# Supplementary material for: Genome-wide association study reveals SNP markers controlling drought tolerance and related agronomic traits in chickpea across multiple environments
Source: Front Plant Sci. 2024 Mar 8;15:1260690. doi: 10.3389/fpls.2024.1260690 (PMC10957531; doi:10.3389/fpls.2024.1260690)
Supplement: Supplementary Table 1 — Geographic Origin and Accession Numbers of the 204 Germplasm Samples Utilized. [file Table_1.xlsx]

## Sheet: Table_S1
IG	Taxa	Germplasm	Ori	Province	LON	LAT
IG6035	Cicer arietinum	accessions	RUS	Saratov	E 46 02	N 51 32
IG6041	Cicer arietinum	accessions	SDN	Al Wusta	E33 30	N14 24
IG6050	Cicer arietinum	accessions	IND	Punjab	E75 10	N30 49
IG6057	Cicer arietinum	accessions	PAK	NWF	E71 40	N34 01
IG6058	Cicer arietinum	accessions	PAK	Punjab	E72 26	N33 46
IG6109	Cicer arietinum	accessions	IND	Bihar	E85 56	N26 00
IG6111	Cicer arietinum	accessions	IND	Punjab	E76 46	N30 44
IG6113	Cicer arietinum	accessions	IND	Uttar Pradesh	E80 19	N26 28
IG6446	Cicer arietinum	accessions	IND	Delhi	E77 13	N28 39
IG6468	Cicer arietinum	accessions	TUN	Nabul	E10 59	N36 47
IG7714	Cicer arietinum	accessions	IND	Maharashtra	E75 00	N19 30
IG7717	Cicer arietinum	accessions	IND	Punjab	E75 51	N30 56
IG7722	Cicer arietinum	accessions	IND	Madhya Pradesh	E77 22	N23 14
IG7758	Cicer arietinum	accessions	IND	Uttar Pradesh	E80 55	N26 51
IG8256	Cicer arietinum	accessions	IND	Punjab	E74 45	N30 41
IG8447	Cicer arietinum	accessions	SDN	Al Wusta	E33 30	N14 24
IG8914	Cicer arietinum	accessions	PAK	Punjab	E74 23	N31 39
IG8985	Cicer arietinum	accessions	IND	Rajasthan	E76 39	N26 18
IG9088	Cicer arietinum	accessions	IND	Rajasthan	E72 27	N24 48
IG9239	Cicer arietinum	accessions	ITA	Toscana	E11 11	N43 45
IG9244	Cicer arietinum	accessions	ITA	Toscana	E11 11	N43 45
IG9413	Cicer arietinum	accessions	IND	Madhya Pradesh	E75 04	N24 04
IG9425	Cicer arietinum	accessions	PAK	Punjab	E72 22	N31 19
IG9430	Cicer arietinum	accessions	IND	Himachal Pradesh	E76 16	N31 29
IG9431	Cicer arietinum	accessions	IND	Himachal Pradesh	E76 16	N31 29
IG9433	Cicer arietinum	accessions	IND	Punjab	E75.67	N30.82
IG9434	Cicer arietinum	accessions	IND	Punjab	E75.53	N30.06
IG9435	Cicer arietinum	accessions	IND	Punjab	E75.84	N30.24
IG9436	Cicer arietinum	accessions	IND	Punjab	E76 25 30	N30 17 20
IG9437	Cicer arietinum	accessions	IND	Punjab	E74.75	N30.66
IG9438	Cicer arietinum	accessions	IND	Punjab	E74.75	N30.66
IG9439	Cicer arietinum	accessions	IND	Punjab	E75.40	N32.04
IG9440	Cicer arietinum	accessions	IND	Punjab	E75.40	N32.04
IG9441	Cicer arietinum	accessions	IND	Punjab	E75.91	N31.53
IG9442	Cicer arietinum	accessions	IND	Himachal Pradesh	E76 17	N31 29
IG9584	Cicer arietinum	accessions	NPL	Narayani	E84 59	N27 10
IG9586	Cicer arietinum	accessions	IND	Punjab	E75 24	N32 03
IG9627	Cicer arietinum	accessions	IND	Punjab	E75.91	N31.45
IG9629	Cicer arietinum	accessions	IND	Himachal Pradesh	E76 16	N31 29
IG9630	Cicer arietinum	accessions	IND	Himachal Pradesh	E76 44 02	N31 21 59
IG69605	Cicer arietinum	accessions	TUN	Bajah	E 09 11	N 36 43
IG69620	Cicer arietinum	accessions	IND	Haryana	E75 42	N29 10
IG70246	Cicer arietinum	accessions	PAK	Sindh	E67 32	N24 44
IG70248	Cicer arietinum	accessions	PAK	Sindh	E67 52	N24 33
IG70249	Cicer arietinum	accessions	PAK	Sindh	E68 05	N24 35
IG70252	Cicer arietinum	accessions	PAK	Sindh	E68 51	N24 53
IG70253	Cicer arietinum	accessions	PAK	Sindh	E68 44	N24 57
IG70255	Cicer arietinum	accessions	PAK	Sindh	E68 25	N25 25
IG70262	Cicer arietinum	accessions	PAK	Sindh	E68 45	N25 28
IG70265	Cicer arietinum	accessions	PAK	Sindh	E69 01	N25 32
IG70269	Cicer arietinum	accessions	PAK	Sindh	E69 25	N25 50
IG70270	Cicer arietinum	accessions	PAK	Sindh	E68 51	N26 02
IG70272	Cicer arietinum	accessions	PAK	Sindh	E68 41	N25 55
IG70273	Cicer arietinum	accessions	PAK	Sindh	E68 35	N25 53
IG70275	Cicer arietinum	accessions	PAK	Sindh	E68 29	N25 44
IG70277	Cicer arietinum	accessions	PAK	Sindh	E68 25	N25 49
IG70278	Cicer arietinum	accessions	PAK	Sindh	E68 18	N26 00
IG70280	Cicer arietinum	accessions	PAK	Sindh	E68 16	N26 08
IG70285	Cicer arietinum	accessions	PAK	Sindh	E68 24	N26 11
IG70286	Cicer arietinum	accessions	PAK	Sindh	E68 25	N26 15
IG70290	Cicer arietinum	accessions	PAK	Sindh	E67 56	N26 19
IG70291	Cicer arietinum	accessions	PAK	Sindh	E67 58	N26 30
IG70293	Cicer arietinum	accessions	PAK	Sindh	E67 56	N26 36
IG70294	Cicer arietinum	accessions	PAK	Sindh	E67 58	N26 38
IG70297	Cicer arietinum	accessions	PAK	Sindh	E67 51	N26 41
IG70299	Cicer arietinum	accessions	PAK	Sindh	E67 45	N26 43
IG70304	Cicer arietinum	accessions	PAK	Sindh	E67 40	N26 27
IG70305	Cicer arietinum	accessions	PAK	Sindh	E67 50	N26 25
IG70308	Cicer arietinum	accessions	PAK	Sindh	E68 01	N26 40
IG70309	Cicer arietinum	accessions	PAK	Sindh	E67 40	N27 01
IG70311	Cicer arietinum	accessions	PAK	Sindh	E67 51	N27 04
IG70312	Cicer arietinum	accessions	PAK	Sindh	E68 00	N27 09
IG70313	Cicer arietinum	accessions	PAK	Sindh	E68 03	N27 18
IG70316	Cicer arietinum	accessions	PAK	Sindh	E68 13	N27 34
IG70328	Cicer arietinum	accessions	PAK	Sindh	E68 21	N27 40
IG70330	Cicer arietinum	accessions	PAK	Sindh	E68 24	N27 49
IG70332	Cicer arietinum	accessions	PAK	Sindh	E68 30	N27 49
IG70334	Cicer arietinum	accessions	PAK	Sindh	E68 38	N27 54
IG70335	Cicer arietinum	accessions	PAK	Sindh	E68 39	N27 57
IG70336	Cicer arietinum	accessions	PAK	Sindh	E68 28	N28 15
IG70338	Cicer arietinum	accessions	PAK	Sindh	E68 41	N27 49
IG70340	Cicer arietinum	accessions	PAK	Sindh	E68 49	N27 46
IG70342	Cicer arietinum	accessions	PAK	Sindh	E68 04	N27 42
IG70345	Cicer arietinum	accessions	PAK	Sindh	E69 06	N27 48
IG70346	Cicer arietinum	accessions	PAK	Sindh	E69 13	N27 58
IG70347	Cicer arietinum	accessions	PAK	Sindh	E69 28	N28 04
IG70348	Cicer arietinum	accessions	PAK	Sindh	E69 44	N28 04
IG70349	Cicer arietinum	accessions	PAK	Sindh	E69 39	N28 05
IG70350	Cicer arietinum	accessions	PAK	Sindh	E69 41	N28 11
IG70351	Cicer arietinum	accessions	PAK	Punjab	E69 59	N28 13
IG70352	Cicer arietinum	accessions	PAK	Punjab	E70 19	N28 26
IG70355	Cicer arietinum	accessions	PAK	Punjab	E70 39	N28 38
IG70357	Cicer arietinum	accessions	PAK	Punjab	E70 44	N28 56
IG70359	Cicer arietinum	accessions	PAK	Punjab	E70 59	N29 12
IG70361	Cicer arietinum	accessions	PAK	Punjab	E70 54	N29 40
IG70363	Cicer arietinum	accessions	PAK	Punjab	E71 29	N30 11
IG70369	Cicer arietinum	accessions	PAK	Punjab	E71 18	N30 40
IG70370	Cicer arietinum	accessions	PAK	Punjab	E71 33	N30 32
IG70371	Cicer arietinum	accessions	PAK	Punjab	E71 14	N30 34
IG70374	Cicer arietinum	accessions	PAK	Punjab	E71 13	N31 15
IG70375	Cicer arietinum	accessions	PAK	Punjab	E71 13	N31 21
IG70377	Cicer arietinum	accessions	PAK	Punjab	E71 23	N31 27
IG70379	Cicer arietinum	accessions	PAK	Punjab	E71 23	N31 25
IG70381	Cicer arietinum	accessions	PAK	Punjab	E71 26	N31 16
IG70383	Cicer arietinum	accessions	PAK	Punjab	E71 26	N31 13
IG70384	Cicer arietinum	accessions	PAK	Punjab	E71 28	N31 07
IG70388	Cicer arietinum	accessions	PAK	Punjab	E71 28	N31 02
IG70389	Cicer arietinum	accessions	PAK	Punjab	E71 38	N31 23
IG70390	Cicer arietinum	accessions	PAK	Punjab	E71 54	N31 53
IG70393	Cicer arietinum	accessions	PAK	Punjab	E71 50	N31 23
IG70394	Cicer arietinum	accessions	PAK	Punjab	E71 49	N31 32
IG70398	Cicer arietinum	accessions	PAK	Punjab	E71 42	N31 38
IG70399	Cicer arietinum	accessions	PAK	Punjab	E71 31	N31 38
IG70401	Cicer arietinum	accessions	PAK	Punjab	E71 31	N31 41
IG70402	Cicer arietinum	accessions	PAK	Punjab	E71 39	N31 47
IG70408	Cicer arietinum	accessions	PAK	Punjab	E71 29	N31 30
IG70409	Cicer arietinum	accessions	PAK	Punjab	E71 44	N31 48
IG70410	Cicer arietinum	accessions	PAK	Punjab	E71 51	N31 50
IG70413	Cicer arietinum	accessions	PAK	Punjab	E71 55	N31 46
IG70416	Cicer arietinum	accessions	PAK	Punjab	E71 54	N31 53
IG70419	Cicer arietinum	accessions	PAK	Punjab	E71 50	N32 01
IG70421	Cicer arietinum	accessions	PAK	Punjab	E71 32	N32 35
IG70427	Cicer arietinum	accessions	PAK	Punjab	E71 46	N32 41
IG70428	Cicer arietinum	accessions	PAK	Punjab	E72 28	N33 04
IG70429	Cicer arietinum	accessions	PAK	Punjab	E72 32	N33 32
IG70430	Cicer arietinum	accessions	PAK	Punjab	E72 28	N33 21
IG70432	Cicer arietinum	accessions	PAK	Punjab	E72 28	N33 10
IG70434	Cicer arietinum	accessions	PAK	Punjab	E72 25	N32 58
IG70556	Cicer arietinum	accessions	RUS	Volgograd	E 45 24	N 50 06
IG70755	Cicer arietinum	accessions	PAK	Sindh	E68 50	N24 40
IG70760	Cicer arietinum	accessions	PAK	Sindh	E68 26	N26 15
IG70761	Cicer arietinum	accessions	PAK	Sindh	E68 00	N26 40
IG70762	Cicer arietinum	accessions	PAK	Sindh	E68 11	N26 51
IG70763	Cicer arietinum	accessions	PAK	Sindh	E68 54	N27 42
IG70764	Cicer arietinum	accessions	PAK	Sindh	E68 42	N27 58
IG70766	Cicer arietinum	accessions	PAK	Sindh	E68 30	N28 16
IG70767	Cicer arietinum	accessions	PAK	Sindh	E68 30	N27 55
IG70768	Cicer arietinum	accessions	PAK	Sindh	E68 18	N27 32
IG70770	Cicer arietinum	accessions	PAK	Punjab	E70 20	N28 22
IG70772	Cicer arietinum	accessions	PAK	Punjab	E73 31	N30 49
IG70773	Cicer arietinum	accessions	PAK	Punjab	E72 50	N29 22
IG70774	Cicer arietinum	accessions	PAK	Punjab	E71 15	N30 04
IG70775	Cicer arietinum	accessions	PAK	Punjab	E71 13	N31 12
IG70776	Cicer arietinum	accessions	PAK	Punjab	E71 08	N31 40
IG70777	Cicer arietinum	accessions	PAK	Punjab	E72 58	N31 04
IG70778	Cicer arietinum	accessions	PAK	Punjab	E72 43	N31 10
IG70779	Cicer arietinum	accessions	PAK	Punjab	E73 25	N31 20
IG70780	Cicer arietinum	accessions	PAK	Punjab	E74 06	N31 27
IG70781	Cicer arietinum	accessions	PAK	Sindh	E68 42	N27 58
IG70782	Cicer arietinum	accessions	PAK	Punjab	E74 21	N32 23
IG70783	Cicer arietinum	accessions	PAK	Punjab	E74 06	N32 35
IG70784	Cicer arietinum	accessions	PAK	Punjab	E74 01	N32 41
IG70785	Cicer arietinum	accessions	PAK	Punjab	E72 29	N32 55
IG70787	Cicer arietinum	accessions	PAK	Punjab	E72 06	N33 30
IG70788	Cicer arietinum	accessions	PAK	NWF	E71 54	N34 30
IG70789	Cicer arietinum	accessions	PAK	Sindh	E70 13	N25 19
IG70822	Cicer arietinum	accessions	PAK	Punjab	E73 09	N31 25
IG71832	Cicer arietinum	accessions	TUR	Antakya	E36 10 22	N36 34 14
IG73369	Cicer arietinum	accessions	IND	Madhya Pradesh	E78 27	N25 41
IG73381	Cicer arietinum	accessions	IND	Rajasthan	E73 52	N29 56
IG73382	Cicer arietinum	accessions	IND	Rajasthan	E73 52	N29 56
IG73386	Cicer arietinum	accessions	IND	Madhya Pradesh	E81 18	N24 32
IG73388	Cicer arietinum	accessions	TUR	Antakya	E35 55	N36 21
IG73390	Cicer arietinum	accessions	TUR	Antakya	E36 16	N36 22
IG73394	Cicer arietinum	accessions	TUR	Antakya	E35 57	N36 06
IG74021	Cicer arietinum	accessions	IND	Bihar	E85 41	N25 59
IG74929	Cicer arietinum	accessions	PAK	Punjab	E74 20	N31 33
IG74940	Cicer arietinum	accessions	IND	Punjab	E76.71	N31.04
IG74979	Cicer arietinum	accessions	NPL	Seti	E80.78	N28.56
IG74994	Cicer arietinum	accessions	IND	Delhi	E77 14	N28 39
IG74995	Cicer arietinum	accessions	IND	Jammu & Kashmir	E74.85	N32.71
IG75029	Cicer arietinum	accessions	IND	Haryana	E76.16	N29.47
IG75360	Cicer arietinum	accessions	IND	Rajasthan	E75 48	N26 56
IG75406	Cicer arietinum	accessions	IND	Jammu & Kashmir	E74.85	N32.71
IG114795	Cicer arietinum	accessions	ETH	Shewa	E40 10	N09 01
IG115380	Cicer arietinum	accessions	NPL	Mahakali	E80 22 13	N28 40 36
IG115390	Cicer arietinum	accessions	NPL	Mahakali	E80 21 35	N28 50 00
IG117696	Cicer arietinum	accessions	PAK	Punjab	E71 30 26	N32 10 53
IG117697	Cicer arietinum	accessions	PAK	Punjab	E71 29 38	N32 04 53
IG117698	Cicer arietinum	accessions	PAK	Punjab	E71 29 00	N32 02 05
IG117699	Cicer arietinum	accessions	PAK	Punjab	E71 27 24	N31 56 15
IG117700	Cicer arietinum	accessions	PAK	Punjab	E71 03 29	N31 35 31
IG117703	Cicer arietinum	accessions	PAK	Punjab	E72 26 29	N29 40 38
IG117708	Cicer arietinum	accessions	PAK	Punjab	E72 34 36	N29 39 10
IG117714	Cicer arietinum	accessions	PAK	Punjab	E72 39 49	N29 41 20
IG117718	Cicer arietinum	accessions	PAK	Punjab	E72 01 03	N29 29 46
IG117728	Cicer arietinum	accessions	PAK	Punjab	E72 51 00	N29 24 52
IG125018	Cicer arietinum	accessions	AZE	Lankaran	E 48 50	N 38 45
IG125021	Cicer arietinum	accessions	RUS	Saratov	E46 47	N50 57
IG125028	Cicer arietinum	accessions	RUS	Volgograd	E44 29	N48 42
IG128430	Cicer arietinum	accessions	AZE	Lankaran	E 48 47	N 38 46
IG128434	Cicer arietinum	accessions	AZE	Lenkoran'	E 48 50	N 38 44
IG128465	Cicer arietinum	accessions	ITA	Lazio	E 12 39	N 41 53
IG128506	Cicer arietinum	accessions	AZE	Lankaran	E48 49	N38 45
IG131983	Cicer arietinum	accessions	EGY	Qena	E 32 38	N 25 41
IG131985	Cicer arietinum	accessions	EGY	Qena	E 32 42	N 25 44
IG132032	Cicer arietinum	accessions	SYR	Lattakia	E35 48	N35 32
IG134532	Cicer arietinum	accessions	IND	Bihar	E085 41	N25 59
IG134564	Cicer arietinum	accessions	PAK	North-West Frontier	E 71 32	N 34 00
Genesis090	Cicer arietinum	breeding line	AUS	New south wales	E00541	N 52 1859
pbahattrick	Cicer arietinum	breeding line	AUS	New south wales	E00541	N 52 1859
pbapistol	Cicer arietinum	breeding line	AUS	New south wales	E00541	N 52 1859
howzat	Cicer arietinum	breeding line	AUS	New south wales	E00541	N 52 1859
Pbabaumary	Cicer arietinum	breeding line	AUS	New south wales	E00541	N 52 1859
