# Supplementary material for: Genome-wide association study reveals SNP markers controlling drought tolerance and related agronomic traits in chickpea across multiple environments
Source: Front Plant Sci. 2024 Mar 8;15:1260690. doi: 10.3389/fpls.2024.1260690 (PMC10957531; doi:10.3389/fpls.2024.1260690)
Supplement: Supplementary Table 2 — The evaluated phenotypic traits for the 185 chickpea genotypes. [file Table_2.xlsx]

## Sheet: Table_S2
Taxa	Ter_rain_16PLH	Ter_rain_16DFL	Ter_rain_16DM	Ter_rain_16DR	Ter_rain_16NB	Ter_rain_16NDW	Ter_rain_16Nodul_FW	Ter_rain_16GYplant	Ter_rain_16Yplant	Ter_rain_16100SW	Ter_rain_16HI	Kaf_rain_16PLH	Kaf_rain_16DFL	Kaf_rain_16DM	Kaf_rain_16DR	Kaf_rain_16NB	Kaf_rain_16NDW	Kaf_rain_16Nodul_FW	Kaf_rain_16GYplant	Kaf_rain_16Yplant	Kaf_rain_16100SW	Kaf_rain_16HI	Ter_rain_17DFL	Ter_rain_17DM	Ter_rain_17DR	Ter_rain_17NB	Ter_rain_17NDW	Ter_rain_17Nodul_FW	Ter_rain_17GYplant	Ter_rain_17Yplant	Ter_rain_17100SW	Ter_rain_17HI	Kaf_rain_17PLH	Kaf_rain_17DFL	Kaf_rain_17DM	Kaf_rain_17DR	Kaf_rain_17NB	Kaf_rain_17NDW	Kaf_rain_17Nodul_FW	Kaf_rain_17GYplant	Kaf_rain_17Yplant	Kaf_rain_17100SW	Kaf_rain_17HI	Ter_Irr_16PLH	Ter_Irr_16DFL	Ter_Irr_16DM	Ter_Irr_16DR	Ter_Irr_16NB	Ter_Irr_16NDW
6035	52.9	65.1	90.7	5	3.8	0.8	3.8	6.2	15	19.4	0.4	26.6	55	88.5	7.9	0.2	0	0.1	2.4	5.4	21.5	0.4	65.3	111.5	4.8	3.2	0.4	3.1	8.3	28.9	27.7	0.3	57	70	114.5	4.2	0.7	0.5	1	7.2	29.2	21.1	0.2	56	69.3	87.7	5	2	0.4
6041	37.1	62	86.4	4.5	1.2	0.2	1.2	9.3	19.6	18.2	0.5	15	49	81.1	6.6	0.1	0	0	1.3	2.4	14.4	0.5	58.8	102.9	7.1	1.8	0.2	1.9	6.5	19	21	0.3	36	63	107	5.2	0.8	0.1	0.9	8.7	23.3	17.5	0.4	47.5	65.2	84.5	5.4	4.4	0.7
6050	35.9	67.5	88.6	4.5	1.3	0.2	1.2	11.1	21.5	18.7	0.5	18.2	56	88.2	7.8	0.1	0	0	2.6	7.2	18.5	0.4	63.7	108.5	4.8	2.9	0.4	3.1	5.4	24.9	20.8	0.2	41	70	110.2	4	1.1	0.2	1.4	7.9	23.9	17.7	0.3	42.5	66.2	85.3	5.6	1.8	0.4
6109	39.8	63.7	90.6	6.5	2.2	0.4	2.3	7.6	30.5	33.6	0.2	26	44	89.9	5.1	0.4	0.1	0.2	0.7	4.2	23.9	0.2	63.2	111.1	7.2	9.9	0.8	4.8	3.8	15.8	29.8	0.2	36	66	113.7	5.2	1.4	0.2	1.6	9.1	24.5	24.5	0.4	42	67.5	84.9	6	1.7	0.3
9244	43.6	64.4	89.4	4	1.3	0.2	1.3	8.9	29	28.4	0.3	23.9	54	88.6	6.8	0.4	0.1	0.2	1.6	4.4	22.8	0.4	62.2	106.3	4.5	4.4	0.7	4.8	10	31.7	29.5	0.3	42.5	69	111.4	4.1	3.6	0.9	4.2	8.2	27.6	26.8	0.3	37	66	86.8	5.2	0.9	0.2
9413	30.3	61	90	5.5	3.6	0.6	3.9	10.8	34.9	32.5	0.3	23	54	80.9	6.8	0.1	0	0	3.4	8.6	18.8	0.4	62	105.1	4.5	5	0.9	5.1	17.6	48.1	24.1	0.4	28.5	64	109.1	5.3	3	0.4	3	10	24.6	19.9	0.4	44	65.4	87.3	5.2	4.8	0.8
9439	36.4	65	88.7	4.5	1.1	0.2	1.6	7.6	15.3	19.8	0.5	18.2	55	81.1	4.8	0.1	0	0.1	3.1	5.7	18.7	0.5	61.2	103.4	3.7	2.5	0.4	2	9.7	20.8	21.3	0.5	38	69	105.5	5.3	0.9	0.1	0.9	10.2	24.8	19.6	0.4	37	68.1	86.4	6.5	1.1	0.1
9629	35.5	67.4	88	5	1.3	0.2	1.5	8.3	13.7	22.3	0.6	18.4	56	84.5	5.2	0.2	0	0.1	5.4	9	21.7	0.6	66.6	105.9	3.8	2.6	0.5	2.6	12.1	34.4	25.7	0.4	37.5	68	110.8	4.3	1.9	0.3	2.1	7.8	20.6	28.4	0.4	45	66.4	87.3	5.2	1.1	0.2
70262	34.3	63.9	85.8	4	3.7	0.7	4.2	17.7	34.8	23	0.5	22.3	55	83.8	6.7	0.1	0	0	4	8.1	16.9	0.5	60.4	106.5	5.6	3.1	0.5	3.1	9.3	28.8	26.5	0.3	30	64	110.2	6.4	1.6	0.2	1.2	8.4	30.4	24.1	0.3	37.5	65.5	86.5	5.1	1.8	0.2
70265	33	56.8	83.7	6	1.2	0.2	1.2	10.6	28.7	30.5	0.4	20.8	44	79.9	4.4	0.5	0	0.1	2.6	5.4	23	0.5	59.7	105.1	4.8	6	1.1	7	14.7	33.3	30.3	0.4	36	61	107.5	5.4	1.1	0.2	1.2	10.1	28.2	28.5	0.4	45	65.2	84.4	4.1	1.6	0.3
70269	32.8	67.7	86.4	4	3	0.7	3.6	6.8	15.7	22.7	0.4	20.5	54	83.5	6.6	0.1	0	0.1	2.2	5.2	20.5	0.4	63.3	102.7	6	3.8	0.6	4	8.3	31.3	18.8	0.3	35.5	62	109.9	5.7	1	0.2	1.1	8.8	24	21.9	0.4	40	65.5	87.4	5.2	2	0.2
70277	36.9	67.3	88.7	6.5	0.8	0.1	0.7	8.3	21.8	13.3	0.4	18.3	53	83.1	6.8	0	0	0	1.4	2.5	12	0.6	60.9	103.6	3.9	3.3	0.5	3.4	9.6	34	13.1	0.3	28	64	108.7	5.9	1.9	0.3	2	10.9	31.1	12.8	0.3	30.5	68.9	86.6	5.7	0.9	0.1
70285	41.9	61.3	88.5	6.5	2.6	0.2	2.8	11.4	28.1	32.9	0.4	21.9	48	85	5.5	0.1	0	0	3.8	7.2	34.5	0.5	60.9	110.9	7.6	5.1	0.6	5.3	7.3	28.3	44.1	0.3	41	64	113.1	3.7	1.8	0.4	2	10.9	24.5	43.1	0.4	44.5	64.6	86.7	5.5	2	0.4
70297	30.6	65.9	87.5	4.5	0.8	0.1	0.8	8.5	22.8	17.5	0.4	21.1	55	83.9	7.5	0.1	0	0.2	1.5	5.1	11.5	0.3	62.3	109	6.3	2.8	0.5	3	7.9	34.9	14.8	0.2	29.5	66	108.4	5.8	2.6	0.3	1.9	3	21.9	14.1	0.1	39.5	67.4	86.9	4.6	0.7	0.2
70299	26.1	67.1	88.3	6.5	0.3	0.1	0.4	5.2	14.2	12	0.4	18.1	54	79.5	6.9	0	0	0	2.2	3	13	0.7	59.6	103.4	5.4	1.1	0.2	1	7.6	24.9	14	0.3	36	60	105.7	5.8	0.7	0.1	0.7	3.6	16.7	10.8	0.2	37	66	86.4	5.4	1.8	0.3
70312	32.9	60.9	85	5	1.3	0.2	1.2	10.2	22.9	25.9	0.4	25	44	79.9	4.4	0.1	0	0	2.1	6.1	26.7	0.3	59.5	104.9	5.9	1.6	0.4	1.7	15.8	41	30	0.4	39	60	104.7	4.1	2.1	0.4	2.3	8.6	24.2	26	0.4	40	65.8	86.8	4.7	2.8	0.5
70313	29.4	60.1	86.4	4	1.1	0.2	0.8	9.1	23.6	24.1	0.4	22.3	55	84.2	7.1	0.2	0	0.1	1.6	5.5	20.9	0.3	65.4	105.6	5.2	6.8	1	7.5	9.8	26	22.9	0.4	33	65	110.7	5.8	2.7	0.4	2.5	11.6	25.8	22.6	0.4	44	65.7	84.8	5.1	3.2	0.4
70328	27.8	66.8	86.5	6	0.6	0.2	0.9	6.9	19.2	11.4	0.4	23.4	52	81.1	6.1	0.1	0	0	2.6	3	10.7	0.9	60.5	103.7	4.3	2.6	0.2	3	14.5	45.1	13.5	0.3	33	62	105.1	6.2	0.7	0.1	0.8	7.2	21.6	14.7	0.3	34	69	87.6	6.2	1.4	0.2
70342	32.1	67.3	89.6	5	1.4	0.2	1.3	10.1	17.7	19	0.6	26.7	55	83.6	7	0.1	0	0	3.6	6.1	16.8	0.6	63.7	109.8	5.2	7.9	1	8.1	6.8	36.2	24.6	0.2	25.5	70	108.8	5.9	4	0.6	4.5	5.8	17.9	39	0.3	34	67.1	86.6	4.9	0.3	0.1
70369	26.6	59.9	83.4	5	0.6	0.1	0.7	6.1	14.6	12.4	0.4	28	49	80.7	6.3	0.1	0	0.1	1.1	3.3	12.4	0.3	60.6	106.6	5.4	3.6	0.5	3.7	12.5	31.6	16.4	0.4	25	61	106	6.7	1.3	0.2	1.4	6.3	21.7	13.2	0.3	39	66.1	85.3	4.9	0.9	0.1
70371	31.8	60.6	85.5	5.5	1.6	0.3	1.7	12.1	19.1	36.9	0.6	24.4	44	80.8	4	0.1	0	0	8	15.3	29.5	0.5	61.6	103.7	4.2	3.8	0.9	4.4	4.5	25	24.2	0.2	39.5	61	105.3	3.8	1.1	0.3	1.5	8.4	25.9	28.1	0.3	40.5	64.8	82.2	4.7	2.8	0.4
70375	27.9	62.8	88.1	4.5	0.7	0.1	0.7	5.2	13.6	13.4	0.4	22.7	51	81.1	5	0.3	0.1	0.3	1.1	3.2	19.9	0.3	62.3	106.7	5.3	1.4	0.3	1.4	11.8	33.4	14.8	0.4	34	65	105.1	6.9	1.9	0.3	2	6.1	17.9	19.4	0.3	40	67.7	87.2	5.3	0.8	0.2
70384	36	62.4	89.7	5	1.1	0.2	1.2	14.2	22.4	27.3	0.6	20.7	54	82	6.1	0.1	0	0.1	2.1	4.6	23.4	0.5	63.3	105.8	4.1	5.1	0.7	5.3	12.6	39	28.4	0.3	37	64	108.8	4.1	2.6	0.4	2.4	11.5	28.9	24.5	0.4	41	66.1	86.4	4.8	1.5	0.2
70398	29.9	62.3	88.3	5	0.5	0.1	0.9	9.5	19.4	28.6	0.5	21.9	54	82.1	6	0.1	0	0.1	4.1	6	23.1	0.7	60.8	103.8	3.4	3.4	0.7	3.7	10.9	25.6	24.5	0.4	33.5	60	107	3.1	3.4	0.6	3.7	9.2	28.3	24	0.3	44	65.9	83.8	3.9	1.3	0.2
70399	33.6	62.4	86.4	4	3.5	0.5	3.9	31.2	52.5	27.9	0.6	24.9	54	83.1	4.2	3.6	0.6	4.1	20.6	34.1	26.2	0.6	62.5	106.9	3.7	4.3	0.7	4.4	17.6	38	29.3	0.5	30	66	106.9	3.6	2.9	0.4	2.8	18.2	32.1	28.7	0.6	42.5	66	85.3	4.5	4.4	1
70408	35.8	62.9	86	4	1	0.2	1.1	11.1	23	24.5	0.5	25.9	54	85.4	5.5	0.4	0.1	0.3	3.1	8	23.7	0.4	61.9	107.6	4.4	3	0.4	3.1	12.5	32.2	34.6	0.4	34.5	66	108.5	4.9	2	0.3	2.1	10.1	26	24.8	0.4	43	66.4	86.9	4.1	1.3	0.2
70419	32.9	66.7	84.2	5	0.5	0.1	0.4	6.7	16.6	12.5	0.4	17.6	53	80.6	4.9	0.3	0.1	0.1	2.8	7.6	12.3	0.4	61.1	104.7	4.3	2.7	0.2	2.8	10	35.4	15.1	0.3	31.5	64	105.7	5.6	1.4	0.2	1.4	8	25.7	16.4	0.3	33.5	67	85.5	5.8	0.2	0.1
70556	36.8	66.9	90.3	5.5	0.8	0.2	0.9	8.3	25.6	22.3	0.3	22.9	56	89.7	8.7	0.1	0	0	1.6	6.8	19.7	0.2	65.5	109.9	5.3	3.5	0.6	3.8	5.8	44.1	28.3	0.1	43.5	66	110.8	5.5	3.2	0.6	3.5	6.1	28	22.9	0.2	45	68.2	86.5	5.4	3.2	0.5
70789	32	64	86.2	5.5	0.8	0.1	0.9	8.4	19.5	15.3	0.4	26.7	54	80.8	6.2	0.1	0	0.1	2.7	5.8	13.2	0.5	58.7	106.5	4.2	1.8	0.3	1.9	11.2	30.5	15.1	0.4	37	67	106.9	6	1.4	0.2	1	5.6	18.8	36.2	0.3	32	69.9	85.4	7.2	0.8	0.1
74021	44.7	67.5	91.9	6.5	2.8	0.5	3.1	7.3	40.5	25.4	0.2	15.6	55	92.5	7.6	0	0	0	2.4	6.9	23.2	0.3	66.1	110.5	4.4	1.7	0.3	1.7	21.2	53.8	30.5	0.4	51.5	70	114.4	3.6	0.6	0.1	0.6	8.1	32.4	25.9	0.3	64	68	88.1	3.7	2.2	0.3
74979	21.2	63.8	84.1	5	1.1	0.2	1.3	11	26.8	13.5	0.4	22.8	49	83	7.1	0.1	0	0	1.1	1.8	8.1	0.6	60	108.6	7.8	2.8	0.5	2.9	3.1	17.8	11.2	0.2	17	62	110	8.2	1.4	0.2	1.5	3	17.1	14.7	0.2	25	64.7	87.8	5	0.8	0.1
74994	30.4	63.6	87.3	4	0.7	0.1	0.7	11.6	26.3	18.4	0.4	25.5	56	84.8	6.6	0.1	0	0	3.6	6	14.4	0.6	63.7	103	8.5	3	0.5	3	5.4	21.3	18.9	0.3	37.5	65	106.6	4.3	1.2	0.2	1.1	7.4	25.5	16.3	0.3	43	65.9	85.8	4.5	1.5	0.1
74995	38.7	57.9	86.5	5	2	0.4	2	13.7	22.4	25.4	0.6	21.8	42	80.1	4.2	0.1	0	0	2.7	3.4	21.4	0.8	59.7	102	4.3	1.9	0.4	2	9.3	29.8	27	0.3	34.5	62	105.2	5.7	1	0.2	1.2	8.7	25.1	22.7	0.3	39	63.4	85.2	3.9	1.9	0.4
117698	34.9	65.9	86.5	3.5	3	0.4	2.9	14.4	28.9	23.4	0.5	19.7	50	82.3	5.5	0	0	0	3.4	6.5	19.2	0.5	63.2	107.5	4.3	3.7	0.5	4	14.2	36.6	23.8	0.4	32.5	66	110.8	4	2.6	0.4	3.2	10.1	24.1	23.8	0.4	42	66.7	86.1	3.8	1.3	0.1
117708	30.8	64.3	90.9	6.5	1.2	0.2	1.3	6.9	19.7	12.4	0.4	23.7	54	81.1	6.3	0.1	0	0	3.6	5.5	11.2	0.6	60.9	102.2	6.7	1.7	0.4	2	6.1	16.6	14.8	0.4	26.5	63	107.9	7.4	1.2	0.2	1.5	6.2	18.9	18.8	0.3	35	65.8	86.3	6	2.2	0.2
117718	33.7	67.3	88.4	5	1.1	0.2	0.9	9.9	13.3	23.1	0.7	22.2	54	81.6	6.5	0.1	0	0.1	5.6	9.2	19.2	0.6	63.9	102.1	6.1	2.6	0.5	2.7	6.6	23.9	21.7	0.3	34.5	65	105.7	3.8	2.2	0.4	2.2	7.7	22.1	22.4	0.4	43	66	85.1	4.1	1.6	0.3
125028	38.2	59	85.1	4	1.3	0.2	1.2	12.7	24.5	22.7	0.5	20.6	44	83	5.2	0.1	0	0	3.5	8.7	17.4	0.4	58.7	103	5.5	2.3	0.5	2.3	13.5	31.8	21.3	0.4	28.5	62	105.1	5.1	1.3	0.2	1.4	7.5	28.1	19.4	0.3	45.5	65.6	84.8	4.3	1.2	0.1
131985	32	62.4	86.5	4.5	2.2	0.4	2.4	10.4	24.8	24.9	0.4	21.2	44	81.9	5	0	0	0	3.3	7.3	20	0.5	60.6	108.8	4.3	2.9	0.5	2.9	10.1	27.1	23.6	0.4	36	60	105.2	3.9	0.5	0	0.5	6.3	19.4	19.8	0.3	35.5	64.5	86.1	4.2	1.7	0.2
6468	37.5	61.3	87.4	6	1.7	0.3	1.9	14.3	35	40.3	0.4	22.6	44	79.7	4.1	0	0	0	4.6	8.1	34	0.6	58.9	107.3	5.5	4.5	0.8	4.6	23.5	40.3	46.3	0.6	42.5	62	111.7	4.7	1	0.1	0.9	12.3	28.6	37.3	0.4	39	67	84.9	6.6	2.1	0.4
7722	31.1	65.5	85	4.5	0.9	0.2	1	13.3	24.9	30.5	0.5	24.7	43	80.6	4.7	0.1	0	0.1	4.5	7.2	29.4	0.6	59.1	106.9	5.5	4.4	0.5	4.6	12.8	32.7	37.4	0.4	33.5	64	104.3	4.4	2.3	0.4	2.3	12.3	20.1	29	0.6	39	64.3	84.8	4.4	1.2	0.3
125018	44	64.8	89	4.5	1	0.1	1	12.7	23.2	26.1	0.5	21.6	56	86	5.1	0.1	0	0	3.1	7.7	15.1	0.4	62	104.8	5	1.7	0.3	1.6	17.7	32.2	25.8	0.6	37.5	63	110.3	3.4	0.8	0.2	0.8	7.7	30.9	22.1	0.2	45.5	67.8	87.1	6.4	2.6	0.3
70432	32.6	64.8	86.2	4	2.3	0.4	2.5	14.2	24.8	25.5	0.6	19.6	55	84.8	5.4	0.4	0.1	0.2	4.7	7.6	21	0.6	64.7	109	5.8	4.8	1.1	5.2	8.9	32	30.8	0.3	28.5	65	111.1	5.7	1.2	0.2	1.4	10.2	25.1	26.4	0.4	43.5	67.2	85.6	4.5	1.8	0.3
70780	29.6	65.9	88.6	4.5	0.6	0.1	0.8	14.8	29	22.4	0.5	18.5	56	83.4	7.3	0.1	0	0	1.9	4	17.9	0.5	62.1	108.4	4.2	5.7	0.7	4.6	12.5	33.7	20.8	0.4	40.5	66	109.7	5.2	0.6	0.1	0.7	9.8	27.6	19.7	0.4	41	66.4	86.5	4.1	1	0.1
70787	29	62.8	87.9	5.5	0.5	0.1	0.7	14.5	31.8	12.9	0.5	16.4	51	82.7	4.6	0.2	0	0.1	2.8	4.7	11	0.6	61.9	106.8	3.4	1	0.2	1.4	7.3	24	14.6	0.3	29	62	105.2	5.2	1.6	0.3	1.9	8	20	13.1	0.4	37	67.4	86	5.1	1.2	0.1
71832	38.3	64.8	88.8	4	6.1	1.1	6.5	11	31.7	38.3	0.3	22.6	50	84.2	4.4	5.1	0.9	5.1	14.2	29.9	31.3	0.5	62.2	111.5	4.1	7.2	1.4	8.2	18	40.9	46.6	0.4	43	64	112.6	2.8	5.5	0.7	5.4	14.5	39	37.8	0.4	47	67.4	86.4	4.1	6.8	1
73388	36.3	59.2	86.5	4.5	3.6	1.3	3.8	10.9	26	31.5	0.4	20.6	44	79.1	5	0.4	0	0	2.7	5.2	24.6	0.5	59.8	105	5.5	1.5	0.4	1.5	5.7	24.7	23.1	0.2	40.5	62	104.8	5	1.1	0.2	1.3	5.3	24.8	24.8	0.2	40	64.4	85.6	3.8	1.1	0.2
73390	39.2	54	83.9	5	3.6	0.7	3.7	18.7	42.8	27.6	0.4	17.5	42	79.5	3.1	0.2	0	0.1	1.9	5.6	24.2	0.3	65.6	106.1	7.2	2.6	0.4	2.7	11	29.4	25.9	0.4	34.5	61	106.1	5.1	1.3	0.2	1.1	15.5	35.2	25.1	0.4	33.5	64.9	85.8	6	1.5	0.2
73394	30.2	58.9	86.7	5	4.6	0.7	4.9	15.1	30.5	36	0.5	25.7	44	83.9	4.5	4.1	0.6	4.1	6.7	14.1	35.6	0.5	60.6	110.3	4.9	7.5	1.2	8.4	14.3	41.6	38.7	0.3	41	63	113.7	4	4.2	0.5	4.3	15.7	42.6	39	0.4	44.5	65.3	85.7	4.4	6.9	1.1
128465	35.7	58.7	88.6	6	2.5	0.6	2.7	14.3	36.1	30.7	0.4	27.9	53	84	5.9	0.1	0	0.1	3.4	11.8	26.5	0.3	63.2	108.3	5.4	6	1	6.3	12.7	35.4	35.2	0.4	37	66	111.6	5.3	1	0.1	0.9	8.5	26.3	30.8	0.3	46.5	66.7	86.4	5	1.3	0.2
132032	41.8	65.2	91.4	4.5	4.4	0.7	4.7	15.6	36.2	34.8	0.4	23.8	56	88.1	4.6	3.7	0.6	3.6	5.5	14.5	34.3	0.4	64.1	109.9	4.8	4.1	0.6	4.2	7.6	28.4	40.6	0.3	42	66	113.9	3.5	4.3	0.8	4.1	17.8	42.4	34.1	0.4	45	67.3	88.3	3.9	7.3	1
6057	35.4	67	90.1	6.5	1.2	0.2	1.2	11.4	20.6	27.3	0.6	28.8	56	89.5	7	0	0	0.1	2.8	6.5	20	0.4	63.7	107.7	5.3	2.9	0.8	3.1	11.5	39	29.6	0.3	40.5	66	109.7	4.2	2.4	0.4	2.6	12.8	31.2	29.4	0.4	45	66.9	86.3	6.1	2.4	0.3
6058	31.9	60.9	84.8	4	2.1	0.3	2.1	13.7	34.5	27	0.4	20.7	52	87.1	5.2	0.1	0	0	1	2.9	20.2	0.4	60.1	109.9	4.9	4.4	0.9	4.8	15.4	39.8	31.5	0.4	35	65	107.6	5	2.3	0.5	2.5	11.8	29.5	30.5	0.4	42	64.2	84.5	5.1	4.7	0.8
6111	33.9	60.3	88.5	6	0.9	0.2	1	12.2	27.4	30.8	0.4	23.5	43	80.3	5.3	0	0	0	2.6	5.3	23.8	0.5	59.2	106.3	5.2	3	0.4	3	10.5	31.3	26.4	0.3	38	63	108.9	4.6	1.3	0.4	1.8	10.6	31.6	28	0.3	47	66.3	85	4.6	1.2	0.2
6113	31.9	59.3	85.7	5	1.3	0.2	1.4	14.3	29.9	25.3	0.5	21.8	43	80.2	4.5	0.1	0	0	2	4.5	23.7	0.4	58.8	103	5.9	5.5	0.9	5.8	11.3	28.3	26.9	0.4	35.5	60	106.9	5.1	1.6	0.3	1.8	9	29.8	22.4	0.3	40.5	65.4	83.4	4.6	2.1	0.4
6446	39.8	56.8	88.2	6	0.1	0	0.1	11.2	27.5	29.8	0.4	19.9	44	81.2	4.3	0	0	0.1	2.2	5.4	25.7	0.4	60.3	107.7	5.1	3	0.5	3	13.4	40.4	32.6	0.3	34	64	109.9	3.6	2	0.3	2.1	9.9	24.2	31.8	0.4	45	65.2	86.1	4.1	1.2	0.2
7714	31.3	62.1	84.2	4.5	0.7	0.1	0.7	11.2	21.5	20.7	0.5	21.9	52	79.4	6.3	0.2	0	0.1	1	2.8	12.7	0.4	61.2	103.1	6.9	2.9	0.6	3.1	6.2	24.9	20.7	0.2	30	67	106.6	7.5	1.2	0.2	1.1	8.9	22.3	24.2	0.4	42	64.9	83.7	4.8	1.9	0.3
7717	27.2	56.4	82.3	4	2.3	0.4	2.3	9.5	20.6	9	0.5	19.2	47	80.2	3.5	0	0	0	1.7	7.1	16.7	0.2	62.8	106.3	6.6	1.4	0.4	1.6	4	18.9	17.8	0.2	32.5	60	104.9	5.5	0.9	0.1	1	8.4	23.3	18.4	0.4	34	64.9	85.1	4.7	1.4	0.1
7758	32.1	66.8	86.9	4.5	1	0.2	1.1	17.4	32.5	22.8	0.5	20.7	54	84	7.3	0.1	0	0	5	8.6	19.2	0.6	61.6	110.4	4.7	2.8	0.7	2.7	8.9	26.5	28	0.3	31	61	106.2	5.1	1.8	0.3	2.1	8.8	22.8	28.6	0.4	38	67.3	84.9	4	1.7	0.2
8447	36.6	50.8	82	5.5	0.6	0.1	0.6	7.9	21.2	19.2	0.4	22.2	44	76.6	5.8	0	0	0.1	3.3	7.6	14.4	0.4	60.3	108.1	5.2	1.6	0.2	1.5	10.1	25.1	20.3	0.4	35	63	105.2	4.4	1.4	0.2	1.5	7.9	23.2	14.4	0.3	38.5	65	83.2	4.5	3	0.5
8914	32.4	63.9	83.8	4	0.5	0.1	0.7	9.6	15.4	14.5	0.6	19.4	46	79.7	5.2	0	0	0	2.8	5.4	16.5	0.5	59.6	101.4	5.5	2.5	0.5	2.7	6.2	21.2	18.8	0.3	29.5	62	105.4	6.7	1	0.1	0.9	7.9	22.7	14.7	0.3	36	66	84.6	4	1.5	0.1
8985	26.7	66.8	88.1	5	0.4	0.1	0.4	10	22.1	13.7	0.5	24.8	56	84.1	6.4	0	0	0	2.3	5.7	11.4	0.4	62.2	104.3	5.3	1	0.3	1	4.4	29.4	13.9	0.1	29	65	105.1	7	0.7	0.1	0.6	5.1	16	21.1	0.3	35	67.7	83.4	5.3	0.8	0.1
9088	30.9	61.2	86.2	5.5	2.4	0.5	2.7	18.7	33.3	28.7	0.6	22.5	43	80.5	4.4	0.1	0	0	1.9	4.5	18	0.4	60.6	107.2	6.4	3.4	0.7	3.6	17.6	40.1	30	0.4	33	63	107.3	4.2	0.9	0.2	0.9	12.4	26.3	26	0.5	46.5	64.5	86	5	1.9	0.2
9239	44.4	67.4	89	4	2.4	0.4	2.5	16.5	33.8	27.9	0.5	18.4	55	82.5	6.6	0.1	0	0	2.6	7.8	26.7	0.3	60.2	105.7	3.7	3.3	0.7	3.4	9.5	28.8	31	0.3	41.5	65	113.5	4.1	2.2	0.4	2.7	11.2	29.7	27.4	0.4	45.5	66.2	84.7	4.5	1.4	0.2
9425	28.8	65.6	90	5	1.1	0.2	1.2	13.4	28.1	18.9	0.5	16.4	54	84.7	5.6	0.2	0	0.1	3	8	16.7	0.4	61.9	106.8	4.9	4.2	0.6	4.2	8.5	23.7	25.2	0.4	38.5	66	106.3	3.5	0.6	0.1	0.8	10.3	27.6	25.2	0.4	42	67	86.2	4	1.7	0.2
9430	34.6	63.2	87.3	5.5	1.7	0.3	1.9	7.4	17.5	26.1	0.4	26.4	56	87.3	6.9	0.1	0	0.1	1.6	5.4	24.1	0.3	65.1	110.4	4.7	2.8	0.5	2.9	20.9	44.7	31.3	0.5	39.5	66	111.9	6.1	1.7	0.3	1.6	13	29.8	28.6	0.4	46	68.3	87.7	4.8	1.4	0.1
9431	28.7	66.2	88.5	5.5	1.7	0.3	1.6	9.5	17.3	19.7	0.5	21.7	52	82.1	7.6	0.1	0	0	3.8	8.6	17	0.4	62.3	108.4	5.1	2.4	0.6	3	7.9	24.6	21.2	0.3	38.5	62	107.4	5.2	0.7	0.1	0.9	6.7	21.8	18.1	0.3	35	65.9	84.7	4.8	1.2	0.2
9434	35.9	66.7	91.3	5	0.7	0.1	0.6	8.7	22.6	22.7	0.4	19.3	56	85.5	7.3	0.2	0	0.1	2.9	7.3	23.3	0.4	61.8	108.3	3.8	5.2	0.8	5.3	10.1	28.4	37.2	0.4	40	65	111.6	4.1	3.8	0.6	4.1	8.3	25.5	26.3	0.3	42	67.1	84.6	4.6	2.3	0.4
9435	38.6	64.8	87.2	4.5	1.9	0.3	1.9	20.5	32.4	23.7	0.6	20.5	54	82.5	6.5	0.1	0	0.1	3.2	6	21.8	0.5	61.9	102.3	4.6	2.6	0.5	2.6	19.3	29.3	25.9	0.7	37.5	66	110.1	4.7	2.6	0.4	2.8	7.4	26.1	26.2	0.3	47	65.8	84.1	4.1	2.7	0.5
9436	33.3	65.4	90.5	5	1.6	0.3	1.7	10.4	25.9	20.2	0.4	23.4	56	85.7	6.3	0	0	0	2	5.9	15.4	0.3	61.9	104.4	4.6	2.4	0.5	2.6	11.7	34.9	34.9	0.3	35.5	66	107.5	5.7	2.1	0.3	2.2	11.1	25.7	24.1	0.4	34	67.2	84.9	5.8	1.5	0.3
9437	34.5	68	88.8	4	2.1	0.3	2.1	23.6	42.9	26.9	0.6	23.6	55	87.3	7.2	0.2	0	0.1	3.7	6.9	24.2	0.5	65.9	110.7	4.7	3.4	0.6	3.6	22.9	48.7	28.7	0.5	35.5	66	108.3	4.4	1.1	0.1	0.8	10.7	29.4	26.6	0.4	45	66.9	84.5	5	1.5	0.2
9438	35	67.8	84.5	4.5	2.3	0.4	2.3	12.7	28.4	24.7	0.4	18.8	56	82.2	6.6	0.1	0	0	2.5	6.3	19.9	0.4	64.8	105.9	3.6	3.6	0.6	3.7	12.7	38.7	26.2	0.3	35	66	108.2	5.1	1	0.2	1	7.9	22.6	22	0.3	43.5	67.2	87.1	4.5	0.7	0.2
9440	25.6	65	87.8	5	1.2	0.4	1.5	8.4	21.8	15.2	0.4	21.8	52	82.7	6.9	0.2	0	0.1	2.9	4.6	14.8	0.6	64.1	108.8	5.5	2.6	0.3	2.8	11.2	36	20.9	0.3	31	60	105.6	5.3	1.4	0.2	1.3	5.6	17.6	17.2	0.3	44.5	66	87.1	4.9	0.8	0.1
9441	30.1	64	87.9	5.5	1.5	0.2	1.5	7.7	20.9	19	0.4	29.5	54	83.5	7.5	0.3	0	0.1	2.6	4.4	15.7	0.6	62.9	103.2	6.1	2	0.2	2.1	10.4	24.4	23.9	0.4	30	66	108.6	6.5	2	0.3	2.1	7.2	19.1	17.7	0.4	36	66.2	86.1	6.1	5.1	2.4
9442	23.4	65.8	88.3	6	1.5	0.3	1.5	7.4	19	18.4	0.4	18.1	44	81.4	6.7	0.1	0	0	1.3	2.7	25.1	0.5	60	108.7	4.8	2	0.5	2.2	14	38.9	21.6	0.4	28.5	61	113.3	6	0.4	0.1	0.4	10.5	26.6	23.1	0.4	42.5	65.8	85.8	5.1	4.5	0.7
9584	26.5	66.9	86.4	6	0.7	0.1	0.7	15.2	29.3	11.1	0.5	19.8	49	81.7	6.4	0.1	0	0	1.6	2.4	9	0.7	61	107	5.3	2.7	0.4	2.6	7.4	41.8	12.9	0.2	27.5	63	107.1	6.9	1.3	0.2	2.5	9	24.5	13.6	0.4	40	66.3	85.3	4.1	0.5	0.1
9627	32.6	64.5	89.4	5	0.5	0.1	0.7	10.7	21.6	24.6	0.5	23.8	53	84.4	5.8	0.1	0	0.1	2.8	5.7	17.5	0.5	65.4	106.7	5.2	3.1	0.4	3.3	16.7	45	26.9	0.4	36	70	113.3	4.1	2.1	0.3	2.1	9.4	31.3	26.4	0.3	39	68.4	85.1	4.9	3	0.5
9630	35.1	67.7	90.1	4	1.2	0.2	1.1	19.8	37.5	25.1	0.5	22	56	85.2	7	0.1	0	0.1	2.8	3.9	23.9	0.7	65.3	106.3	4.7	3.5	0.6	3.6	20.4	43.6	28.6	0.5	33.5	72	106.3	4.5	1.1	0.2	1.4	10.7	28.3	19.9	0.4	43	66.9	86.5	4	1.6	0.2
69605	33.9	56.3	84.7	5	1	0.1	0.7	12	24.9	22.4	0.5	25.2	44	82.8	4.9	0.1	0	0.1	2.4	4.7	19.3	0.5	63.4	108.7	5.3	4.8	0.6	5	12.3	29.5	37.2	0.4	32.5	60	107.5	4.6	1.1	0.2	1.2	7.3	20.8	19.7	0.3	37.5	65.9	86.1	5.3	2	0.3
69620	30.4	66.6	89.2	5.5	2.2	0.4	2.4	10.3	24.7	23.3	0.4	29.3	56	85.6	7.2	0.1	0	0.1	3.2	5.7	15.5	0.6	60.7	101.8	4.1	2.8	0.6	2.9	8.3	22.5	18.5	0.4	41	66	105	6.5	1.7	0.2	1.7	6.1	18.3	19.1	0.3	36	66.2	87.4	7	2.1	0.3
70246	37.3	67	89.1	6	1.9	0.3	2.2	6.4	13.4	14	0.5	24.1	54	84.8	6.8	0.2	0	0.1	8.3	14.4	21.2	0.6	65.6	108	5.9	5.1	0.7	5.4	6.8	39	25.1	0.2	25.5	69	110.4	6	3.1	0.5	3.3	9	22.1	18.7	0.4	38.5	66	85.7	5.3	2.9	0.4
70248	24.9	66.5	87.7	5.5	3	0.5	2.7	10.8	27.2	23.7	0.4	20.4	54	86.1	6.1	0.1	0	0	2.8	5.5	19.1	0.5	64.1	105.5	5.6	3.5	0.6	3.9	4.9	21.9	23.2	0.2	28.5	65	110.3	4.7	1.9	0.3	2.2	7.9	20.2	23.2	0.4	42	66.8	85.9	4.4	2.6	0.4
70249	31.7	64.9	88.8	5	2.5	0.4	2.7	10.8	21.7	21.6	0.5	21.2	55	83.8	5.6	0.2	0	0.1	3	5.5	23.4	0.6	66.8	108.5	5.3	6.3	1.1	6.6	16.3	26.3	23.3	0.6	40.5	66	106.9	6.4	3.5	0.7	4.2	10.5	28.5	20.2	0.4	41	66.4	85.4	5.2	1.8	0.3
70252	30.7	66.3	88	5	1.5	0.2	1.3	11.7	31.6	30.3	0.4	30.1	56	84.3	6.3	0	0	0	3.3	5.7	21.2	0.6	63.8	107.5	6.7	6.3	0.9	6.6	17.3	33.8	36.7	0.5	33	66	109.3	6.1	3.2	0.6	3.5	6.9	20.5	33.3	0.3	39	67.4	85.6	6.1	2.4	0.5
70253	34.8	56.9	85.7	4.5	0.8	0.2	0.9	13.2	34.5	35.9	0.4	27.1	43	81.1	4.3	0.2	0	0.1	4.5	9.8	24.2	0.5	58.8	103.8	6.4	3.2	0.7	3.2	12.2	55.9	38.7	0.2	34	60	104.9	4.5	2.4	0.5	3.1	8.3	24	29.3	0.3	42	65.6	84.6	5.7	2.7	0.4
70255	33.4	61.2	87.5	5	2.7	0.4	2.9	17.3	27.6	22.2	0.6	23.9	56	80.9	6.8	0.1	0	0	2.4	5	20.3	0.5	61.2	105	5	5.2	1	5.5	12	27.6	22.4	0.4	32	63	107.2	4	0.7	0.2	1.1	11.2	26.5	24.2	0.4	41.5	65.9	85.8	5	3.9	0.5
70270	32.1	63	86.4	4	5.9	1.1	6.5	20.1	37.9	23.9	0.5	24.6	55	83.9	4.7	4.2	1.1	4.6	13	27.5	24.7	0.5	64	105.6	5	5.1	0.9	5	9.1	23.5	21.6	0.4	34.5	66	111.4	3.9	4.8	1.1	5	14.1	31.5	24.1	0.4	44.5	66.3	87	3.6	4.5	1.1
70272	40.4	60	87.6	5	5	0.6	5.1	10.7	33.4	39.2	0.3	18.8	44	83	5.1	4.1	0.2	4.6	10.9	22.6	38.6	0.5	59.5	108.6	5	6.5	0.9	7	18.9	43.4	43.2	0.4	30.5	63	114.6	3.3	4.9	0.4	5.4	13.7	34.4	39.7	0.4	40	65	85.6	5.2	3.8	0.6
70273	27.7	65	89	5	1.8	0.3	1.9	5.5	14.6	21.1	0.4	18.7	55	82.7	6.5	0.1	0	0.1	1.8	5	16.6	0.4	61.1	110.6	5.6	3.3	0.5	3.5	13.6	44	34.2	0.3	37	65	106.1	4.2	3	0.5	3.3	7.8	20.1	21.3	0.4	40	67.1	85.5	4.7	2.7	0.5
70275	26.1	66.9	87.6	5.5	1	0.2	1.1	8.4	17.1	13.7	0.5	27.9	51	84	7.4	0	0	0	4.1	6.5	12.4	0.6	60.4	103.1	5.3	2.1	0.4	1.6	5.1	16.8	13.9	0.3	31	60	104.6	5.5	0.8	0.1	1	9	24.7	15.1	0.4	34	67.6	83.8	5.2	1.3	0.2
70278	35	58.4	88.4	5.5	2.4	0.4	2.5	13.2	23.7	24.7	0.6	25.6	44	84.1	6	0.2	0	0	1	5	23.2	0.2	61.5	106.6	5.5	3.8	0.7	4.1	5.9	25.7	30.6	0.2	39.5	64	108.6	6	1.9	0.3	1.8	6.1	24.8	22.3	0.2	38	65.3	84.5	6	2.6	0.5
70280	27.9	69.3	86.4	6	0.7	0.1	0.6	6.9	25.9	13	0.3	20.7	52	82.9	6.5	0.3	0	0.1	2.4	4.5	18.8	0.5	66.7	106.1	5.4	2	0.3	2	5.6	30.3	12.1	0.2	26.5	64	106.9	6.7	1	0.1	1.2	11.8	29.2	12.5	0.4	39.5	69.2	86.9	5.1	0.1	0.1
70286	35.3	55.9	88	7	1	0.2	1.2	8.1	30	42.4	0.3	18.9	44	84.2	5.2	0.2	0	0.1	3.3	7.6	40.2	0.4	61.9	109	6.3	3.7	0.7	4.2	15.2	31.2	31	0.5	37.5	63	111.3	3.9	2.3	0.4	2.4	14.6	39.9	38.9	0.4	45	65.2	85.8	5.7	3	0.5
70290	34.5	62.4	84.7	4	3.2	0.6	3.6	11.7	25.9	27.3	0.5	19.5	51	79.4	5.4	0	0	0.1	1.4	4.7	23.1	0.3	58.9	106.9	5	4.3	0.8	4.7	9.3	24.5	29.9	0.4	39	62	106.8	4.6	1.5	0.2	1.6	11.3	23.3	23.1	0.5	40	64.8	86.4	5	1.8	0.2
70291	22.3	67.7	86.7	6.5	0.8	0.1	1.1	4.3	10.6	12.2	0.4	24.7	53	83.6	6.9	0	0	0.1	2	6.2	7.9	0.3	62.9	104.5	5.8	2.1	0.4	2	7.4	15.4	13.7	0.5	18	63	105.2	6.4	0.6	0.1	1.1	5.5	21.4	13.4	0.3	33.5	69.4	85	6.4	0.5	0.1
70293	31	62.5	88.5	4	2	0.3	2	12.9	32.9	20.1	0.4	20.5	56	84.3	6.7	0.3	0.1	0.2	2.5	4.2	21.7	0.6	62.2	110.3	5.4	3	0.5	3.2	5.6	19.9	22.1	0.3	30.5	65	111.7	5.6	2.1	0.3	2.1	10.1	26.6	21.1	0.4	40.5	68.2	85.9	5	2	0.3
70294	32.7	63.4	88.7	5	1.6	0.3	1.6	23.6	57.4	28	0.4	21.2	55	84.2	6.8	0.1	0	0.1	3.3	5.9	20.4	0.6	66.3	107.8	5	1.9	0.3	2.2	8.2	22.3	27.3	0.4	40	66	113.2	5.4	2.7	0.5	2.9	8.8	21.6	20.1	0.4	38	67.7	86.4	6.3	2.6	0.5
70305	26	66.3	86.7	5	0.3	0.1	0.3	7.5	21.7	12	0.3	23.5	55	87.5	4.9	0.1	0	0	3.9	8.7	19.7	0.4	63.6	104.1	6	3.1	0.7	3.3	5.6	30.1	17.9	0.2	31	61	106.9	6.2	2.6	0.4	2.9	6.6	21.6	14.6	0.3	37	67.8	85.1	4.6	2.1	0.3
70308	28.6	66	87.5	5	1.1	0.2	1.2	5.6	12.4	17.1	0.5	24.3	53	83.4	7.5	0.2	0	0	2.3	3.9	13.1	0.6	60.6	107.5	6.7	1.6	0.2	1.5	5.5	18.1	15.2	0.3	36	64	111.9	6.7	1.3	0.2	1.3	8.8	22	11.9	0.4	34.5	67.4	82.6	6.2	0.5	0.1
70309	30.3	67.4	87	6.5	0.2	0	0.1	7.5	19.4	13.2	0.4	24.8	55	81.7	7.6	0.1	0	0.1	1.6	4.1	9.5	0.4	62.3	106.6	6.5	0.9	0.3	0.8	3	25.9	13.4	0.1	24	64	107.1	7.5	0.8	0.2	1	5.2	19.1	11.9	0.3	35.5	68	84.2	5.8	1.6	0.2
70311	31.4	61.6	85.6	5.5	1.1	0.2	1.1	11.5	26.5	25.1	0.4	18.7	47	80.5	4	0.1	0	0.1	5.7	10.3	21.4	0.6	57.1	107.3	5.7	2.1	0.4	2.6	12.2	43.3	24.6	0.3	39.5	62	111.2	4.8	1.6	0.3	1.8	9.3	26.9	24.7	0.3	49	64.7	84.7	3.3	2.5	0.3
70330	33	67.5	87.9	5	1.1	0.1	1.1	5.6	17.3	20.5	0.3	18.2	54	84.1	5.7	0.1	0	0	3.9	5.5	18.2	0.7	62.3	109.3	4.6	3.4	0.6	3.9	10.7	35.9	33.5	0.3	28.5	65	106.2	6	0.9	0.2	0.9	8.5	18.8	15.3	0.4	36	65.9	86.5	6.8	1.4	0.2
70332	32	58.1	87.3	6	1.5	0.3	1.8	13.8	42.9	40.7	0.3	22.1	48	82.2	5.1	0.1	0	0	3	5.4	24.8	0.6	60	103.2	4.5	7.4	1.1	6.6	17.1	41	33.5	0.4	28.5	61	107.2	4.4	1.6	0.3	1.8	14.1	31.5	33.1	0.4	33.5	64.1	86.7	5.2	1.5	0.3
70334	30.7	63.1	88.6	5	0.8	0.2	1	10.8	24.9	23.5	0.4	24.8	56	84.6	6.3	0.1	0	0.1	1.8	7.1	19.1	0.3	65.7	103.9	5.7	5.9	0.4	3.9	7.8	20	23.3	0.4	37	66	110.8	6.3	2	0.2	1.4	5.6	21.2	23.6	0.3	39.5	66.2	85.6	5.5	1	0.1
70336	54.6	63.4	89.1	4	2.5	0.4	2.7	7.8	15.1	20.8	0.5	22.8	56	82.9	6.9	0.1	0	0	1.7	4.5	20.4	0.4	63.2	107.6	6.1	8.6	0.7	3.7	9.7	26.9	24.6	0.4	29.5	65	108.4	4.5	3.4	0.4	3.4	10.5	25.1	23.5	0.4	41	67	84.3	5.4	3.5	0.6
70338	34.2	61.3	86.2	5	3.4	0.5	3.6	15	27.2	23.7	0.6	19.9	56	86.3	5	0.1	0	0.1	2.5	7.1	22.8	0.3	61.9	106	6	5.5	0.8	5.8	9.3	32.2	24.4	0.3	35.5	69	110.7	5.3	2.4	0.3	2.3	7.7	20.5	30.7	0.4	42	66.7	86.8	4.8	2.2	0.3
70340	29.9	65.3	86.1	5	1.6	0.3	1.5	8.1	18.6	18.4	0.4	21.3	54	82	6	0.1	0	0.1	2.2	5.3	16.3	0.4	62.8	111	4.9	4.1	0.8	4.3	9.6	33	21.2	0.3	32	63	105.9	5.3	2.4	0.4	3	4.8	21.8	20.7	0.2	34	64.8	82.9	5.6	1.3	0.2
70345	30.6	62.9	89.2	4	2.1	0.3	1.6	8.9	17	17	0.5	26.6	55	84	6.7	0	0	0	1.5	3.3	14.9	0.5	62.7	109.4	6.2	2.8	0.4	2.8	12.9	22.7	20.8	0.6	28.5	66	106.6	6.5	2.1	0.3	2.1	8.3	24.7	20.9	0.3	30	66.6	85.2	5.9	0.6	0
70346	33.6	66.8	88.6	5	0.6	0.1	0.5	5.2	14	21.1	0.4	20.2	54	84.4	7	0	0	0	2.7	5.6	14.2	0.5	61.9	107	5.4	3.6	0.4	3.8	9.8	39.9	17.8	0.2	31	64	110.4	6.1	1.6	0.3	1	4.6	16.8	15.4	0.3	37.5	67.3	86.6	5.2	0.8	0.1
70347	31.5	65.9	90.2	5.5	2.4	0.4	2.4	6.5	26	12.6	0.2	26.7	56	84.4	6	0.1	0	0.1	3.2	6	19.6	0.5	63.9	110.6	6.5	1.5	0.5	1.5	8.1	19	19.5	0.4	37	66	106.9	5.3	1.6	0.4	1.7	7.6	25.7	17.6	0.3	36	68	86	5.5	1.1	0.2
70348	27	67	88.7	4	1	0.2	1	9.3	20	18.4	0.5	22.6	56	84.2	6.4	0.1	0	0.1	2.7	5.4	15.1	0.5	62	109.1	5.9	1.6	0.4	1.6	5.2	16	14.9	0.3	25.5	68	107	5.2	2.9	0.4	2.8	9.5	26	19.5	0.4	42.5	66.8	86.8	4.3	1	0.1
70350	33.1	67.3	87.9	5	0.9	0.2	0.9	8.7	21.4	18.6	0.4	18.3	56	84.9	7.4	0.1	0	0.1	1.6	2.1	11.9	0.7	62.8	104.9	5.4	7.8	1	8.8	5.6	28.4	20.4	0.2	28.5	66	109.1	6.4	1.1	0.2	1.5	8.8	33.9	18.8	0.3	36.5	66.8	85.6	5.2	1.3	0.1
70351	31	66	88.3	5.5	1.3	0.2	1.5	10.3	21.8	18.9	0.5	22	56	81.1	6.8	0.2	0.1	0.2	3.6	4.9	15.2	0.7	62.6	106.5	4.4	3.3	0.5	3.4	8.4	25.4	21.9	0.3	22	66	104.4	5.4	1.1	0.2	1.1	5.4	18.1	18.7	0.3	33.5	65.1	85.8	5.2	1.5	0.3
70352	36	65.5	88.3	4.5	2.2	0.3	2.4	12.3	42.6	21.8	0.3	17.7	55	86.1	6.9	0.2	0	0	4.5	11.5	18.4	0.4	63.6	106.1	6.3	5.5	1	5.8	9.6	35.9	20.5	0.3	29.5	64	109.7	5.2	2.1	0.5	2.6	8.9	26.3	22	0.3	44	67.7	84.9	4.9	2.2	0.3
70355	38.2	68.2	88.9	4.5	3.1	0.4	2.9	19.4	38.8	21.6	0.5	20.8	56	85.2	5.7	0.2	0	0.1	1.9	4.7	20	0.4	66.9	109.7	7.9	4.8	0.5	5	5.2	19.1	23.7	0.3	33.5	68	107.9	6.6	2	0.3	1.6	10.4	27	19.6	0.4	45	67.2	87.2	4.6	3	0.3
70357	27.7	66.9	88	5.5	1.6	0.2	1.7	7.9	22.3	14.2	0.4	19.8	56	84	6.9	0.1	0	0.1	5.6	12.3	20.5	0.5	65.8	110.5	6.2	2.6	0.6	2.4	9.7	25.5	26.8	0.4	30.5	68	112.2	6.3	2.3	0.4	2.5	12.7	31.2	21.5	0.4	46.5	67.5	85.3	5	4.9	0.6
70359	31.5	56.3	84.4	4.5	1.7	0.4	1.7	9	20	31.8	0.5	17.1	42	80.4	4.5	0.1	0	0	1.7	3.4	27	0.5	62.4	109	4.6	3.7	0.5	3.6	25.6	46.8	25.8	0.5	24.5	63	106	4.4	2.1	0.3	1.9	12.1	31.5	31.2	0.4	38.5	66.4	83.6	4.7	3.9	0.7
70361	33.9	62.5	85	4.5	2	0.3	2	28.4	49.1	30.3	0.6	23.3	42	78.4	4.7	0.1	0	0	6.2	11.2	29.7	0.6	59.4	102.8	4.7	2	0.4	1.9	10.2	27.4	32.2	0.4	42	60	106.3	3.9	1.2	0.2	1.4	10.6	25.1	29.2	0.4	34	65	82.3	4	1.2	0.2
70363	29.4	56.3	86.6	4.5	1.7	0.3	1.8	13.2	39.2	30.5	0.3	24.4	42	79.1	4.1	0.3	0.1	0.3	4.4	9.6	22	0.5	60.3	105.1	8.3	2.8	0.4	3.1	5.1	20.6	24.1	0.2	35.5	61	109	6.2	0.6	0.1	0.4	12.3	28	26.9	0.4	41.5	65.7	86.6	4.6	1	0.1
70370	31.9	58.6	84.1	4.5	2.6	0.4	2.7	13.2	26	30	0.5	23	43	79.7	4.6	0.1	0	0	3.4	4.3	25.1	0.8	62.4	101.9	8.1	3.9	0.7	3.9	3	21.4	25.5	0.1	36.5	60	104.6	5.7	1.3	0.2	1.3	10.9	22.9	26	0.5	39.5	64.9	84.9	4.5	1.2	0.2
70377	32.6	65.4	86.7	4	0.9	0.1	0.9	7.7	19.8	18.5	0.4	24.5	54	81.7	6.3	0.1	0	0.1	4.8	8	15.6	0.6	61.3	108.4	3.6	2.5	0.5	2.5	15.9	31.7	19.6	0.5	34	66	106.4	4	2.6	0.4	2.6	6.4	16.6	21.4	0.4	38	67.1	87	4.9	2.9	0.5
70379	39.2	63.3	87.5	4	1.6	0.3	1.6	13.8	32.2	28.1	0.4	21.5	52	84.2	4.5	0.1	0	0.1	1.5	4.2	23.3	0.4	61.4	107.1	5.9	4.8	0.9	5	9.8	25.9	30.5	0.4	36.5	66	114.8	3.4	1	0.2	1.2	12.3	29	35.2	0.4	40	67	86.1	4.1	1.3	0.1
70381	32.8	65.3	88.9	5	0.5	0.1	0.6	10.4	16	16.7	0.6	29.8	51	79.3	5.2	0	0	0	2.9	5.4	11.8	0.5	61.3	106.1	4.9	1.6	0.3	1.5	10.2	30.2	12.2	0.3	34.5	60	107.7	5.8	1.2	0.2	1.3	5	19.1	16.7	0.3	38	67.3	83.8	5.4	1.2	0.2
70383	28	66.3	86.8	5	0.7	0.2	1.1	10.1	22.2	13.4	0.5	21.9	51	80	6.1	0.1	0	0.1	1.5	2.4	12.8	0.6	62.7	107	4.9	1.9	0.4	2	6.3	25.7	15.4	0.2	29.5	62	104.6	5.8	3	0.6	3.2	7.9	21.7	13.9	0.4	34	69.4	85.7	6.7	0.3	0
70388	31.3	64.7	88.9	4.5	0.8	0.1	0.8	12.8	24.1	15.5	0.5	17.4	51	81.1	6.5	0.2	0	0	1.3	1.8	12.1	0.7	60.8	102.7	3.7	2.9	0.4	3	10.5	27.7	13.8	0.4	34	61	105.9	6.1	1	0.2	1.1	8.4	23	14.2	0.4	36	68.2	86.8	5.7	1	0.1
70389	32.3	66.3	84.4	4	1.6	0.3	1.7	10.8	19.3	24.3	0.6	18	53	83.2	4.8	0.1	0	0	2.4	9.7	22.8	0.2	62	107.5	4.5	2	0.4	1.9	17.6	38.2	27	0.5	30.5	65	110.4	3.5	2.4	0.4	2.6	11.2	32.9	25.7	0.3	37.5	66	83.7	5.2	0.7	0.1
70390	32.2	66.2	84.2	5.5	1.4	0.2	1.3	6.6	14.3	18.3	0.5	18.6	54	81.7	6.1	0.1	0	0.1	3.3	5.9	15.6	0.6	62.5	106.9	5.7	2.5	0.3	2.7	9.7	40	15.2	0.2	32	61	105.5	5.9	1.2	0.2	1.2	6.1	16.1	14.7	0.4	36	66.5	86.5	4.6	1.3	0.1
70393	34.6	60.5	88.9	6	1.1	0.2	1	7.8	17.3	22.5	0.4	27.1	54	81.4	7.6	0.2	0	0.1	1.7	3.7	13.8	0.4	62	107.5	4.2	6.5	1.3	6.7	13.6	69.4	22.8	0.2	44.5	62	113.9	4.7	3.5	0.6	3.9	11.8	28.3	27.1	0.4	42	66.3	85.7	5	2.3	0.4
70394	32.2	65.8	87.2	4.5	0.8	0.2	1.3	8.5	18.5	22.7	0.5	18.4	56	82.7	6.3	0.1	0	0	2.6	4.6	19.1	0.6	63.9	110.7	4.8	4.1	0.8	4.2	12.3	33.9	20.6	0.4	38	64	109.9	4	2.2	0.4	2.4	7.9	22.7	22.5	0.3	39.5	66.8	86.8	4.9	1.2	0.2
70401	31.6	59.9	86.2	4	2.2	0.4	2.5	11.8	23.2	22.9	0.5	25.3	52	84.4	4.4	0.2	0	0.1	2.3	6.2	22.1	0.4	60.1	104.8	3	5.6	1	5.9	23.3	49.3	30.2	0.5	34.5	62	107.8	3.6	2.8	0.4	2.9	15.4	34.8	29	0.4	44.5	67.1	85.5	4.1	4.7	0.6
70402	34.2	64.5	88.9	3.5	0.5	0.1	0.5	12.5	24.2	22.5	0.5	26.7	54	84.5	5.2	0.2	0	0.1	2.9	5.1	15.3	0.6	62.5	109.4	6.4	3.8	0.4	3.8	14	32.7	41.9	0.4	40.5	64	111.2	4.1	2.2	0.4	2.1	14.3	38.9	20.8	0.4	41.5	66	86.4	4.2	2.3	0.3
70409	33.4	64.9	87	4	1.2	0.2	1.3	10.3	23.7	21.4	0.4	18.2	53	81.7	5.7	0.1	0	0.1	3.6	8.5	20.1	0.4	59.6	102.4	4.1	3.9	0.6	4.3	10.8	31.5	14.6	0.3	36	61	109.1	5.2	0.7	0.1	0.8	7.3	26	16.4	0.3	41.5	67.6	87.2	5.4	1	0.2
70410	33.4	66.4	89.4	5.5	0.9	0.1	0.9	18.7	33.5	15.6	0.6	14.2	53	80.6	6.7	0	0	0	1.8	4.1	16.3	0.4	61.6	104.5	3.9	3	0.6	3.1	11.2	30.3	15.8	0.4	33	63	106.2	4.9	0.8	0.1	0.9	10.6	27.6	15.4	0.4	40	66.3	86.4	4.5	0.9	0.1
70413	29.7	67.5	89.4	4.5	1.6	0.2	1.5	14.7	27.6	13.6	0.5	18.2	53	81.3	6.5	0.3	0	0.1	5.1	8.8	16.7	0.6	63	104.1	4.2	2.3	0.4	2.5	13.7	49.4	14.6	0.3	33	65	104.3	4.8	0.5	0.1	0.7	4.7	23.2	31	0.2	35	68.2	84.7	5.1	0.3	0.2
70421	26.4	56.8	81.8	5	0.7	0.1	0.4	16.5	31	22.4	0.5	21.4	41	77.8	3.9	0.1	0	0	1.8	2.8	21.1	0.6	56.2	107.4	4	1.8	0.4	1.6	8.9	27.2	19.9	0.3	30.5	60	104.6	4.5	1.2	0.2	1.1	11.6	29.2	19.1	0.4	36	64	82.1	6.2	1.1	0.2
70427	35	62.5	86.6	4.5	0.8	0.2	0.8	10.1	20.9	22.6	0.5	21.5	55	80.7	4.8	0.1	0	0	1.7	4.3	21.9	0.4	64.9	108.3	4.6	4.4	0.8	4.6	10.1	36.2	24.7	0.3	36	66	109.7	4.5	1.6	0.3	1.8	13.4	30.6	25.9	0.4	47.5	67	85.7	5.3	0.9	0.1
70428	31.7	65.3	87.7	4.5	1.8	0.3	1.8	12.4	23.3	30.3	0.5	22	54	83.5	6.7	0.1	0	0	2	6.2	22.2	0.3	63	104.9	3.9	3.4	0.6	3.3	10.7	29.9	26.1	0.4	31	66	110.3	5.3	1.3	0.2	1.5	7.1	26.3	26.2	0.3	40	68.9	85.9	4.9	2.7	0.4
70429	29.9	56.8	83.8	5	1.8	0.3	1.9	15.1	41	33.2	0.4	22	43	80.6	6.1	0.1	0	0.1	2.7	3.9	24.7	0.7	60.2	105.4	4.4	6.6	1.2	6.9	12	33.5	34.4	0.4	38	60	106.2	4.7	1.6	0.2	1.6	11.3	18.4	26.4	0.6	43	65.1	84.5	4.2	3.2	0.5
70430	38.8	60.3	87.8	6	1.7	0.3	1.9	12.3	31.7	43	0.4	25.1	49	82.8	5.6	0.1	0	0	5	12.8	29.5	0.4	60.5	107.6	5.4	4.6	0.7	4.7	5.4	19.5	35	0.3	38.5	62	115.5	4.5	3.3	0.8	3.4	13.5	30.4	37.5	0.4	45.5	66.1	84.6	4.9	4.9	0.7
70434	29.6	64.8	85.5	4.5	4.1	0.7	4.4	11.8	23.9	25.1	0.5	21.5	56	85	6	0.1	0	0	2.3	4.6	22.6	0.5	65.7	106.8	5	2.5	0.7	2.6	15.4	38.3	30.9	0.4	34.5	70	111.7	6.4	2.6	0.4	2.5	8	20.8	31.7	0.4	42.5	65.9	84.8	3.7	3.7	0.6
70755	30.8	66.9	87.8	4.5	2	0.3	2.1	11.2	26.5	19	0.4	24.3	54	84.6	3.6	0.1	0	0.1	3.1	6.9	18.3	0.4	61.4	105.4	4.6	4.8	0.8	5.1	10.1	26.6	19.5	0.4	27	64	105.6	5.9	1.4	0.2	1.6	6	18	22.9	0.3	31.5	66.2	84.7	4.4	0.4	0.1
70760	26	64.9	87.5	5	1.5	0.2	1.1	6.7	18.1	13.7	0.4	24.9	54	81	7.4	0.1	0	0	0.7	1.5	12	0.5	63.4	102.2	6	1.8	0.1	1.6	13.8	45.7	12.8	0.3	31.5	66	106.6	6.7	0.9	0.1	0.7	6.2	17.9	14.4	0.3	41.5	69.6	85.9	6.5	1.8	0.3
70761	26.7	66.2	85.9	6	1	0.2	1.1	6.8	15.6	12.1	0.4	28.8	50	85.2	7.8	0	0	0	2.2	4.1	10.8	0.5	60.3	103	5.7	2.2	0.4	2.4	5.2	16.1	12.2	0.3	25	63	106.8	6.5	1.7	0.3	1.8	5.1	18.1	11.9	0.3	36	66.8	86.2	5.8	1.6	0.2
70762	24.6	67.3	88.8	6	1.3	0.2	3.4	9.5	16.3	14.1	0.6	22.6	54	81	7.2	0.1	0	0	2.3	3.5	14.3	0.6	60.8	103.8	3.6	3.2	0.7	3.5	11.8	28.4	14.8	0.4	27.5	65	106.4	6	1.4	0.3	1.7	5.3	17.6	13.7	0.3	36	63.3	87.7	5.2	0.3	0.1
70763	32.9	63.9	89.5	5	1.3	0.2	1.3	9.2	19.4	24.2	0.5	22	54	83.5	5.1	0.1	0	0.1	2.3	5.6	20.6	0.4	63.6	107.4	6.2	4.8	0.8	5	12.1	29.1	25.2	0.4	37	70	107.5	6.4	2.3	0.3	2.1	9.7	28.1	23.3	0.3	44	67.2	86	5.3	0.6	0.2
70764	31.5	64.7	87.8	4	1.8	0.3	1.9	11.1	24.4	19.1	0.5	15.4	55	84	6.1	0.2	0	0.1	2.1	4.6	14.6	0.5	64	110.4	6.2	3.5	0.5	3.8	5.1	29.9	23.3	0.2	30	66	110.6	6.1	2	0.3	2.1	5.5	20.9	20.8	0.3	40.5	66.7	86.5	4.5	2.9	0.5
70767	31.5	62.6	88.9	4.5	3.3	0.6	2.1	14.4	30.1	23.5	0.5	25.3	55	83.6	4.4	0.1	0	0.1	2.9	4.7	18.2	0.6	63.2	110.2	6.3	3.1	0.4	3	14.3	42.5	22.8	0.3	32.5	65	110.1	4.7	5.6	0.8	6	13.4	33.4	22.3	0.4	40	65.3	84.8	5.5	2.9	0.4
70768	28.9	66.9	89.2	5.5	0.6	0.1	0.5	4.2	16.2	10.9	0.3	26.6	51	83.6	7.2	0.1	0	0	1.6	3.2	10.9	0.5	66.5	106.3	7.3	0.7	0.1	0.7	2.1	17.5	13.4	0.1	34	65	105.6	6.6	1.1	0.2	1.1	5.4	19.1	11.8	0.3	38	67.6	87.1	6.6	4.6	0.7
70770	31.2	64.9	88	5.5	2.9	0.6	3.1	17.3	32.3	18.1	0.5	21.2	55	82.2	6.7	0	0	0	1.8	2.4	15.6	0.8	59.2	106.1	5.8	3	0.6	2.9	10.6	24.1	20.8	0.4	25.5	63	106.4	5.7	2.1	0.3	2.2	7.6	21.5	24.5	0.4	36	67.1	85.5	4.3	4	0.7
70772	34.4	60.7	89.9	4.5	0.5	0.1	0.7	7.6	16.5	20	0.5	21.8	56	81.2	5.7	0.1	0	0	3.5	14.7	18.6	0.2	63.8	107.9	5	5.1	0.7	4.8	14.1	29.4	21.9	0.5	36	70	110.2	4.4	2.7	0.4	2.6	5.8	22.5	20.1	0.3	36.5	67.7	85.8	5	1.1	0.1
70773	30	63.7	88.3	4	0.8	0.2	1	10.3	18.6	24.8	0.6	22.9	53	83.1	6.6	0.2	0	0.1	2.2	5.9	19.9	0.4	66	110.9	4	2.1	0.3	2.3	13.2	29.9	25.1	0.4	41	70	112.9	3.1	2.5	0.3	2.4	9.3	30.5	26.7	0.3	45	66.4	86.2	4.4	0.8	0.1
70774	31.2	63.2	85.3	5	1.2	0.2	1.4	7.7	25.5	13.9	0.3	20.6	50	77.7	7.4	0	0	0	3.2	5.5	12.7	0.6	58.5	101.5	4	4.2	0.8	3.9	10.3	31.5	14.6	0.3	30	60	106.8	6.5	0.7	0.1	0.7	9.5	23.9	13.7	0.4	39.5	66.1	84.7	4.4	1.2	0.2
70775	27.8	64.8	85.2	4	0.4	0.1	0.6	4	15.4	13.9	0.3	22.4	49	77.6	5.5	0.1	0	0.1	1.6	2.7	11.5	0.6	58.4	102.2	5.2	1.5	0.4	1.3	7.5	21.6	14.4	0.3	28	63	104.5	5.9	1	0.1	0.8	5.8	18	14.6	0.3	41	65	84.2	4.6	1.4	0.2
70776	31.5	60.9	86.6	4.5	0.9	0.1	0.9	11.3	24.3	28.3	0.5	20.2	52	83.6	5.3	0.3	0.1	0.2	1.9	6.7	28.1	0.3	62.1	108.8	4.4	6.2	1	6.7	9.6	27.8	31.6	0.3	40	66	112.6	4.4	2.3	0.3	2.5	11.1	30.8	31.1	0.4	43.5	66.3	86.7	5.2	2.4	0.4
70777	26.7	62.4	86.2	6	0.4	0.1	0.5	8.4	20.6	9	0.4	20.8	48	82.2	6.9	0	0	0	5.1	9	12.8	0.6	61.9	106.1	4.8	5.1	1.8	5.4	12.4	29.3	19.5	0.4	32	62	105.9	6.9	1	0.1	1	8.1	21	14.2	0.4	40.5	65.9	84.9	5.8	1.7	0.3
70781	34.8	66.7	89.4	4.5	1.9	0.3	1.9	11.5	23.8	18.8	0.5	21.6	55	84.9	6.4	0.4	0.1	0.2	2.2	7.7	18.7	0.3	61.5	102.7	5.4	2.4	0.7	2.4	9.4	33.3	22.6	0.3	31	67	110.5	4.3	2.1	0.3	2.2	7.2	22.1	20.6	0.3	43	68	85.4	4.7	1.4	0.1
70779	36.1	68	88.3	4	1.5	0.3	1.6	14.1	29.6	25.5	0.5	24.4	56	84.8	7.4	0.1	0	0.1	5.5	8.4	22	0.7	65.6	110.7	3.7	2.9	0.5	3	15.6	40	19.8	0.4	40	66	108	3.8	3	0.5	3.1	6.5	20.6	23.6	0.3	43	67.2	85.9	4	1.7	0.2
70782	32.2	64.9	85.1	4.5	0.8	0.2	1	8.4	22	12.2	0.4	22.7	47	81.8	5.3	0.1	0	0	4.5	8.8	17.3	0.5	61.1	105.3	5.4	4.6	1	4.7	5.6	32.6	14	0.2	31.5	60	106.2	6.5	1.6	0.2	1.5	8	21.2	13.8	0.4	41	65.9	84.8	4	3	0.7
70783	34.6	66.8	87.9	4.5	1.3	0.2	1.3	10.6	20.9	17.3	0.5	17.9	54	81.8	6.9	0.1	0	0	3.1	5.5	16.6	0.6	62.1	104.5	3.1	2.7	0.5	2.8	18.9	61.5	23.4	0.3	28	66	108	4.8	0.6	0.1	0.7	9.5	24.9	18.7	0.4	42	65.5	83.3	5.1	0.9	0.2
70784	34.4	65	85.5	5.5	1.3	0.2	1.3	16.1	34.7	20.3	0.5	20.2	50	82.3	5.9	0.2	0	0.1	2.7	4.9	19.5	0.6	61.2	106.3	5.8	2.7	0.4	2.6	10.3	27.5	25	0.4	37	63	108.7	5.8	2.1	0.6	2.8	6.8	20	22.5	0.3	35	64.9	84.8	4.7	1.7	0.2
70785	31.7	69	88.9	6	2.7	0.4	2.9	13.5	29.8	19.7	0.5	24.3	56	85.2	7	0.1	0	0.1	4.4	8.4	20.3	0.5	64.2	108.6	4.9	4.2	0.9	4.4	11.8	31.4	23.2	0.4	32	69	110	5.2	1.9	0.2	1.8	10.5	27.7	23.6	0.4	38.5	66.9	84.8	4.3	0.8	0.1
74929	31.9	63.2	86.7	4	2.5	0.4	2.9	15.5	25	18.3	0.6	23.6	47	79.3	4.9	0	0	0	4.4	6.2	14.5	0.7	60.1	102.9	4.7	4.3	0.7	4.6	6.6	16.3	33.1	0.4	25.5	61	105.5	5.9	2.7	0.4	3	6.8	18.6	15.3	0.4	39	66.1	85	4.6	2.7	0.4
74940	35.4	67.8	86.3	4	3.5	0.6	3.5	17	34	28.3	0.5	20.4	55	84	6.9	0.1	0	0	3.1	5.2	23.6	0.6	64.7	106.6	4.7	2.3	0.5	2.4	8.9	40.3	33.1	0.2	38.5	70	112.6	4.2	2.4	0.3	2.3	6	24.4	27.1	0.2	43.5	65.8	86.1	3.9	4.3	0.7
75029	31.6	58.1	86.5	4	1.5	0.2	1.4	11.8	22.2	19.7	0.5	22.9	55	81.1	5.4	0.1	0	0.1	2.6	6.1	18.9	0.4	61.9	104.7	3.6	2	0.3	1.8	9.8	35.3	23.5	0.3	37	65	108.4	4	1.1	0.2	0.9	10.2	26.8	20.6	0.4	40	65.4	85.5	6	0.8	0
75360	31.8	63.9	86	5	1.2	0.2	1.3	12.4	26.1	40.3	0.5	18.4	54	83.4	7	0.3	0	0.1	2.8	6.7	32.7	0.4	64.1	109.7	5.5	1.5	0.3	1.5	10.6	32.9	23.4	0.3	36.5	62	109.1	4.5	1.5	0.2	1.5	8.1	23.3	25.1	0.3	44	67.2	86.5	5.5	5.8	1
75406	40.3	60	89.7	5.5	2	0.4	2.2	12.7	27.2	42.1	0.5	20.4	53	83.3	5.1	0.1	0	0	3.8	7	34.5	0.5	59	111.8	5.3	3.8	0.7	3.8	10.3	28.7	43	0.4	35	65	113.6	4.8	1.5	0.3	1.9	12.8	30.5	36.5	0.4	48.5	66.2	85.2	4.9	0.1	0.1
114795	39.9	61.2	87.5	4	4.8	0.5	4.9	10.7	24.4	33.5	0.4	18.7	54	85.1	5	3.6	0.4	3.2	2.6	6.3	29	0.4	61.5	106.7	3.4	8.2	1.1	6	16.9	32.1	37.1	0.5	40	65	111.9	4.4	3.9	0.4	4.1	9	25	29.2	0.4	41	65.7	85.8	4	5.9	0.9
115390	23.8	64.7	82.7	7.5	1.3	0.2	1.4	14.6	28.4	15.7	0.5	18.5	53	80	5.9	0	0	0	3	4.6	11.8	0.7	60.9	101.3	7.8	1.5	0.4	1.6	5.1	18.4	10.8	0.3	17	60	103.5	7.2	0.9	0.2	1.1	4.1	14.8	10.7	0.3	29.5	67	83.2	7.5	1.6	0.2
117696	32.6	66.2	88.4	6	2.1	0.4	2.3	9.6	16.3	23.5	0.6	22.5	55	85.3	6.9	0.1	0	0	5.3	9.5	18.9	0.6	63.4	107.7	4.4	2.9	0.5	3	16.7	42.4	23.1	0.4	29.5	66	106.1	5.3	1.9	0.3	2.2	10.2	23.6	21	0.4	42.5	66.1	83.8	4.8	0.3	0
117697	27	62.7	82.2	4.5	1.1	0.2	1.2	12.4	25.9	15.5	0.5	24.7	52	80.4	5.8	0.1	0	0	1.7	4	17.9	0.4	59.4	101.8	3.6	3.5	0.5	3.6	7.2	15.5	17.1	0.5	28.5	64	103.8	6.6	1.5	0.2	1.3	9	24.8	13.6	0.4	45	66.5	87.1	5	4.2	0.6
117699	30	65.6	81.7	5.5	1.5	0.2	3.1	11.3	21.1	16.7	0.5	24.7	51	78.9	5.7	0.1	0	0.1	2	3	12.6	0.7	58.6	102.2	5.6	1.8	0.1	2	7.5	18.7	17.4	0.4	30.5	60	104.2	5.3	1.3	0.2	1.3	9.9	23.4	15.1	0.4	38	65.4	83.4	4.2	0.8	0.1
117700	31.2	62.1	86.6	4.5	1.5	0.3	1.7	10.7	26.9	25	0.4	19.2	50	78	7.2	0	0	0.1	2.3	5.6	10.2	0.4	59.5	103.3	3.3	2.9	0.6	3	11.7	29.5	14.6	0.4	32.5	64	105	7	1.3	0.2	1.4	8.7	24.3	14.6	0.4	34	66.6	83.2	5.9	1.4	0.2
117703	32.8	64	84.5	4.5	2.1	0.3	2.3	19.2	38	24.8	0.5	16	56	79.6	5.2	2.2	0.2	1.7	3.9	6.4	25.3	0.6	63.7	103.9	5.9	3.9	0.7	4.3	4.4	20.7	27.6	0.2	37.5	64	107.2	6.5	2.3	0.3	2.4	9.5	25.2	23	0.4	37.5	66.3	84.6	4.5	5.8	0.4
117714	28.9	67.1	86.6	5	0.7	0.1	0.6	12.8	28.1	26.3	0.5	20.9	54	80.2	6.7	0.1	0	0.1	1.6	4	14.1	0.4	59.8	107.5	5.5	1.5	0.5	1.7	16.8	43.6	22.4	0.4	19	60	106.3	6.4	0.1	0	0.1	8.5	23.5	19.8	0.4	33.5	65.8	82.9	5.9	1.2	0.1
117728	29.8	62.6	88.3	4.5	0.6	0.1	0.7	13.6	25.8	25.3	0.5	24.1	53	79.4	4.7	0	0	0	1.2	5.6	24.6	0.2	61.8	102.2	7.8	6.5	0.7	6.5	1.5	14	23.9	0.1	39.5	66	109.4	5.6	1.3	0.2	1.6	13.6	32.1	22.7	0.4	34.5	67.6	84.9	5.7	1.6	0.4
125021	35.3	64.8	87.1	4.5	1.3	0.2	1.3	7.2	21.6	22.4	0.3	24.5	54	83.3	6.1	0.2	0	0.1	2.4	5.9	22.5	0.4	63.2	106.3	5.4	3.1	0.6	3.3	13.1	34.2	27.1	0.4	35	66	105.8	4.5	2.2	0.3	1.9	9.8	26	22.9	0.4	45.5	67	86.4	4.6	1.2	0.2
128430	36.3	60.9	87.5	4.5	1.1	0.2	1.2	22.2	37.1	32.7	0.6	20.6	49	80.5	4.6	0.2	0.1	0.2	4.2	10	19.6	0.4	62.8	101.4	4	1.3	0.3	1.2	16	34	29.5	0.5	36	61	108.1	4.1	0.4	0	0.3	11.7	29.9	30.7	0.4	49.5	67.1	86.1	4.6	1.1	0.2
128434	32.3	64.9	85.3	4	1.7	0.3	1.6	20.8	42.4	32.6	0.5	22.9	50	85.5	5.4	0.1	0	0	2.7	9	20.7	0.3	59.3	102.5	3.7	2.7	0.7	2.8	6.2	18.6	28.9	0.3	32.5	63	107.1	5.8	1.1	0.1	1	11.1	31	20	0.4	45	65.8	85.6	4.9	4.1	0.6
128506	37.8	65.9	89.2	5	1.3	0.2	1.2	11.7	42.5	22.3	0.3	23.6	56	83.8	5.8	0.1	0	0	2.4	5.4	19.9	0.4	60.8	105.5	4	2.3	0.7	2.3	18.4	27.1	20.9	0.7	36.5	66	106.4	4.2	1.2	0.2	1.2	8	23.1	23	0.3	47.5	68	84.3	5.4	1.4	0.2
131983	33.1	53.5	82.7	6.5	0.6	0.1	0.6	3.6	10.6	12.2	0.3	27.2	42	78.2	4.6	0	0	0.1	2.2	6.3	12	0.3	59.9	106.8	5.7	1.8	0.3	1.5	10.7	35.4	13.8	0.3	44	63	107.4	5.4	0.5	0.1	0.5	10.1	24.4	13.1	0.4	47.5	64.9	84.5	4.7	1.8	0.3
134532	42.5	64.3	91	7	2.6	0.4	2.8	15.3	40.1	38.3	0.4	21.9	53	90.3	6.8	0.1	0	0.1	3	9.4	23.6	0.3	62.2	111.1	6.9	5.1	0.7	5.2	14.3	39.6	34.9	0.4	38.5	66	112.5	4.4	3	0.5	2.9	10.5	29.1	28.6	0.4	47	60.3	87.8	4.6	2.6	0.3
134564	26.4	58.7	91	6	1	0.1	1	7	16	19.4	0.4	23.4	44	82.5	6.5	0.1	0	0	0.6	4.1	12.6	0.1	61.4	109.2	6.4	1.2	0.5	1.3	7.8	24.6	15.3	0.3	29.5	60	108.7	6.7	1.4	0.2	1.7	9.1	26.7	14	0.3	32	64.7	83	6.5	0.9	0.1
Genesis090	29	57	84	4	3.2	0.297	3.29	12.82	26.79	39.25	0.48	21.1295	54	84	4.09158	3.25	0.995	3.152	6.03	11.63	31.7	0.52	63	107	3.42385	5.9	0.848851	6.405	20	46.02	37.04	0.43	39	64	108	4.26233	2.26578	0.285	1.99	11.97	28.85	35.19	0.41	47.5	64	84	2.92107	5.73481	0.631203
Pbabaumary	NA	NA	NA	NA	NA	NA	NA	NA	NA	NA	NA	NA	NA	NA	NA	NA	NA	NA	NA	NA	NA	NA	62	102	5.63803	1.3	0.414082	1.215	2.9	19.78	19.85	0.15	38.5	63	103	4.99786	0.607032	0.16	1.36	12.97	40.03	37.17	0.32	42.5	61	86	4.17267	1.41101	0.136995
pbahattrick	41.4146	66	88	5.80525	0.5	0.099	0.497	27.2	57.04	21.09	0.48	20.4121	52	82	4.94426	0.055	0.0145	0.078	0.91	3.52	35.11	0.26	60	102	5.43337	1.25	0.221417	1.415	7.97	24.17	19.6	0.33	40.5	66	105	4.96635	1.19297	0.155	1.13	9.28	23.37	18.33	0.4	46.5	67	83	5.14787	0.683763	0.146505
pbapistol	40.2477	63	90	5.80525	0.325	0.058	0.278	22.97	66.13	21.2	0.35	21.6748	49	81	4.35948	0.06	0.0135	0.081	3.41	5.23	22.62	0.65	59	101	7.65607	2.6	0.352131	2.895	2.35	16.57	21.22	0.14	43.5	63	104	4.06361	1.01578	0.115	0.745	12.17	31.68	19.27	0.38	36	66	88	8.27732	0.152559	0.0727027
[truncated: 38 more columns]
