# Supplementary material for: Genome-wide association study reveals SNP markers controlling drought tolerance and related agronomic traits in chickpea across multiple environments
Source: Front Plant Sci. 2024 Mar 8;15:1260690. doi: 10.3389/fpls.2024.1260690 (PMC10957531; doi:10.3389/fpls.2024.1260690)
Supplement: Supplementary Table 3 — Results from the GWAS analysis for all traits were derived using SNP genotyping data. [file Table_3.xlsx]

## Sheet: Kaf_Irr_16100SW
chr

## Sheet: Kaf_Irr_16DFL
chr

## Sheet: Kaf_Irr_16DM
chr

## Sheet: Kaf_Irr_16DR
chr

## Sheet: Kaf_Irr_16GYplant
chr

## Sheet: Kaf_Irr_16HI
chr

## Sheet: Kaf_Irr_16NB
chr

## Sheet: Kaf_Irr_16NDW
chr

## Sheet: Kaf_Irr_16Nodul_FW
chr

## Sheet: Kaf_Irr_16PLH
chr

[truncated: 77 more sheets: Kaf_Irr_16Yplant, Kaf_Irr_17100SW, Kaf_Irr_17DFL, Kaf_Irr_17DM, Kaf_Irr_17DR, Kaf_Irr_17GYplant, Kaf_Irr_17HI, Kaf_Irr_17NB, Kaf_Irr_17NDW, Kaf_Irr_17Nodul_FW, Kaf_Irr_17PLH, Kaf_Irr_17Yplant, Kaf_rain_16100SW, Kaf_rain_16DFL, Kaf_rain_16DM, Kaf_rain_16DR, Kaf_rain_16GYplant, Kaf_rain_16HI, Kaf_rain_16NB, Kaf_rain_16NDW …]
