# Supplementary material for: Genome-wide association study reveals SNP markers controlling drought tolerance and related agronomic traits in chickpea across multiple environments
Source: Front Plant Sci. 2024 Mar 8;15:1260690. doi: 10.3389/fpls.2024.1260690 (PMC10957531; doi:10.3389/fpls.2024.1260690)
Supplement: Supplementary Table 4 — Related Genes of 28 Significant Markers Identified through Localization of the 28 Shared SNP Markers. [file Table_4.xlsx]

## Sheet: S4_Table
Markers related to various environments within same trait
rs	POS	CHR	P-Value	FDR	Environments	Gene	Genes_ID
15990192	8022236	CA4	1.28761e-05	0.00271971	Kaf_Irr_16DM - Kaf_rain_16DM	BSD domain-containing protein 1-like	LOC101506403
10260135	8227804	CA4	0.000491355	0.118908	Kaf_rain_16DFL, Kaf_rain_17DFL, Ter_Irr_17DFL, Ter_rain_17DFL	nuclear pore complex protein (NUP1)	LOC101514568
11063160|F|0-17:G>A-17:G>A	3496051	CA1	0.00102666	0.0677594	Kaf_Irr_17PLH, Kaf_rain_17PLH, Ter_rain_16PLH	probable C-terminal domain small phosphatase (SCP)	LOC101489120
5825455|F|0-67:A>G-67:A>G	32041138	CA4	0.000391593	0.0444211	Kaf_rain_17Nodul_FW, Ter_Irr_17Nodul_FW, Ter_rain_16Nodul_FW	DNA mismatch repair protein MSH1, mitochondrial-like	LOC101500334
5825655|F|0-34:G>A-34:G>A	3093579	CA1	0.00229033	0.659586	Kaf_Irr_16NDW, Kaf_rain_16NDW	U-box domain-containing protein 7 (PUB9)	LOC101500253
5825419|F|0-36:A>G-36:A>G	37991781	CA4	0.00422412	0.547169	Kaf_Irr_16NB, Kaf_rain_16NB	histone-lysine N-methyltransferase ATX5-like (HMTs)	LOC101499063
5826197|F|0-24:G>A-24:G>A	24374751	CA4	0.00534581	0.493046	Kaf_Irr_16100SW - Kaf_rain_16100SW - Ter_Irr_17100SW - Ter_rain_16100SW - Ter_rain_17100SW	ethylene-responsive transcription factor ERF118-like	LOC101492314
5824850	7456854	CA1	0.00686949	0.562227	Kaf_Irr_16Yplant ??Kaf_rain_16Yplant ??Ter_Irr_16Yplant - Ter_Irr_17Yplant	late embryogenesis abundant (LEA)-like protein	LOC101503553
11064344|F|0-10:G>A-10:G>A	24332157	CA4	0.00861461	0.391464	Kaf_rain_17HI, Ter_Irr_16HI	probable ubiquitin-like-specific protease 2B(USP2)	LOC101491349
5825205	2178270	CA1	0.00591428	0.916555	Kaf_Irr_17DR, Ter_Irr_17DR	polyphenol oxidase A1, chloroplastic-like	LOC101512236
23870854|F|0-36:A>G-36:A>G	40960229	CA1	0.00195279	0.481687	Kaf_Irr_16GYplant, Kaf_rain_16GYplant, Ter_Irr_17GYplant	auxin-binding protein ABP19a-like	LOC101493286
Markers related to rainfed conditions
rs	POS	CHR	P-Value	FDR	Environments	Gene	Genes_ID
10259467	16564317	CA4	7.29356e-06	0.00539723	Ter_rain_16PLH	GDSL esterase/lipase At1g73610-like	LOC101511651
10268630	27746660	CA4	0.000374715	0.0444211	Kaf_rain_17Nodul_FW - Ter_rain_16Nodul_FW	AT-hook motif nuclear-localized protein 16-like	LOC101509190
15990164	56720159	CA4	0.00114154	0.599239	Ter_rain_17NDW	nucleobase-ascorbate transporter 3	LOC101493208
10268159	28648217	CA4	0.00624876	0.655138	Kaf_rain_17NB ? Ter_rain_16NB - Ter_rain_17NB	probable plastid-lipid-associated protein 13	LOC101488751
5826170	47381973	CA7	0.000325148	0.218294	Ter_rain_17HI	1-phosphatidylinositol-3-phosphate 5-kinase FAB1B [Trifolium repens]	LOC101496798
5825172	7475256	CA1	0.000544946	0.268381	Kaf_rain_16GYplant	putative germin-like protein 2-1	LOC101503879
5825750|F|0-6:G>A-6:G>A	7699696	CA1	0.00045974	0.170104	Kaf_rain_16DR	putative transcription factor bZIP family	LOC101509540
10268120	8115377	CA4	1.26922e-05	0.00271971	Kaf_Irr_16DM - Kaf_rain_16DM - Ter_rain_16DM	chaperonin CPN60-2, mitochondrial-like	LOC101510250
5824848	7866973	CA1	0.000657319	0.308473	Kaf_Irr_16DFL - Kaf_rain_16DFL - Ter_rain_16DFL - Ter_rain_17DFL	heat shock cognate 70 kDa protein-like (hsp70)	LOC101514822
5825603|F|0-63:A>G-63:A>G	49807823	CA3	0.00417002	0.680583	Kaf_Irr_17Yplant ? Ter_rain_16Yplant	probable linoleate 9S-lipoxygenase 5	LOC101502735
10261213	5406817	CA4	0.00759338	0.826692	Kaf_rain_17100SW	starch synthase 3, chloroplastic/amyloplastic (SSII-3)	LOC101503104
Markers related to Different traits
rs	POS	CHR	P-Value	FDR	Environments	Gene	Genes_ID
10269013|F|0-10:A>G-10:A>G	8136235	CA4	2.21729e-06	0.0016408	DFL - DM - DR - NDW ? PLH	stellacyanin	LOC101510909
10258537	28648151	CA4	0.000171304	0.0444211	NB ? NDW - NFW	probable plastid-lipid-associated protein13(PAP13)	LOC101488751
11063680|F|0-37:G>A-37:G>A	21148420	CA2	0.000236021	0.085138	100SW ? DFL - DM	kinesin-like protein KIN-12F	LOC101494338
5824555	7717206	CA2	0.000194707	0.0706785	DFL ? GY	protein YELLOW LEAF 1, choloroplastic-like	LOC101503794
8776178|F|0-27:G>A-27:G>A	2352732	CA7	8.68644e-05	0.0128559	PLH - DM ? HI	UPF0496 protein At2g18630-like	LOC101508912
5824976	20524867	CA6	0.00342539	0.460679	NB ? NDW	exosome complex component RRP41-like	LOC101497104
