# Supplementary material for: Genome-wide association study reveals SNP markers controlling drought tolerance and related agronomic traits in chickpea across multiple environments
Source: Front Plant Sci. 2024 Mar 8;15:1260690. doi: 10.3389/fpls.2024.1260690 (PMC10957531; doi:10.3389/fpls.2024.1260690)
Supplement: Supplementary Table 6 — Position and Distribution of all SNP Markers Identified by GWAS. [file Table_6.xlsx]

## Sheet: S6_Table
chr	Rs-Days-of-Maturity	ps	n_miss	allele1	allele0	af	beta	se	logl_H1	l_remle	p_wald	LOG
CA4	10269013|F|0-10:A>G-10:A>G	8136235	0	G	A	73	1.89273	0.387	-417.613	0.0339798	2.21729e-06	5.65418
CA4	10268120	8115377	4	G	A	67	1.75557	0.390997	-419.442	0.027935	1.26922e-05	4.89646
CA4	15990192	8022236	2	G	A	71	1.6971	0.378263	-419.405	0.0299021	1.28761e-05	4.89022
CA4	10260135	8227804	1	G	A	71	1.68798	0.37889	-419.5	0.0311368	1.47011e-05	4.83265
CA1	11063498|F|0-12:G>A-12:G>A	2776826	1	G	A	52	-1.56927	0.370277	-382.606	0.130969	3.58716e-05	4.44525
CA7	8776178|F|0-27:G>A-27:G>A	2352732	0	G	A	87	1.40569	0.350032	-422.104	1e-05	8.68644e-05	4.06116
CA8	5825658|F|0-18:G>A-18:G>A	8025622	0	G	A	65	1.13824	0.297997	-362.029	0.029982	0.000183812	3.73563
CA2	11063680|F|0-37:G>A-37:G>A	21148420	2	A	G	66	-1.17562	0.313292	-361.179	0.173575	0.000236021	3.62705
CA4	8776140|F|0-31:A>G-31:A>G	56594379	0	A	G	54	1.24657	0.341652	-362.073	0.083205	0.000345154	3.46199
CA4	8776140|F|0-31:A>G-31:A>G	56594379	0	A	G	54	1.66918	0.485639	-421.59	0.118392	0.000730316	3.13649
CA1	5825568|F|0-48:A>G-48:A>G	11339523	0	A	G	327	-0.404211	0.118439	-294.105	0.0762113	0.000793254	3.10059
CA2	11063680|F|0-37:G>A-37:G>A	21148420	2	A	G	66	-1.22585	0.35935	-385.131	0.225936	0.000797409	3.09832
CA1	5825272|F|0-31:A>G-31:A>G	11381627	1	G	A	334	-0.399843	0.117436	-294.13	0.0762193	0.000815579	3.08853
CA4	10269013|F|0-10:A>G-10:A>G	8136235	0	G	A	73	1.03478	0.305154	-362.636	0.118228	0.000855966	3.06754
CA4	5824974	41088142	5	G	A	256	1.42596	0.428704	-433.381	0.128394	0.00106605	2.97222
CA4	10260135	8227804	1	G	A	71	0.958278	0.289278	-363.197	0.0783787	0.00111704	2.95193
CA4	15990192	8022236	2	G	A	71	0.955163	0.288945	-363.237	0.076261	0.0011435	2.94176
CA1	5824891	11381152	5	G	A	328	-0.386304	0.118156	-294.601	0.0706804	0.0012898	2.88948
CA6	13144413|F|0-20:A>G-20:A>G	13408681	4	A	G	81	1.28146	0.39416	-421.532	0.182344	0.00137223	2.86257
CA4	10268120	8115377	4	G	A	67	1.0038	0.308863	-363.07	0.118671	0.00137748	2.86092
CA2	5825219	21432604	1	G	A	71	-1.10689	0.34542	-385.693	0.253033	0.00159938	2.79605
CA9	10258659	897	1	G	A	71	-1.10689	0.34542	-385.693	0.253033	0.00159938	2.79605
CA2	10257837	21145265	1	G	A	54	-1.206	0.377738	-385.855	0.213274	0.00166234	2.77928
CA1	11063498|F|0-12:G>A-12:G>A	2776826	1	G	A	52	-1.5466	0.487965	-439.651	0.0423866	0.00179321	2.74637
CA2	5825219|F|0-10:G>A-10:G>A	21432604	0	A	G	70	-1.09237	0.345534	-385.828	0.251083	0.00184115	2.73491
CA6	13144413|F|0-20:A>G-20:A>G	13408681	4	A	G	81	0.878981	0.278716	-363.474	0.109904	0.00188945	2.72366
CA2	5824720	16554366	5	G	A	267	0.602345	0.193404	-375.756	0.131201	0.00214305	2.66897
CA2	10257837	21145265	1	G	A	55	-1.03429	0.332507	-363.289	0.165094	0.00217146	2.66325
CA2	5824587	16554300	6	G	A	268	0.597996	0.192517	-375.785	0.115939	0.0022005	2.65748
CA4	5825927	4739863	2	G	A	104	0.725442	0.235362	-363.419	0.157165	0.0023777	2.62384
CA9	10260165	869	2	G	A	87	0.84486	0.274249	-375.948	0.0747751	0.00238808	2.62195
CA8	5825348|F|0-57:A>G-57:A>G	10347833	0	G	A	52	-1.13385	0.37178	-363.293	0.216671	0.0026359	2.57907
CA8	5825658|F|0-18:G>A-18:G>A	8025622	0	G	A	65	1.38551	0.455594	-422.199	0.172731	0.00270919	2.56716
CA2	11063680|F|0-37:G>A-37:G>A	21148420	2	A	G	66	-0.99183	0.327751	-378.822	0.0351004	0.00283973	2.54672
CA7	8822694	34061049	1	G	A	120	1.08322	0.359645	-421.746	0.240886	0.00296976	2.52728
CA7	8822692	33920102	2	G	A	126	1.07672	0.357639	-421.599	0.268401	0.00298167	2.52554
CA8	10260149	12244998	5	G	A	94	-1.08145	0.359502	-434.609	0.0743243	0.00300244	2.52253
CA7	8822692	33920102	2	G	A	126	0.738192	0.24774	-363.519	0.180931	0.0032838	2.48362
CA8	10259444	12466949	8	A	G	124	-0.936249	0.315055	-435.012	0.0268483	0.00336412	2.47313
CA1	11063498|F|0-12:G>A-12:G>A	2776826	1	G	A	52	-1.37446	0.464885	-435.301	1e-05	0.00352564	2.45276
CA6	5825231	18147176	2	G	A	159	0.968635	0.327953	-421.346	0.418808	0.00356068	2.44847
CA7	8822694	34061049	1	G	A	120	0.739582	0.252411	-363.654	0.181742	0.0038279	2.41704
CA8	10269454	12225162	3	G	A	110	-0.988936	0.338501	-434.836	0.0772216	0.00392709	2.40593
CA7	5825609|F|0-64:A>G-64:A>G	31184956	0	G	A	120	1.08394	0.371037	-421.873	0.262255	0.00393121	2.40547
CA9	10260146	870	3	G	A	88	0.804383	0.27628	-376.415	0.0830038	0.0040496	2.39259
CA9	5826131	757	2	G	A	191	-0.556106	0.191093	-295.325	0.127668	0.00406635	2.3908
CA4	8822723	54341892	3	G	A	171	0.80715	0.279572	-363.364	0.514775	0.00436455	2.36006
CA1	5825414|F|0-44:G>A-44:G>A	11110172	0	G	A	124	-0.507324	0.175933	-295.631	0.0888223	0.00440809	2.35575
CA9	5826131	757	2	G	A	192	-1.20028	0.417751	-422.014	0.260764	0.00455227	2.34177
CA6	5825138	17800975	2	G	A	126	0.988092	0.344003	-440.201	0.0945776	0.00456138	2.3409
CA2	10267019|F|0-16:G>A-16:G>A	21375677	0	G	A	73	-0.980232	0.342631	-386.712	0.241262	0.00472163	2.32591
CA4	10268120	8115377	4	G	A	67	0.865432	0.302738	-379.373	1e-05	0.00475613	2.32275
CA4	10269013|F|0-10:A>G-10:A>G	8136235	0	G	A	73	0.857388	0.301164	-379.405	1e-05	0.00492759	2.30737
CA2	5825869	20620194	2	G	A	159	0.606554	0.213428	-364.447	0.0963997	0.00500142	2.30091
CA7	8822701	34042829	3	G	A	116	1.05541	0.371554	-422.128	0.256166	0.00502291	2.29905
CA7	8822705	34061532	3	G	A	105	1.07193	0.378737	-422.122	0.270444	0.00517966	2.2857
CA9	5824551	760	3	G	A	188	-1.15808	0.410726	-422.255	0.244614	0.00534729	2.27187
CA6	5825648	60480736	5	G	A	128	-0.693932	0.246146	-377.153	1e-05	0.00535092	2.27157
CA8	5825348|F|0-57:A>G-57:A>G	10347833	0	G	A	52	-1.09323	0.388958	-379.496	0.00213776	0.00549151	2.26031
CA4	5826006|F|0-6:A>G-6:A>G	8425679	0	G	A	459	0.50013	0.177957	-387.578	0.0881962	0.00549275	2.26021
CA7	8822691	33920168	3	G	A	116	1.03884	0.372682	-422.252	0.259729	0.00588246	2.23044
CA7	5825609|F|0-64:A>G-64:A>G	31184956	0	G	A	120	0.724104	0.260084	-363.973	0.198845	0.00594103	2.22614
CA7	8822703	31158665	3	G	A	122	1.02611	0.369045	-422.144	0.285967	0.00600578	2.22143
CA3	10260156	38309836	4	G	A	193	0.674067	0.242646	-387.109	0.182744	0.00604647	2.2185
CA6	5825865	18062979	7	G	A	153	0.948073	0.341962	-421.835	0.421776	0.0061491	2.21119
CA9	5826092	927	2	G	A	120	-0.447482	0.16173	-295.61	0.274447	0.00624814	2.20425
CA4	10263533|F|0-15:A>G-15:A>G	38816146	0	G	A	51	1.56795	0.567044	-439.934	0.310993	0.00627973	2.20206
CA9	5824812	280	4	G	A	150	0.604854	0.219038	-364.615	0.102113	0.00635191	2.1971
CA4	10269621	11301501	9	A	G	194	-0.664894	0.240794	-379.518	0.0379453	0.0063548	2.1969
CA9	5826215	882	5	G	A	162	0.925217	0.337735	-421.908	0.423257	0.00677307	2.16921
CA6	5825864|F|0-30:A>G-30:A>G	18062979	0	G	A	147	0.983217	0.359223	-421.971	0.393454	0.00682089	2.16616
CA1	5824959	4179724	7	A	G	390	0.456857	0.16708	-379.662	0.0125058	0.00687508	2.16272
CA8	10260128	12458636	2	G	A	126	-0.862436	0.315526	-435.505	0.0484481	0.00689205	2.16165
CA7	10268219|F|0-55:G>A-55:G>A	50306274	0	A	G	337	-0.643532	0.235708	-379.561	0.0628732	0.00695858	2.15748
CA9	5825643	883	7	G	A	135	0.95135	0.34855	-440.348	0.149406	0.0069704	2.15674
CA1	11063160|F|0-17:G>A-17:G>A	3496051	3	G	A	144	0.600038	0.219979	-363.964	0.283922	0.00700945	2.15432
CA4	11063857|F|0-51:A>G-51:A>G	11473614	0	G	A	188	-0.659276	0.24302	-379.644	0.0392721	0.00731835	2.13559
CA9	23871312|F|0-14:A>G-14:A>G	152	0	G	A	214	0.637805	0.235407	-295.731	0.231153	0.00738883	2.13142
CA9	10266901	899	1	G	A	65	-0.960579	0.355042	-387.106	0.254567	0.00747122	2.12661
CA6	5824951	17596134	8	G	A	198	0.778397	0.288487	-440.731	0.079582	0.00763103	2.11742
CA1	5825205	2178270	8	G	A	494	0.634444	0.235695	-363.81	0.290911	0.0077769	2.10919
CA7	8776178|F|0-27:G>A-27:G>A	2352732	0	G	A	92	0.483175	0.179629	-296.283	0.0653954	0.00781712	2.10695
CA9	5825674|F|0-20:A>G-20:A>G	480	0	G	A	486	0.3473	0.129582	-296.139	0.0889881	0.008038	2.09485
CA8	5825797|F|0-52:A>G-52:A>G	12366660	0	A	G	119	-0.876946	0.328615	-435.534	0.0726175	0.00830837	2.08048
CA4	5824565	36627478	7	G	A	322	-0.90649	0.341635	-422.291	0.319925	0.00868158	2.0614
CA9	5824551	760	3	G	A	187	-0.505227	0.191128	-296.003	0.137334	0.00892794	2.04925
CA5	10263976|F|0-38:G>A-38:G>A	50549133	0	G	A	268	0.625002	0.23698	-295.972	0.239953	0.00908209	2.04181
CA1	5825204	2178270	6	G	A	492	-0.356454	0.135203	-296.077	0.107016	0.00910588	2.04068
CA4	8776140|F|0-31:A>G-31:A>G	56594379	0	A	G	54	0.603026	0.228841	-296.617	0.0444562	0.00913981	2.03906
CA1	10268505|F|0-24:A>G-24:A>G	5276014	0	G	A	70	1.19908	0.456049	-440.449	0.240255	0.00929241	2.03187
CA4	10266453	11107900	4	G	A	183	-0.63256	0.240876	-379.887	0.0277846	0.00938118	2.02774
CA6	5825284	17598006	7	G	A	203	0.74868	0.285178	-422.705	0.264256	0.00940179	2.02679
CA1	8775999|F|0-66:G>A-66:G>A	40993916	1	G	A	239	0.822946	0.313493	-440.653	0.150835	0.00940363	2.0267
CA4	10259467	16564317	3	G	A	50	0.892189	0.340129	-364.622	0.16538	0.00946092	2.02407
CA4	10268669	42412769	5	G	A	228	-1.069	0.408042	-435.404	0.110654	0.00954409	2.02027
CA6	5824951	17596134	8	G	A	199	0.756903	0.288943	-422.634	0.282162	0.00955564	2.01974
CA4	5824974	41088142	5	G	A	257	0.87496	0.335839	-364.009	0.403026	0.00994734	2.00229
CA9	5824967	399	8	A	G	469	-0.400778	0.153931	-295.96	0.203659	0.00999014	2.00043
chr	rs-Biological-yield	ps	n_miss	allele1	allele0	af	beta	se	logl_H1	l_remle	p_wald	LOG10
CA9	5824555	89	8	G	A	475	3.01201	0.817163	-654.885	1e-05	0.000300955	3.5215
CA3	5825585|F|0-50:A>G-50:A>G	31644005	0	G	A	128	3.78885	1.05588	-643.048	0.271187	0.000428846	3.3677
CA1	5825172	7475256	9	G	A	406	1.42074	0.422828	-509.164	0.0207873	0.000951283	3.02169
CA1	5825172	7475256	9	G	A	406	2.12676	0.637564	-586.062	1e-05	0.00103321	2.98581
CA9	10265753	88	9	G	A	466	2.7539	0.829079	-656.08	1e-05	0.0010826	2.96553
CA9	5825907	90	9	G	A	483	2.68893	0.827692	-656.306	1e-05	0.00138196	2.85951
CA6	5825667|F|0-14:G>A-14:G>A	46460803	0	G	A	334	-3.90142	1.23936	-644.448	0.225945	0.00192502	2.71556
CA3	5825794	49805135	9	G	A	449	3.64056	1.18234	-737.491	1e-05	0.00239967	2.61985
CA1	11063498|F|0-12:G>A-12:G>A	2776826	1	G	A	52	4.76936	1.56583	-645.017	0.0656856	0.00266847	2.57374
CA9	5825973	904	7	G	A	350	1.84254	0.61932	-587.14	1e-05	0.00333107	2.47742
CA3	5825603|F|0-63:A>G-63:A>G	49807823	0	G	A	430	3.48826	1.20207	-737.996	1e-05	0.00417002	2.37986
CA9	5825674|F|0-20:A>G-20:A>G	480	0	G	A	484	2.99081	1.03694	-645.028	0.330724	0.00440227	2.35632
CA4	5826197|F|0-24:G>A-24:G>A	24374751	3	G	A	221	-5.82791	2.03748	-645.296	1.00049	0.00473218	2.32494
CA3	10267664	39814340	6	A	G	447	-2.9554	1.03837	-657.473	1e-05	0.00493545	2.30667
CA1	5825204	2178270	6	G	A	494	-3.33043	1.19042	-645.088	0.427038	0.00570704	2.24359
CA9	5825979|F|0-26:G>A-26:G>A	481	0	A	G	268	-1.6336	0.584874	-551.152	0.0196608	0.00578259	2.23788
CA4	5824683	35643383	7	G	A	435	-4.11752	1.47728	-645.159	0.289122	0.00588678	2.23012
CA9	5825674|F|0-20:A>G-20:A>G	480	0	G	A	486	3.75301	1.35615	-738.361	1e-05	0.0062377	2.20498
CA4	5825927	4739863	2	G	A	104	2.96499	1.07254	-645.953	0.00373749	0.00629535	2.20098
CA1	5824850	7456854	9	A	G	389	1.13811	0.416184	-510.733	0.0448525	0.00686949	2.16308
CA9	5825096	821	7	G	A	107	2.33453	0.855125	-587.272	0.138642	0.00696188	2.15727
CA4	8822723	54341892	3	G	A	171	-2.92454	1.07195	-646.058	1e-05	0.00699823	2.15501
CA9	5825674|F|0-20:A>G-20:A>G	480	0	G	A	486	1.5275	0.562751	-579.16	1e-05	0.00728282	2.1377
CA9	5824641	998	3	G	A	121	4.98785	1.8418	-738.414	0.0309026	0.00741499	2.12989
CA4	5825419|F|0-36:A>G-36:A>G	37991781	0	A	G	492	-1.66504	0.620741	-587.347	0.0928177	0.00799161	2.09737
CA3	5825739	39687362	5	G	A	450	-2.80653	1.04859	-657.923	1e-05	0.00812335	2.09026
CA7	10269882	39701790	1	G	A	55	1.91548	0.717671	-510.564	0.132065	0.00830255	2.08079
CA5	5825630|F|0-37:G>A-37:G>A	20475329	0	G	A	273	4.45787	1.67207	-738.516	0.0542019	0.00836884	2.07733
CA6	5825058	38937224	7	A	G	345	-3.14697	1.18065	-645.735	0.274247	0.00838774	2.07636
CA9	5824644	750	7	G	A	236	6.00014	2.25883	-738.537	0.0949072	0.00860577	2.06521
CA9	5826092	927	2	G	A	120	-2.92553	1.10535	-657.804	0.0539413	0.00884425	2.05334
CA4	5825835	38027332	8	A	G	483	1.58978	0.601669	-587.57	0.0606135	0.00896023	2.04768
CA4	8822714	54289329	4	G	A	178	-2.82868	1.07317	-646.296	1e-05	0.00912611	2.03971
CA1	23870854|F|0-36:A>G-36:A>G	40960229	7	A	G	54	2.00945	0.763351	-510.663	0.127893	0.00921499	2.03551
CA9	5825973	904	7	G	A	350	1.09519	0.416578	-511.06	0.0387139	0.00930362	2.03135
chr	rs-100SW	ps	n_miss	allele1	allele0	af	beta	se	logl_H1	l_remle	p_wald	LOG10
CA5	5825282|F|0-60:G>A-60:G>A	29777404	0	G	A	0.47	1.90588	0.585704	-612.017	0.0484616	0.00135788	2.86714
CA4	23870838|F|0-54:G>A-54:G>A	30050834	2	A	G	0.246	-3.99165	1.24905	-631.001	0.274539	0.00164582	2.78362
CA5	5825282|F|0-60:G>A-60:G>A	29777404	0	G	A	0.47	1.79389	0.574449	-592.677	0.272039	0.00208607	2.68067
CA4	5826197|F|0-24:G>A-24:G>A	24374751	3	G	A	0.221	-2.74763	0.918464	-598.725	1e-05	0.00316493	2.49964
CA9	5825216	813	8	G	A	0.458	-2.20888	0.742914	-608.299	0.0845333	0.00334779	2.47524
CA9	5824841	800	6	A	G	0.492	1.8746	0.633297	-594.136	0.040387	0.00348773	2.45746
CA7	5825313|F|0-14:A>G-14:A>G	44534660	0	G	A	0.322	2.01778	0.683858	-593.038	0.289714	0.00359138	2.44474
CA5	5825282|F|0-60:G>A-60:G>A	29777404	0	G	A	0.47	1.57312	0.536941	-593.558	0.0741807	0.00382884	2.41693
CA1	5824876	19865302	2	G	A	0.06	2.56921	0.894065	-568.078	0.02783	0.00454639	2.34233
CA4	10268669	42412769	5	G	A	0.228	-3.62164	1.26207	-632.285	0.149892	0.00459912	2.33733
CA5	5825282|F|0-60:G>A-60:G>A	29777404	0	G	A	0.467	1.29398	0.451085	-568.027	1e-05	0.00461586	2.33575
CA9	23871312|F|0-14:A>G-14:A>G	152	0	G	A	0.212	-3.24412	1.13968	-599.129	1e-05	0.00493351	2.30684
CA4	5826197|F|0-24:G>A-24:G>A	24374751	3	G	A	0.225	-4.07815	1.44641	-632.088	0.257598	0.00534581	2.27199
CA1	5825204	2178270	6	G	A	0.492	-1.86397	0.664729	-594.282	0.0650415	0.00559637	2.25209
CA4	23870348	30051701	7	G	A	0.23	-2.77242	0.989519	-593.504	0.22158	0.00563517	2.24909
CA4	23870348	30051701	7	G	A	0.23	-3.18342	1.14707	-632.644	0.134226	0.00609489	2.21503
CA9	5825216	813	8	G	A	0.458	-1.95202	0.703436	-594.017	0.103923	0.00610026	2.21465
CA7	10268219|F|0-55:G>A-55:G>A	50306274	0	A	G	0.335	-3.02142	1.09939	-632.337	0.409366	0.00659756	2.18062
CA4	5824734	58166368	8	G	A	0.443	1.49735	0.544851	-568.383	0.0233741	0.00660311	2.18025
CA9	5824644	750	7	G	A	0.237	2.17564	0.797894	-568.407	1e-05	0.00702937	2.15308
CA4	5826197|F|0-24:G>A-24:G>A	24374751	3	G	A	0.221	-2.1257	0.779999	-568.411	0.00228673	0.00705939	2.15123
CA4	5825932	35085582	3	G	A	0.093	-2.72749	1.00456	-593.875	0.215299	0.0072669	2.13865
CA1	15990034	5266083	3	G	A	0.06	2.89194	1.06655	-593.984	0.185837	0.00734319	2.13412
CA4	23870348	30051701	7	G	A	0.23	-2.47868	0.915389	-609.193	0.0504027	0.00742258	2.12944
CA9	23871312|F|0-14:A>G-14:A>G	152	0	G	A	0.214	-3.47747	1.28776	-613.458	0.0781997	0.00758284	2.12017
CA1	10261213	5406817	2	G	A	0.06	2.87916	1.06639	-594.014	0.185319	0.00759338	2.11957
CA4	23870348	30051701	7	G	A	0.23	-2.37327	0.881792	-594.077	0.0858416	0.00778192	2.10891
CA9	5824896	815	2	G	A	0.098	-2.65431	0.986517	-593.969	0.197328	0.00780037	2.10788
CA9	5825674|F|0-20:A>G-20:A>G	480	0	G	A	0.484	1.77732	0.661002	-598.203	0.0220661	0.00784393	2.10547
CA4	5825132|F|0-48:A>G-48:A>G	32469371	2	G	A	0.243	-3.45835	1.28667	-632.655	0.16924	0.00786248	2.10444
CA4	5825854	35067233	5	G	A	0.1	-2.65304	0.988907	-593.989	0.197626	0.00797727	2.09815
CA4	5825914	42412769	8	A	G	0.237	-3.20295	1.20153	-632.856	0.144165	0.00837758	2.07688
CA1	10268505|F|0-24:A>G-24:A>G	5276014	0	G	A	0.07	2.79549	1.05405	-594.131	0.186788	0.00870831	2.06007
CA7	5825158	23601365	7	G	A	0.191	-1.86059	0.701558	-594.495	0.0405584	0.00871001	2.05998
CA4	5825157|F|0-49:G>A-49:G>A	58167555	1	G	A	0.434	1.47204	0.557857	-568.665	0.0240092	0.00905071	2.04332
CA9	5824989	787	8	G	A	0.48	1.73506	0.658918	-594.828	0.0550593	0.00919003	2.03668
CA4	23870348	30051701	6	G	A	0.23	-2.14165	0.815551	-599.708	1e-05	0.00938298	2.02766
CA4	10269013|F|0-10:A>G-10:A>G	8136235	0	G	A	0.073	4.06409	1.54847	-632.754	0.484901	0.00941673	2.0261
CA9	5825674|F|0-20:A>G-20:A>G	480	0	G	A	0.484	1.50126	0.572749	-568.736	0.0392542	0.00951299	2.02168
CA4	5825816|F|0-32:G>A-32:G>A	24168202	0	G	A	0.235	-3.32524	1.2706	-632.933	0.150677	0.0096188	2.01688
CA9	5825979|F|0-26:G>A-26:G>A	481	0	A	G	0.268	-2.5753	0.986475	-632.916	0.210315	0.00979554	2.00897
CA4	10268159	28648217	5	G	A	0.233	-2.78114	1.06712	-593.914	0.261817	0.0099173	2.00361
chr	Rs-Days-of-Flowering	ps	n_miss	allele1	allele0	af	beta	se	logl_H1	l_remle	p_wald	LOG10
CA9	5825907	90	9	G	A	0.483	0.501175	0.126181	-303.692	0.0740903	0.000102807	3.98798
CA9	5824555	89	8	G	A	0.475	0.473777	0.124554	-304.287	0.0614723	0.000194707	3.71062
CA4	10269013|F|0-10:A>G-10:A>G	8136235	0	G	A	0.073	1.19657	0.318936	-382.437	0.0492777	0.00023629	3.62655
CA9	10265753	88	9	G	A	0.466	0.453816	0.124916	-304.872	0.0521022	0.000364793	3.43795
CA2	11063680|F|0-37:G>A-37:G>A	21148420	2	A	G	0.066	-2.50418	0.689524	-502.207	0.190578	0.000366902	3.43545
CA4	15990192	8022236	2	G	A	0.071	1.06589	0.299274	-383.4	0.0101994	0.000471163	3.32683
CA4	10260135	8227804	1	G	A	0.071	1.0619	0.299146	-383.444	0.0096757	0.000491355	3.3086
CA1	5824848	7866973	9	A	G	0.429	-1.01311	0.292182	-464.529	0.100059	0.000657319	3.18222
CA1	5826129|F|0-33:G>A-33:G>A	7782723	0	A	G	0.329	-0.979219	0.288117	-465.019	0.0602251	0.00083371	3.07898
CA4	10268120	8115377	4	G	A	0.066	1.07803	0.317371	-383.766	0.0297798	0.000838342	3.07658
CA2	10257837	21145265	1	G	A	0.055	-2.42219	0.741016	-503.039	0.253239	0.00129413	2.88802
CA7	5825481|F|0-44:G>A-44:G>A	49506777	0	G	A	0.484	-1.0362	0.318119	-383.302	0.444143	0.00134315	2.87188
CA1	5825750|F|0-6:G>A-6:G>A	7699696	0	G	A	0.429	-0.963276	0.297178	-465.297	0.0899247	0.00141716	2.84858
CA9	5825045	261	8	A	G	0.239	-2.58377	0.802153	-537.63	0.0759991	0.00151584	2.81935
CA9	5824812	280	4	G	A	0.155	0.905533	0.282888	-429.348	1e-05	0.00161752	2.79115
CA9	5825973	904	7	G	A	0.35	-1.04952	0.331234	-465.581	0.0806497	0.00180051	2.7446
CA4	10269013|F|0-10:A>G-10:A>G	8136235	0	G	A	0.073	1.23295	0.392517	-429.528	1e-05	0.00196618	2.70638
CA1	5824848	7866973	9	A	G	0.429	-1.24751	0.400292	-503.089	0.356442	0.00213069	2.67148
CA1	5825650	39525756	2	G	A	0.082	-0.634378	0.203641	-306.543	0.0488471	0.00213791	2.67001
CA1	11063498|F|0-12:G>A-12:G>A	2776826	1	G	A	0.052	-2.40068	0.773165	-503.351	0.292931	0.00221072	2.65547
CA9	5824989	787	8	G	A	0.48	0.766502	0.247799	-383.787	0.225086	0.00229376	2.63945
CA2	5825869	20620194	2	G	A	0.164	0.853246	0.278897	-429.769	1e-05	0.00255516	2.59258
CA9	5825207|F|0-15:A>G-15:A>G	275	0	G	A	0.159	0.888834	0.292803	-429.837	1e-05	0.00275454	2.55995
CA7	5825848	23532313	8	A	G	0.497	-0.428924	0.142191	-306.803	0.00365598	0.00292493	2.53388
CA2	5825219|F|0-10:G>A-10:G>A	21432604	0	A	G	0.071	-2.0735	0.688721	-503.49	0.332681	0.00298141	2.52558
CA2	5825219	21432604	1	G	A	0.071	-2.07134	0.688712	-503.497	0.333228	0.00301055	2.52135
CA9	10258659	897	1	G	A	0.071	-2.07134	0.688712	-503.497	0.333228	0.00301055	2.52135
CA9	5824551	760	3	G	A	0.188	-1.96346	0.653073	-539.178	1e-05	0.00302059	2.51991
CA9	5824812	280	4	G	A	0.155	0.791168	0.266155	-418.206	0.000579843	0.00335494	2.47432
CA2	10267019|F|0-16:G>A-16:G>A	21375677	0	G	A	0.073	-2.01464	0.681117	-503.657	0.326702	0.00351406	2.45419
CA1	5825118|F|0-46:G>A-46:G>A	17569886	0	G	A	0.139	-1.28124	0.435149	-465.886	0.250477	0.00366336	2.43612
CA4	10268578|F|0-39:G>A-39:G>A	25634163	1	G	A	0.12	1.84903	0.628754	-426.043	1e-05	0.00370139	2.43164
CA9	5824841	800	6	A	G	0.492	0.680952	0.231642	-384.385	0.160714	0.00371407	2.43015
CA1	5826229	6170558	7	G	A	0.219	0.865117	0.296858	-425.038	0.0975262	0.00401554	2.39626
CA1	8776052	6164080	2	G	A	0.208	0.866677	0.297415	-425.037	0.0975575	0.00401814	2.39597
CA4	10269013|F|0-10:A>G-10:A>G	8136235	0	G	A	0.073	1.07154	0.369118	-418.403	1e-05	0.00415617	2.38131
CA4	5826230	33634835	8	A	G	0.193	-2.6405	0.915374	-538.341	0.113024	0.00439746	2.3568
CA9	5825207|F|0-15:A>G-15:A>G	275	0	G	A	0.159	0.791493	0.27498	-418.471	1e-05	0.00447883	2.34884
CA7	8822692	33920102	2	G	A	0.126	1.80847	0.632291	-538.441	0.124577	0.00473471	2.32471
CA7	5825968	49545394	7	A	G	0.472	-0.813822	0.284807	-384.457	0.321322	0.00477105	2.32139
CA1	5825005	23931680	8	A	G	0.299	-0.677057	0.237755	-430.365	1e-05	0.00491286	2.30867
CA4	10269013|F|0-10:A>G-10:A>G	8136235	0	G	A	0.073	1.98111	0.696465	-504.618	0.179712	0.00496309	2.30425
CA7	23870368	46636177	3	G	A	0.055	-2.65526	0.937326	-538.795	0.0828889	0.0051405	2.28899
CA4	5824805	35824346	4	G	A	0.265	0.784189	0.277058	-426.348	1e-05	0.00517439	2.28614
CA4	5825147	36041411	9	G	A	0.21	0.886327	0.314663	-425.769	0.0271692	0.00538983	2.26842
CA1	5824749	2422819	9	A	G	0.472	-0.716086	0.256366	-384.59	0.250122	0.00578019	2.23806
CA1	5824848	7866973	9	A	G	0.429	-1.28315	0.459678	-538.481	0.190903	0.00581448	2.23549
CA6	5825648	60480736	5	G	A	0.128	1.21994	0.438699	-466.423	0.139119	0.0059992	2.22191
CA2	5825869	20620194	2	G	A	0.164	0.729268	0.26241	-418.739	1e-05	0.00602615	2.21996
CA9	5826131	757	2	G	A	0.192	-1.81848	0.659432	-539.864	1e-05	0.00642259	2.19229
CA4	5825733	55426696	3	G	A	0.144	-1.16123	0.42216	-466.392	0.277124	0.00655479	2.18344
CA7	5825641	56201436	9	G	A	0.389	-1.56289	0.568666	-539.788	0.00586286	0.00659995	2.18046
CA1	5824767	2195932	6	A	G	0.469	-0.729135	0.265928	-384.67	0.31644	0.00672291	2.17244
CA7	5826018|F|0-44:G>A-44:G>A	23172418	0	G	A	0.297	0.346884	0.126839	-307.581	1e-05	0.00686187	2.16356
CA4	5824813	35698661	6	G	A	0.251	0.784082	0.286861	-426.607	1e-05	0.0068923	2.16164
CA2	11063680|F|0-37:G>A-37:G>A	21148420	2	A	G	0.066	-1.08481	0.396903	-418.861	1e-05	0.00689474	2.16148
CA1	5824850	7456854	9	A	G	0.389	-0.913607	0.334819	-466.731	0.0953596	0.00699004	2.15552
CA6	10258005	64006681	9	A	G	0.069	-2.37097	0.874113	-538.811	0.142087	0.00732719	2.13506
CA4	23870838|F|0-54:G>A-54:G>A	30050834	2	A	G	0.246	0.844469	0.313208	-426.207	0.0201347	0.00767538	2.1149
CA4	5824565	36627478	7	G	A	0.322	-1.47237	0.546898	-539.337	0.0508635	0.00776741	2.10972
CA4	5825899	38090247	7	A	G	0.489	0.600032	0.223998	-430.813	1e-05	0.00807073	2.09309
CA4	10268120	8115377	4	G	A	0.066	0.994642	0.372385	-419.022	1e-05	0.0082517	2.08346
CA7	8776082|F|0-13:G>A-13:G>A	49609996	7	A	G	0.458	-0.804109	0.301816	-384.957	0.329103	0.00841302	2.07505
CA1	11063160|F|0-17:G>A-17:G>A	3496051	3	G	A	0.143	0.755516	0.283611	-430.8	0.00393862	0.00842075	2.07465
CA7	5824757	49550499	5	A	G	0.472	-0.776042	0.291762	-384.963	0.334652	0.00851934	2.06959
CA4	5826052|F|0-8:A>G-8:A>G	43776716	0	A	G	0.495	-2.06187	0.777321	-503.898	0.60888	0.00870273	2.06034
CA4	15990192	8022236	2	G	A	0.071	1.01129	0.384266	-430.933	1e-05	0.00922791	2.0349
CA4	10268120	8115377	4	G	A	0.066	1.04399	0.397752	-430.951	1e-05	0.00941325	2.02626
CA4	10260135	8227804	1	G	A	0.071	1.00664	0.384336	-430.965	1e-05	0.00956214	2.01944
CA4	15990164	56720159	6	G	A	0.346	-0.710469	0.271541	-430.972	1e-05	0.0096361	2.0161
CA4	10269013|F|0-10:A>G-10:A>G	8136235	0	G	A	0.073	2.04782	0.784244	-539.441	0.0663733	0.00978346	2.00951
CA4	5825927	4739863	2	G	A	0.109	0.666408	0.255679	-385.565	0.120962	0.00991162	2.00386
CA9	5825326	279	4	G	A	0.155	0.748032	0.287251	-431.003	1e-05	0.00997635	2.00103
chr	Rs-Drought	ps	n_miss	allele1	allele0	af	beta	se	logl_H1	l_remle	p_wald	LOG10
CA6	5825648	60480736	5	G	A	128	-0.507533	0.135714	-269.1	0.00198541	0.000247015	3.60728
CA1	5824848	7866973	9	A	G	429	-0.374063	0.100742	-259.628	0.273191	0.00027289	3.56401
CA1	5825750|F|0-6:G>A-6:G>A	7699696	0	G	A	429	-0.362849	0.101671	-260.235	0.240302	0.00045974	3.33749
CA3	5825120|F|0-63:G>A-63:G>A	37872607	0	A	G	497	0.369931	0.109211	-269.138	0.12295	0.000865903	3.06253
CA4	10269013|F|0-10:A>G-10:A>G	8136235	0	G	A	73	-0.446249	0.135847	-237.477	1e-05	0.00122476	2.91195
CA4	5826162	57833900	8	G	A	153	0.38975	0.11923	-269.762	0.0623998	0.00129222	2.88866
CA9	5824555	89	8	G	A	475	-0.341297	0.10887	-269.893	0.161793	0.00200626	2.69761
CA4	10260135	8227804	1	G	A	71	-0.413425	0.132319	-237.964	1e-05	0.00207504	2.68297
CA4	15990192	8022236	2	G	A	71	-0.412058	0.132342	-237.996	1e-05	0.00214888	2.66779
CA7	5825978	47355520	9	A	G	309	-0.377928	0.121732	-271.302	1e-05	0.00221362	2.6549
CA7	5826170	47381973	8	A	G	307	-0.366485	0.120949	-271.519	1e-05	0.00280498	2.55207
CA7	5825978	47355520	9	A	G	307	-0.279835	0.0929726	-224.302	1e-05	0.00298664	2.52482
CA9	8822600	874	2	G	A	71	0.348229	0.116289	-217.422	1e-05	0.00313353	2.50397
CA4	15990164	56720159	6	G	A	348	-0.472165	0.158923	-261.395	0.513625	0.0033735	2.47192
CA1	10266674	764425	0	G	A	65	0.360319	0.121568	-217.509	1e-05	0.00344619	2.46266
CA9	5824759	742	5	G	A	194	-0.639846	0.218563	-270.535	0.247895	0.00385555	2.41391
CA6	5824884	60530965	4	G	A	133	-0.403143	0.140779	-271.366	0.0245372	0.0046826	2.32951
CA1	15990196|F|0-51:G>A-51:G>A	6194782	1	G	A	84	-0.468609	0.164444	-270.791	0.118752	0.0048843	2.3112
CA6	5825649	60606454	2	G	A	142	-0.38713	0.136147	-271.401	0.0257778	0.00497572	2.30314
CA4	10270073|F|0-48:G>A-48:G>A	56597883	0	G	A	438	-0.342825	0.12072	-261.959	0.409302	0.00503351	2.29813
CA1	8822586	1061039	1	G	A	82	0.311322	0.109725	-217.86	1e-05	0.00506873	2.2951
CA4	10263407	10798680	4	G	A	238	-0.361441	0.127411	-271.595	0.0147981	0.00507631	2.29445
CA4	5826230	33634835	8	A	G	193	-0.577359	0.204603	-262.854	0.145316	0.00531152	2.27478
CA9	5825907	90	9	G	A	483	-0.310016	0.109885	-270.776	0.151319	0.00531781	2.27427
CA1	5825205	2178270	8	G	A	497	-0.211591	0.0759627	-224.923	1e-05	0.00591428	2.2281
CA7	5825379|F|0-60:G>A-60:G>A	49868571	0	A	G	448	-0.488228	0.175641	-261.919	0.482255	0.00601931	2.22045
CA4	11063553|F|0-47:A>G-47:A>G	4314110	0	G	A	166	0.353048	0.127086	-262.258	0.37757	0.00604907	2.21831
CA1	8822754	1057324	2	G	A	82	0.304784	0.109912	-218.033	1e-05	0.00613638	2.21209
CA7	5825226|F|0-5:A>G-5:A>G	47492213	0	G	A	321	-0.394288	0.144026	-262.193	0.552054	0.00680994	2.16686
CA2	15989892	34729699	3	G	A	242	-0.346724	0.12697	-271.857	0.0158266	0.00694394	2.15839
CA8	5824688	10190767	8	G	A	358	0.239569	0.0877317	-207.488	1e-05	0.00694865	2.1581
CA9	15990583	955	3	G	A	88	-0.323241	0.118489	-225.075	1e-05	0.00699915	2.15495
CA7	5826170	47381973	8	A	G	305	-0.252514	0.0926688	-225.083	1e-05	0.00706306	2.15101
CA7	23870936	51054837	6	G	A	324	-0.339894	0.124809	-271.865	0.0161883	0.007096	2.14899
CA5	23870317	27584466	5	G	A	189	-0.366636	0.134694	-271.884	0.0160224	0.00712323	2.14732
CA4	10267531|F|0-42:G>A-42:G>A	33316083	0	A	G	212	-0.679741	0.249778	-262.274	0.310674	0.00713951	2.14633
CA2	10257837	21145265	1	G	A	55	-0.53696	0.197395	-262.599	0.304725	0.00716341	2.14488
CA4	10264963	10584740	5	G	A	233	-0.343458	0.126405	-271.923	0.0143357	0.00722439	2.1412
CA9	5826231	741	7	G	A	203	-0.617997	0.227695	-262.582	0.241209	0.00729087	2.13722
CA4	10265127|F|0-35:A>G-35:A>G	35163471	0	G	A	68	0.457295	0.16906	-272.411	1e-05	0.00748797	2.12564
CA5	5824952	38640946	3	G	A	319	-0.314892	0.117198	-271.792	0.0268251	0.00788494	2.1032
CA4	5825350|F|0-17:G>A-17:G>A	10641928	0	G	A	238	-0.344343	0.128411	-271.97	0.0165413	0.00800567	2.0966
CA1	11063498|F|0-12:G>A-12:G>A	2776826	1	G	A	52	-0.547161	0.204838	-262.655	0.32568	0.00825131	2.08348
CA9	10265753	88	9	G	A	466	0.197152	0.073821	-218.3	1e-05	0.00825953	2.08304
CA4	10263401	10798714	3	G	A	236	-0.341009	0.128	-271.961	0.0193613	0.00841568	2.07491
CA9	10260073	793	8	A	G	438	0.181381	0.0681068	-207.663	1e-05	0.00844243	2.07353
CA7	8776178|F|0-27:G>A-27:G>A	2352732	0	G	A	87	0.405518	0.152482	-272.528	1e-05	0.00853296	2.0689
CA4	10269013|F|0-10:A>G-10:A>G	8136235	0	G	A	73	-0.331512	0.127065	-225.381	1e-05	0.00983987	2.00701
CA6	5825647	60606521	4	G	A	138	-0.360423	0.138238	-271.901	0.0341721	0.00988836	2.00488
chr	Rs-Grain-Yield	ps	n_miss	allele1	allele0	af	beta	se	logl_H1	l_remle	p_wald	LOG10
CA1	5825172	7475256	9	G	A	406	1.26355	0.358874	-482.619	1e-05	0.000544946	3.26365
CA9	5825628|F|0-66:G>A-66:G>A	511	0	A	G	468	-1.87313	0.544221	-610.112	1e-05	0.000717513	3.14417
CA9	5825973	904	7	G	A	350	1.19348	0.347037	-482.886	1e-05	0.000725354	3.13945
CA1	11063498|F|0-12:G>A-12:G>A	2776826	1	G	A	52	2.58833	0.760427	-521.464	1e-05	0.000819226	3.0866
CA9	5824555	89	8	G	A	475	1.32633	0.411302	-530.627	1e-05	0.00149621	2.82501
CA1	23870854|F|0-36:A>G-36:A>G	40960229	7	A	G	54	2.04745	0.651326	-483.073	0.0999462	0.00195279	2.70935
CA1	5825172	7475256	9	G	A	406	0.68215	0.222462	-396.54	1e-05	0.00250084	2.60191
CA9	5825628	728	9	G	A	460	-1.68676	0.552127	-611.299	1e-05	0.00259055	2.58661
CA9	5824644	750	7	G	A	237	0.975806	0.32442	-396.435	0.0343844	0.00300776	2.52176
CA4	8776140|F|0-31:A>G-31:A>G	56594379	0	A	G	54	-2.30087	0.771024	-523.761	1e-05	0.0032362	2.48996
CA9	10265753	88	9	G	A	466	1.21142	0.416677	-531.552	1e-05	0.00410111	2.3871
CA1	5824850	7456854	9	A	G	389	1.02296	0.353192	-484.292	0.0182751	0.00424376	2.37225
CA7	10269882	39701790	1	G	A	55	1.76656	0.617397	-483.811	0.121937	0.00471862	2.32618
CA9	5825979|F|0-26:G>A-26:G>A	481	0	A	G	268	-0.855678	0.301573	-433.683	1e-05	0.00506758	2.2952
CA6	5825667|F|0-14:G>A-14:G>A	46460803	0	G	A	334	-1.63001	0.576107	-523.162	1e-05	0.00519364	2.28453
CA1	13144397|F|0-44:G>A-44:G>A	44303210	1	A	G	57	-2.08332	0.741643	-524.245	1e-05	0.00551472	2.25848
CA9	10262003	862	4	G	A	83	1.48801	0.535739	-484.836	1e-05	0.00605838	2.21764
CA9	5825096	821	7	G	A	107	1.34605	0.488614	-483.964	0.192503	0.00647555	2.18872
CA4	5825139|F|0-55:G>A-55:G>A	3890849	0	G	A	168	-2.1094	0.768203	-612.155	1e-05	0.00664395	2.17757
CA9	5825907	90	9	G	A	483	1.13681	0.416567	-532.033	1e-05	0.00697963	2.15617
CA3	5825794	49805135	9	G	A	449	1.59191	0.592064	-612.305	1e-05	0.00784196	2.10558
CA2	5825897|F|0-55:G>A-55:G>A	37004006	0	G	A	492	1.1091	0.412971	-524.571	1e-05	0.00791157	2.10174
CA4	11063553|F|0-47:A>G-47:A>G	4314110	0	G	A	165	-1.99432	0.747307	-612.356	1e-05	0.00830688	2.08056
CA3	5825603|F|0-63:A>G-63:A>G	49807823	0	G	A	430	1.59683	0.60052	-612.381	1e-05	0.00853788	2.06865
CA4	5824683	35643383	7	G	A	433	-2.18311	0.828507	-612.442	1e-05	0.0091433	2.0389
CA7	10269882	39701790	1	G	A	55	0.988645	0.378777	-397.442	0.0766864	0.009814	2.00815
CA3	5825120|F|0-63:G>A-63:G>A	37872607	0	A	G	500	-1.08893	0.417935	-523.746	1e-05	0.00994149	2.00255
chr	Rs-Hieght-Index	ps	n_miss	allele1	allele0	af	beta	se	logl_H1	l_remle	p_wald	LOG10
CA7	5826170	47381973	8	A	G	305	0.0430953	0.0117596	148.567	1e-05	0.000325148	3.48792
CA9	23871312|F|0-14:A>G-14:A>G	152	0	G	A	214	-0.0602233	0.0168901	159.565	1e-05	0.000464484	3.33303
CA6	5825784	18499596	6	G	A	79	0.0542099	0.0154688	145.98	1e-05	0.000577331	3.23858
CA7	5825978	47355520	9	A	G	307	0.0415149	0.0118869	147.992	1e-05	0.000601362	3.22086
CA6	10260040	18499646	1	G	A	77	0.0532494	0.0154696	145.777	1e-05	0.000717499	3.14418
CA4	5825139|F|0-55:G>A-55:G>A	3890849	0	G	A	168	-0.042962	0.0124972	133.303	1e-05	0.000727813	3.13798
CA9	5826009|F|0-7:G>A-7:G>A	112	0	G	A	329	-0.0407947	0.012352	104.427	1e-05	0.00115513	2.93737
CA9	5825876|F|0-8:A>G-8:A>G	116	2	A	G	321	-0.0421291	0.0128066	104.386	1e-05	0.00120678	2.91837
CA4	10264580|F|0-30:A>G-30:A>G	17212970	0	A	G	170	0.0441614	0.0135576	206.881	0.0224933	0.00134302	2.87192
CA7	8776178|F|0-27:G>A-27:G>A	2352732	0	G	A	87	-0.0401925	0.0124076	179.046	1e-05	0.00142683	2.84563
CA2	5825897|F|0-55:G>A-55:G>A	37004006	0	G	A	492	0.0209844	0.00654041	225.743	1e-05	0.0015787	2.8017
CA4	10268578|F|0-39:G>A-39:G>A	25634163	1	G	A	120	-0.0546329	0.0171699	225.662	1e-05	0.00172211	2.76394
CA7	8776178|F|0-27:G>A-27:G>A	2352732	0	G	A	92	-0.0435053	0.0140925	158.631	0.0326001	0.00233907	2.63096
CA1	5826146|F|0-16:A>G-16:A>G	1886205	0	G	A	457	0.0190466	0.00625574	225.257	1e-05	0.00267694	2.57236
CA9	5825572	716	9	G	A	297	-0.0373436	0.0123123	103.618	1e-05	0.00277916	2.55609
CA4	10263533|F|0-15:A>G-15:A>G	38816146	0	G	A	52	-0.0464658	0.0154274	178.371	1e-05	0.00296979	2.52727
CA7	5825226|F|0-5:A>G-5:A>G	47492213	0	G	A	319	0.0359848	0.0119771	146.494	1e-05	0.00303764	2.51746
CA6	5824598	60359331	5	G	A	228	-0.0219892	0.00733326	206.032	1e-05	0.0030943	2.50944
CA3	5824672	34831909	3	G	A	401	-0.0351659	0.0117344	158.833	0.0944277	0.00311108	2.50709
CA9	5824949	121	8	G	A	307	-0.0367788	0.0123119	103.487	1e-05	0.00320754	2.49383
CA1	5824959	4179724	7	A	G	393	-0.0247653	0.00831408	157.752	1e-05	0.00329163	2.48259
CA7	5825746	47355520	3	G	A	319	0.0356105	0.0120752	146.337	1e-05	0.00360825	2.4427
CA4	5825747|F|0-7:G>A-7:G>A	17099208	0	G	A	170	0.0387072	0.0131943	205.893	0.0110228	0.00378386	2.42206
CA4	10268599	16946911	5	G	A	167	0.040181	0.0138379	205.854	0.0253259	0.00414688	2.38228
CA4	10268630	27746660	4	G	A	238	-0.0257271	0.00887756	224.841	1e-05	0.00421959	2.37473
CA4	5826006|F|0-6:A>G-6:A>G	8425679	0	G	A	462	0.0253939	0.00881805	144.093	1e-05	0.0044627	2.3504
CA4	23870838|F|0-54:G>A-54:G>A	30050834	2	A	G	246	-0.026319	0.00917221	205.67	1e-05	0.00460166	2.33709
CA4	5825152	57786499	6	G	A	173	0.0336918	0.0117606	131.592	1e-05	0.00466644	2.33101
CA7	5824698	47490087	7	G	A	298	0.0341825	0.0119845	146.068	1e-05	0.00484643	2.31458
CA9	5825777	789	2	G	A	77	0.0398751	0.0139935	177.917	1e-05	0.00488887	2.31079
CA1	5824960	1973037	6	A	G	441	0.0177638	0.00623717	224.704	1e-05	0.00490782	2.30911
CA3	10265755	35250197	0	G	A	76	-0.0290705	0.0102661	224.66	1e-05	0.00515469	2.2878
CA9	5825765	811	4	G	A	149	-0.0364982	0.0129051	131.492	1e-05	0.00520883	2.28326
CA1	5825670|F|0-7:G>A-7:G>A	13650988	0	G	A	222	-0.0559145	0.0198009	158.464	0.137747	0.00527698	2.27761
CA4	10268159	28648217	5	G	A	233	-0.0357651	0.0127254	157.604	0.0150455	0.00549086	2.26036
CA2	5824827	21946395	4	G	A	66	0.03298	0.0118294	205.532	0.0401607	0.00587068	2.23131
CA7	8776178|F|0-27:G>A-27:G>A	2352732	0	G	A	92	-0.0261598	0.00942492	224.509	1e-05	0.00608903	2.21545
CA6	5825284	17598006	7	G	A	203	-0.0369798	0.0133277	102.901	1e-05	0.00610909	2.21402
CA6	5825713|F|0-24:A>G-24:A>G	63977687	0	G	A	73	0.0394501	0.0143038	177.671	1e-05	0.00641534	2.19278
CA4	10257855	27550701	2	G	A	240	-0.0346865	0.0126365	157.187	0.00314598	0.00666218	2.17638
CA4	5824734	58166368	8	G	A	441	0.0176087	0.00646173	224.375	1e-05	0.00705956	2.15122
CA4	10264572|F|0-46:G>A-46:G>A	16975817	0	A	G	176	0.0364084	0.0133638	205.332	0.0122575	0.00707316	2.15039
CA4	10267891|F|0-22:A>G-22:A>G	17290304	0	A	G	176	0.0364084	0.0133638	205.332	0.0122575	0.00707316	2.15039
CA4	10269621	11301501	9	A	G	193	-0.0330735	0.0121492	157.615	0.0317434	0.00711703	2.1477
CA6	5825288|F|0-63:A>G-63:A>G	60208347	1	G	A	76	-0.0311818	0.0114669	205.321	0.0180535	0.00717949	2.14391
CA6	5824951	17596134	8	G	A	199	-0.0365018	0.0134385	102.747	1e-05	0.00724736	2.13982
CA4	11063857|F|0-51:A>G-51:A>G	11473614	0	G	A	186	-0.0331294	0.0121987	157.56	0.0289494	0.00725196	2.13954
CA1	8776077|F|0-27:G>A-27:G>A	1954285	1	G	A	432	0.0170015	0.00627135	224.339	1e-05	0.00735425	2.13346
CA4	5824651	35379834	5	G	A	350	0.0309364	0.0114192	145.999	0.0212798	0.00739339	2.13116
CA4	10263533|F|0-15:A>G-15:A>G	38816146	0	G	A	51	-0.0362022	0.0133685	205.239	1e-05	0.00741769	2.12973
CA4	5825132|F|0-48:A>G-48:A>G	32469371	2	G	A	243	-0.0344098	0.0127763	157.083	0.00450936	0.00774078	2.11122
CA9	10268953	792	2	G	A	71	0.0384837	0.0143192	177.487	1e-05	0.00787255	2.10388
CA7	8776178|F|0-27:G>A-27:G>A	2352732	0	G	A	92	-0.0281534	0.0104872	205.178	1e-05	0.00793722	2.10033
CA4	10258537	28648151	3	G	A	236	-0.0338626	0.0126267	157.197	0.0114575	0.00799943	2.09694
CA6	10260134	63963339	3	G	A	72	0.0383117	0.0143266	177.452	1e-05	0.00818144	2.08717
CA5	5826194|F|0-17:A>G-17:A>G	30480305	0	A	G	235	-0.0230138	0.00861573	224.236	1e-05	0.00824855	2.08362
CA4	5826120	17288281	8	A	G	169	0.0374881	0.0140398	205.16	0.00453937	0.00827237	2.08237
CA3	5825120|F|0-63:G>A-63:G>A	37872607	0	A	G	500	-0.0226182	0.00849914	177.419	1e-05	0.00848946	2.07112
CA4	5826027|F|0-11:A>G-11:A>G	17183046	0	G	A	181	0.0354657	0.0133496	205.134	0.00658528	0.00859657	2.06567
CA4	11064344|F|0-10:G>A-10:G>A	24332157	6	G	A	246	-0.022943	0.00863837	224.197	1e-05	0.00861461	2.06476
CA9	5825726	857	8	G	A	328	0.0293245	0.0110496	145.544	1e-05	0.00866495	2.06223
CA6	5825806|F|0-26:G>A-26:G>A	62558978	0	G	A	184	-0.0351595	0.0132565	145.897	0.0303702	0.00870581	2.06019
CA5	5826214	1227735	4	G	A	155	-0.0203703	0.00769198	224.341	0.0535534	0.00880559	2.05524
CA4	10264466|F|0-20:G>A-20:G>A	17108529	1	G	A	171	0.0330269	0.0124718	205.109	0.00609786	0.00880861	2.05509
CA4	8822725	25269989	5	G	A	244	-0.0336421	0.0127347	157	0.00678173	0.00896949	2.04723
CA4	10258537	28648151	3	G	A	236	-0.0224569	0.00850348	224.158	1e-05	0.0089914	2.04617
CA4	5825814	10283093	5	G	A	233	0.0268435	0.0101767	157.701	0.0546811	0.00907213	2.04229
CA4	5825162|F|0-45:G>A-45:G>A	56720735	0	G	A	338	0.0190958	0.00727453	224.118	1e-05	0.00940517	2.02663
CA6	10260136	50199025	7	G	A	388	0.015364	0.00587252	224.096	1e-05	0.0096408	2.01589
CA1	13144397|F|0-44:G>A-44:G>A	44303210	1	A	G	57	-0.0310567	0.0118746	224.094	1e-05	0.00966422	2.01483
CA4	11064344|F|0-10:G>A-10:G>A	24332157	6	G	A	246	-0.0328745	0.0125947	156.813	0.00201457	0.00980713	2.00846
CA4	23870838|F|0-54:G>A-54:G>A	30050834	2	A	G	246	-0.0215798	0.00828581	224.066	1e-05	0.00996755	2.00141
CA5	5824776	8046142	7	G	A	483	0.0267214	0.0102627	145.417	1e-05	0.00998651	2.00059
chr	Rs-Nodule-Biomass	ps	n_miss	allele1	allele0	af	beta	se	logl_H1	l_remle	p_wald	LOG10
CA6	5826073|F|0-14:A>G-14:A>G	18474548	0	A	G	438	-0.468193	0.179022	-370.216	0.238126	0.00966745	2.01469
CA7	5826041|F|0-30:G>A-30:G>A	48919355	0	G	A	311	-0.577057	0.21464	-370.831	0.0586128	0.00784774	2.10526
CA4	5826022|F|0-61:G>A-61:G>A	34450831	0	G	A	343	0.865258	0.299436	-369.3	0.183344	0.00432837	2.36368
CA4	5825816|F|0-32:G>A-32:G>A	24168202	0	G	A	235	-0.745016	0.270782	-370.483	0.0731013	0.00653871	2.18451
CA9	5825720|F|0-16:G>A-16:G>A	546	3	G	A	273	0.348162	0.128381	-289.158	0.138371	0.00733742	2.13446
CA1	5825655|F|0-34:G>A-34:G>A	3093579	0	A	G	269	0.350312	0.127495	-289.082	0.132285	0.0066132	2.17959
CA4	5825455|F|0-67:A>G-67:A>G	32041138	0	G	A	235	-0.777081	0.271561	-370.082	0.0821593	0.00471264	2.32674
CA4	5825419|F|0-36:A>G-36:A>G	37991781	0	A	G	492	-0.273545	0.0943959	-208.696	0.487913	0.00422412	2.37426
CA7	5825380|F|0-7:G>A-7:G>A	9952917	0	G	A	165	-0.552054	0.188106	-346.209	1e-05	0.0037702	2.42364
CA4	5825273|F|0-61:A>G-61:A>G	32950411	1	A	G	201	1.09509	0.403179	-369.945	0.148451	0.0072454	2.13994
CA4	5825162|F|0-45:G>A-45:G>A	56720735	0	G	A	338	0.318129	0.122076	-251.705	0.100189	0.00992377	2.00332
CA4	23870838|F|0-54:G>A-54:G>A	30050834	2	A	G	246	-0.697107	0.252444	-370.37	0.0823226	0.00634825	2.19735
CA4	23870838|F|0-54:G>A-54:G>A	30050834	2	A	G	246	-0.315311	0.114806	-251.728	1e-05	0.0066325	2.17832
CA4	11064344|F|0-10:G>A-10:G>A	24332157	6	G	A	246	-0.74318	0.266202	-370.311	0.078714	0.00580454	2.23623
CA1	10268505|F|0-24:A>G-24:A>G	5276014	0	G	A	70	0.634382	0.219988	-313.216	0.125037	0.00440692	2.35586
CA4	10266270|F|0-57:G>A-57:G>A	23862495	0	G	A	235	-0.743476	0.272659	-370.526	0.0745493	0.00702501	2.15335
CA4	15990164	56720159	6	G	A	346	0.323337	0.118898	-251.443	0.0852703	0.00717583	2.14413
CA4	10269788	24332104	4	G	A	238	-0.32656	0.122541	-251.94	1e-05	0.00839739	2.07586
CA4	10268669	42412769	5	G	A	223	-0.364451	0.131622	-259.483	1e-05	0.00621337	2.20667
CA4	10268630	27746660	4	G	A	238	-0.779838	0.276517	-370.179	0.0839931	0.00533438	2.27292
CA4	10268630	27746660	4	G	A	238	-0.330404	0.123665	-251.923	1e-05	0.00823405	2.08439
CA4	10268159	28648217	5	G	A	233	-0.333746	0.118152	-251.519	1e-05	0.00526314	2.27876
CA4	10268159	28648217	5	G	A	233	-0.732573	0.263774	-370.267	0.087612	0.0060589	2.21761
CA4	10268159	28648217	5	G	A	233	-0.552994	0.199867	-346.668	1e-05	0.00624876	2.20421
CA4	10264226	37797596	4	G	A	256	0.41367	0.155854	-289.171	0.262151	0.00866127	2.06242
CA4	10264226	37797596	4	G	A	256	0.282419	0.107157	-209.486	0.513413	0.00913275	2.0394
CA4	10260078	25459693	9	A	G	239	-0.755946	0.271389	-370.317	0.0802892	0.00591426	2.2281
CA4	10259627	21957906	6	G	A	291	-0.634732	0.220478	-370.406	0.0530505	0.00447182	2.34952
CA4	10259255	21916801	9	G	A	284	-0.650312	0.208501	-370.086	0.0308244	0.00211192	2.67532
CA4	10258969	38005649	9	A	G	491	-0.245015	0.0910021	-209.296	0.473106	0.00776344	2.10995
CA4	10258537	28648151	3	G	A	236	-0.789472	0.259368	-369.628	0.0774226	0.00268395	2.57122
CA4	10258537	28648151	3	G	A	236	-0.35133	0.117445	-251.056	1e-05	0.00316366	2.49981
CA4	10258537	28648151	3	G	A	236	-0.555787	0.199108	-346.602	1e-05	0.00581161	2.2357
CA4	10257855	27550701	2	G	A	240	-0.745626	0.26854	-370.33	0.0804044	0.00607124	2.21672
CA4	10257855	27550701	2	G	A	240	-0.317252	0.120273	-252.009	1e-05	0.00907214	2.04229
CA4	8822725	25269989	5	G	A	244	-0.767672	0.26946	-370.092	0.0844985	0.00489491	2.31025
CA4	8822725	25269989	5	G	A	244	-0.325991	0.119902	-251.8	1e-05	0.00718934	2.14331
CA9	5826231	741	7	G	A	202	1.0022	0.368336	-370.11	0.121848	0.00714611	2.14593
CA4	5826161	57833901	4	G	A	160	-0.271345	0.102187	-251.861	0.0224015	0.00862844	2.06407
CA9	5826100	859	9	G	A	489	0.481366	0.16038	-312.607	0.282888	0.00306673	2.51332
CA9	5826100	859	9	G	A	491	0.266085	0.100745	-209.216	0.774779	0.00898879	2.0463
CA4	5826034	34394342	5	G	A	344	0.866736	0.292007	-369.096	0.185905	0.00340088	2.46841
CA4	5826033	34394342	7	A	G	348	1.03982	0.296412	-367.4	0.202427	0.000569458	3.24454
CA4	5825789	49813723	6	A	G	341	0.907023	0.283451	-368.406	0.212237	0.00162341	2.78957
CA1	5825655	3093579	5	G	A	274	0.315565	0.118579	-289.485	0.0875685	0.00848979	2.0711
CA4	5825570	34540937	5	G	A	339	0.743776	0.280811	-370.031	0.1657	0.00879506	2.05576
CA4	5825556	34317964	6	G	A	212	0.973688	0.34492	-369.757	0.139696	0.0052912	2.27645
CA5	5825203	43209910	8	G	A	362	0.581087	0.214705	-369.977	0.250181	0.00745151	2.12776
CA5	5825203	43209910	7	G	A	360	0.483367	0.182377	-291.183	1e-05	0.00888567	2.05131
CA1	5825172	7475256	9	G	A	406	0.384791	0.130045	-288.68	0.0982616	0.00350252	2.45562
CA1	5825172	7475256	9	G	A	406	0.263439	0.0951679	-209.164	0.515011	0.00622747	2.20569
CA9	5825096	821	7	G	A	107	0.393432	0.111718	-206.931	0.5466	0.000543448	3.26484
CA9	5825096	821	7	G	A	107	0.552411	0.165256	-287.289	0.228671	0.00100897	2.99612
CA9	5825003	844	2	G	A	77	1.03853	0.265277	-287.314	1e-05	0.00013583	3.86701
CA9	5825003	844	3	G	A	77	0.480834	0.149473	-250.307	0.0190671	0.00153544	2.81377
CA9	5825003	844	3	G	A	77	0.352858	0.133133	-209.382	0.655624	0.00875543	2.05772
CA9	5825003	844	3	G	A	77	0.416517	0.157571	-259.809	1e-05	0.00893309	2.049
CA1	5824991	3068770	5	G	A	274	0.322058	0.121466	-289.403	0.113324	0.00873032	2.05897
CA6	5824976	20524867	4	G	A	287	-0.295025	0.0994728	-251.128	1e-05	0.00342539	2.46529
CA4	5824835	38005583	8	A	G	483	-0.25931	0.0920174	-208.935	0.488036	0.00537201	2.26986
CA6	5824753	11973862	6	A	G	475	0.495788	0.158527	-312.262	0.319706	0.00205497	2.6872
CA4	5824741	12166986	7	G	A	227	0.490004	0.169481	-290.548	1e-05	0.00439668	2.35688
CA4	5824741	12166986	7	G	A	232	0.262241	0.0955769	-208.971	1.00303	0.00668866	2.17466
CA4	5824741	12166986	7	G	A	232	0.35358	0.134447	-289.304	0.396047	0.00928104	2.0324
CA4	5824734	58166368	8	G	A	441	0.265997	0.0928318	-251.257	0.0318762	0.00465843	2.33176
CA4	5824734	58166368	8	G	A	443	0.254391	0.0935552	-209.004	0.893045	0.0071857	2.14353
chr	Rs-Nodule-Dry-Weight	ps	n_miss	allele1	allele0	af	beta	se	logl_H1	l_remle	p_wald	LOG10
CA4	5826197|F|0-24:G>A-24:G>A	24374751	3	G	A	225	-0.167384	0.0626863	-115.628	0.00501602	0.0082711	2.08244
CA5	5826194|F|0-17:A>G-17:A>G	30480305	0	A	G	235	-0.155199	0.0562857	-115.474	1e-05	0.0064249	2.19213
CA7	5826041|F|0-30:G>A-30:G>A	48919355	0	G	A	311	-0.142642	0.0467113	-114.652	1e-05	0.00260148	2.58478
CA2	5826000|F|0-39:G>A-39:G>A	18060896	1	A	G	149	0.145373	0.0517198	-114.64	0.112824	0.00548666	2.26069
CA4	5825816|F|0-32:G>A-32:G>A	24168202	0	G	A	235	-0.169338	0.0577397	-114.996	1e-05	0.00379375	2.42093
CA4	5825813|F|0-65:G>A-65:G>A	10283093	0	G	A	241	0.0645602	0.0234845	-19.1605	1e-05	0.00658261	2.1816
CA9	5825720|F|0-16:G>A-16:G>A	546	3	G	A	273	0.0484048	0.0157113	90.749	0.152709	0.00238795	2.62197
CA7	5825685|F|0-23:A>G-23:A>G	48382833	0	G	A	405	-0.0851706	0.0314452	-19.2667	1e-05	0.0074065	2.13039
CA1	5825655|F|0-34:G>A-34:G>A	3093579	0	A	G	269	0.0482607	0.0155984	90.7438	0.144983	0.00229033	2.6401
CA1	5825655|F|0-34:G>A-34:G>A	3093579	0	A	G	269	0.0586387	0.0223404	4.83867	0.0207111	0.00941579	2.02614
CA4	5825455|F|0-67:A>G-67:A>G	32041138	0	G	A	235	-0.173738	0.0568555	-114.646	1e-05	0.00258433	2.58765
CA7	5825380|F|0-7:G>A-7:G>A	9952917	0	G	A	165	-0.0924531	0.0296034	-11.5192	1e-05	0.00208438	2.68102
CA4	5825273|F|0-61:A>G-61:A>G	32950411	1	A	G	201	0.245794	0.0889666	-114.717	0.0757103	0.00632338	2.19905
CA4	5825187|F|0-15:A>G-15:A>G	46613507	0	A	G	208	0.234962	0.0886687	-115.03	0.0704911	0.00876469	2.05726
CA4	5825162|F|0-45:G>A-45:G>A	56720735	0	G	A	338	0.0884389	0.0277025	-17.9048	1e-05	0.00166367	2.77893
CA4	5825162|F|0-45:G>A-45:G>A	56720735	0	G	A	338	0.0868619	0.0313366	-12.2263	0.0717526	0.00615575	2.21072
CA4	5825132|F|0-48:A>G-48:A>G	32469371	2	G	A	243	-0.156773	0.0569771	-115.49	1e-05	0.00653568	2.18471
CA1	23870854|F|0-36:A>G-36:A>G	40960229	7	A	G	57	0.163476	0.0620496	-44.5253	1e-05	0.00928978	2.03199
CA4	23870838|F|0-54:G>A-54:G>A	30050834	2	A	G	246	-0.154305	0.0539992	-115.205	1e-05	0.0047698	2.3215
CA4	11064344|F|0-10:G>A-10:G>A	24332157	6	G	A	246	-0.153685	0.0564499	-115.566	1e-05	0.00711276	2.14796
CA4	10269013|F|0-10:A>G-10:A>G	8136235	0	G	A	73	0.0825488	0.0274676	64.9488	0.0727254	0.00302949	2.51863
CA4	10267531|F|0-42:G>A-42:G>A	33316083	0	A	G	211	0.239653	0.0880923	-114.769	0.0879717	0.00715449	2.14542
CA9	10267177|F|0-9:G>A-9:G>A	427	0	G	A	179	0.098358	0.0344021	90.4647	0.850164	0.00475061	2.32325
CA9	10267177|F|0-9:G>A-9:G>A	427	0	G	A	179	0.114052	0.042334	5.04794	0.0988666	0.00772561	2.11207
CA4	10266270|F|0-57:G>A-57:G>A	23862495	0	G	A	235	-0.171667	0.0576409	-114.868	1e-05	0.00329678	2.48191
CA9	23870370	720	5	G	A	237	-0.105769	0.0362664	-43.7806	1e-05	0.00407347	2.39004
CA4	23870348	30051701	7	G	A	230	-0.148258	0.0550759	-115.646	1e-05	0.00777121	2.10951
CA4	15990192	8022236	2	G	A	71	0.0727962	0.0265821	64.2288	0.0619921	0.00678803	2.16826
CA4	15990164	56720159	6	G	A	346	0.0914473	0.0276618	-17.5565	1e-05	0.00114154	2.94251
CA4	15990164	56720159	6	G	A	346	0.0999729	0.0316576	-11.1329	0.088864	0.00186195	2.73003
CA7	10269882	39701790	1	G	A	51	0.181256	0.0601856	-43.5138	1e-05	0.0030412	2.51695
CA4	10269788	24332104	4	G	A	238	-0.168323	0.0575093	-115.013	1e-05	0.00386305	2.41307
CA4	10268669	42412769	5	G	A	223	-0.0668021	0.0240434	46.5309	1e-05	0.00604233	2.2188
CA4	10268669	42412769	5	G	A	228	-0.159683	0.0585377	-115.552	1e-05	0.00700276	2.15473
CA4	10268630	27746660	4	G	A	238	-0.162346	0.0581615	-115.384	1e-05	0.005813	2.2356
CA4	10268159	28648217	5	G	A	233	-0.168824	0.0554769	-114.682	1e-05	0.00268987	2.57027
CA4	10268120	8115377	4	G	A	66	0.078101	0.0276113	64.466	0.0663947	0.00520271	2.28377
CA4	10260135	8227804	1	G	A	71	0.0726599	0.0265648	64.2201	0.0615048	0.0068548	2.16401
CA4	10260078	25459693	9	A	G	239	-0.166083	0.0575944	-115.133	1e-05	0.0044074	2.35582
CA4	10259627	21957906	6	G	A	291	-0.149696	0.0487847	-114.609	1e-05	0.0024821	2.60518
CA4	10259467	16564317	3	G	A	50	0.10498	0.0330559	47.7689	0.0539626	0.00175819	2.75493
CA4	10259255	21916801	9	G	A	284	-0.126961	0.0483774	-115.818	1e-05	0.0094224	2.02584
CA4	10258537	28648151	3	G	A	236	-0.173438	0.0551974	-114.391	1e-05	0.00195989	2.70777
CA4	10257855	27550701	2	G	A	240	-0.168457	0.0563691	-114.839	1e-05	0.00319336	2.49575
CA4	8822725	25269989	5	G	A	244	-0.172274	0.0561907	-114.616	1e-05	0.00250287	2.60156
CA6	5826096	997872	6	G	A	151	-0.0550642	0.0204647	64.0795	1e-05	0.00779815	2.10801
CA9	5825973	904	7	G	A	350	0.061719	0.0230897	4.92225	1e-05	0.00820841	2.08574
CA9	5825973	904	7	G	A	360	0.0905503	0.0342062	-44.4935	1e-05	0.00896592	2.04741
CA1	5825655	3093579	5	G	A	274	0.0412598	0.0146573	89.691	0.107767	0.00542157	2.26587
CA9	5825291	740	3	G	A	203	0.221597	0.0850072	-115.197	0.0623395	0.00990118	2.00431
CA5	5825203	43209910	7	G	A	360	0.101248	0.036281	-44.1214	1e-05	0.00593033	2.22692
CA1	5825172	7475256	9	G	A	406	0.0661743	0.0238786	5.17918	1e-05	0.00617037	2.20969
CA6	5825112	983387	5	G	A	150	-0.0562598	0.020096	64.3664	1e-05	0.00567254	2.24622
CA9	5825096	821	7	G	A	107	0.0909838	0.0314089	5.52789	0.102703	0.00423832	2.37281
CA9	5825003	844	2	G	A	77	0.215381	0.0526813	-39.9878	1e-05	6.99572e-05	4.15517
CA9	5825003	844	3	G	A	77	0.0979216	0.0366945	4.93508	0.035906	0.00831346	2.08022
CA9	5825003	844	3	G	A	77	0.0774094	0.0290518	46.3063	0.025124	0.00840985	2.07521
CA1	5824991	3068770	5	G	A	274	0.0424353	0.0151827	89.9457	0.153628	0.00575333	2.24008
CA6	5824976	20524867	4	G	A	283	-0.0575078	0.0194059	47.0388	1e-05	0.00345391	2.46169
CA6	5824976	20524867	4	G	A	287	-0.0499672	0.0173867	64.5683	1e-05	0.00454007	2.34294
CA6	5824914	947055	8	G	A	124	-0.0614312	0.0216281	64.4766	1e-05	0.00502271	2.29906
CA4	5824830	33633288	7	A	G	202	0.221152	0.0844697	-115.144	0.0681012	0.00959031	2.01817
CA1	5824777	2731553	4	G	A	283	0.0414311	0.0152371	89.8534	0.173111	0.00718712	2.14345
CA5	5824763	7435588	5	G	A	250	0.0418266	0.0152628	64.1313	0.0902426	0.00675072	2.17065
CA5	5824763	7435588	5	G	A	251	0.0365613	0.0135431	90.0547	0.32419	0.00760365	2.11898
CA4	5824705	38398139	2	G	A	77	-0.0742425	0.0280111	46.1973	1e-05	0.00875413	2.05779
CA1	5824685	17114651	7	A	G	379	0.0527866	0.0195645	4.98698	1e-05	0.00763761	2.11704
CA9	5824641	998	3	G	A	121	0.187123	0.0602218	-113.813	0.098097	0.00219319	2.65892
chr	Rs-Nodule-Fresh-Weight	ps	n_miss	allele1	allele0	af	beta	se	logl_H1	l_remle	p_wald	LOG10
CA4	10258537	28648151	3	G	A	236	-0.823376	0.214536	-353.488	0.0168843	0.000171304	3.76623
CA9	5825003	844	2	G	A	77	1.0392	0.272662	-291.516	1e-05	0.000199868	3.69926
CA4	10268159	28648217	5	G	A	233	-0.796151	0.214852	-353.999	0.0149503	0.000280089	3.5527
CA4	11064344|F|0-10:G>A-10:G>A	24332157	6	G	A	246	-0.807747	0.218491	-353.999	0.016106	0.000289088	3.53897
CA4	10268630	27746660	4	G	A	238	-0.828344	0.228476	-354.091	0.0224707	0.000374715	3.4263
CA4	5825455|F|0-67:A>G-67:A>G	32041138	0	G	A	235	-0.807276	0.223419	-354.19	0.0199449	0.000391593	3.40716
CA4	5825816|F|0-32:G>A-32:G>A	24168202	0	G	A	235	-0.790749	0.221246	-354.609	0.00859942	0.000450643	3.34617
CA4	8822725	25269989	5	G	A	244	-0.786998	0.221429	-354.371	0.0206652	0.000483725	3.3154
CA4	10257855	27550701	2	G	A	240	-0.780826	0.220233	-354.487	0.0170167	0.000498939	3.30195
CA4	10260078	25459693	9	A	G	239	-0.784001	0.223702	-354.661	0.0154852	0.000576232	3.2394
CA4	10266270|F|0-57:G>A-57:G>A	23862495	0	G	A	235	-0.779338	0.223462	-354.787	0.0126437	0.000611861	3.21335
CA4	5825914	42412769	8	A	G	237	-0.731913	0.212487	-355.125	0.00534485	0.000710938	3.14817
CA4	10268669	42412769	5	G	A	228	-0.761772	0.223273	-355.193	0.00667461	0.000795928	3.09913
CA4	23870838|F|0-54:G>A-54:G>A	30050834	2	A	G	246	-0.711708	0.211805	-354.995	0.0211331	0.000949915	3.02232
CA5	5826194|F|0-17:A>G-17:A>G	30480305	0	A	G	235	-0.713125	0.21347	-355.525	0.0029585	0.00101524	2.99343
CA4	10259255	21916801	9	G	A	284	-0.601965	0.182083	-355.721	1e-05	0.00114119	2.94264
CA4	10259627	21957906	6	G	A	291	-0.610016	0.186123	-355.715	0.00319857	0.00125568	2.90112
CA9	5825096	821	7	G	A	107	0.377124	0.115441	-214.903	0.465747	0.0013024	2.88525
CA4	5825132|F|0-48:A>G-48:A>G	32469371	2	G	A	243	-0.7233	0.221988	-355.46	0.0147711	0.00133866	2.87333
CA4	10269788	24332104	4	G	A	238	-0.755164	0.232118	-355.06	0.0335698	0.0013608	2.8662
CA9	5825096	821	7	G	A	107	0.558129	0.171879	-292.979	0.263843	0.00139014	2.85694
CA7	5825380|F|0-7:G>A-7:G>A	9952917	0	G	A	165	-0.612192	0.189558	-342.046	0.0662933	0.00147238	2.83198
CA4	23870348	30051701	7	G	A	230	-0.668987	0.210131	-355.929	0.00579144	0.00171224	2.76643
CA4	5826197|F|0-24:G>A-24:G>A	24374751	3	G	A	225	-0.796351	0.253704	-355.194	0.0454346	0.00198045	2.70324
CA7	5826041|F|0-30:G>A-30:G>A	48919355	0	G	A	311	-0.564011	0.181749	-356.016	0.011363	0.00222146	2.65336
CA4	5825419|F|0-36:A>G-36:A>G	37991781	0	A	G	492	-0.291066	0.0943525	-215.407	0.388697	0.00235774	2.6275
CA4	5826042	25269989	9	A	G	222	-0.655487	0.212894	-356.26	0.00504739	0.00240096	2.61962
CA4	10260086	42412835	8	A	G	232	-0.678157	0.220315	-356.193	0.00753316	0.00240719	2.61849
CA9	5825003	844	3	G	A	77	0.483078	0.157367	-261.043	1e-05	0.0024722	2.60692
CA9	23870370	720	5	G	A	237	-0.562892	0.18612	-294.012	1e-05	0.0029231	2.53416
CA1	5825172	7475256	9	G	A	406	0.403356	0.13458	-294.064	0.107216	0.00311009	2.50723
CA4	5824835	38005583	8	A	G	483	-0.27585	0.0923323	-215.696	0.392335	0.00320437	2.49426
CA1	5825172	7475256	9	G	A	406	0.28452	0.095546	-215.924	0.371531	0.00330301	2.48109
CA4	5825789	49813723	6	A	G	341	0.768469	0.258316	-354.573	0.190167	0.00333073	2.47746
CA6	5824753	11973862	6	A	G	475	0.476192	0.163675	-321.375	0.25248	0.00407568	2.3898
CA5	5825203	43209910	8	G	A	362	0.571149	0.196488	-354.953	0.224439	0.00410811	2.38636
CA4	10258969	38005649	9	A	G	491	-0.26127	0.0912152	-216.077	0.378135	0.00467597	2.33013
CA4	5824741	12166986	7	G	A	227	0.497562	0.173877	-294.466	1e-05	0.00480578	2.31824
CA4	10265127|F|0-35:A>G-35:A>G	35163471	0	G	A	68	-0.793186	0.279751	-355.735	0.0734429	0.00509878	2.29253
CA4	15990164	56720159	6	G	A	346	0.599188	0.211399	-342.729	0.157985	0.00511321	2.29131
CA4	5825835	38027332	8	A	G	483	0.259131	0.0914445	-216.336	0.330141	0.00512595	2.29023
CA4	5826033	34394342	7	A	G	348	0.752699	0.266748	-355.002	0.166605	0.00530987	2.27492
CA4	10258537	28648151	3	G	A	236	-0.350948	0.124595	-261.754	1e-05	0.00539063	2.26836
CA9	5826100	859	9	G	A	489	0.462179	0.165488	-321.664	0.22593	0.00578677	2.23756
CA9	5825973	904	7	G	A	350	0.25443	0.0912765	-216.597	0.328519	0.00588258	2.23043
CA4	10268159	28648217	5	G	A	233	-0.348573	0.125081	-261.834	1e-05	0.00589128	2.22979
CA4	5825899	38090247	7	A	G	486	0.253149	0.0908726	-216.474	0.328031	0.00591232	2.22824
CA5	5825203	43209910	7	G	A	360	0.518711	0.186599	-294.685	1e-05	0.00612192	2.21311
CA4	10264226	37797596	4	G	A	256	0.446229	0.161229	-294.271	0.278714	0.0062361	2.20509
CA1	5824850	7456854	9	A	G	389	0.256526	0.0931201	-216.347	0.449396	0.00647659	2.18865
CA4	5824734	58166368	8	G	A	441	0.259931	0.0949013	-261.961	1e-05	0.00677976	2.16879
CA4	5824741	12166986	7	G	A	232	0.381222	0.139678	-294.392	0.437171	0.00697697	2.15633
CA4	5826034	34394342	5	G	A	344	0.729205	0.26766	-355.237	0.175741	0.00707418	2.15032
CA9	5825973	904	7	G	A	350	0.348154	0.127992	-294.979	0.0747544	0.00716554	2.14475
CA4	10268578|F|0-39:G>A-39:G>A	25634163	1	G	A	120	-1.29857	0.47787	-355.987	0.0735688	0.00721843	2.14156
CA7	8776178|F|0-27:G>A-27:G>A	2352732	0	G	A	92	-0.691673	0.256392	-355.842	0.0975712	0.00764191	2.1168
CA9	5825003	844	3	G	A	77	0.455319	0.169353	-272.789	1e-05	0.00784959	2.10515
CA4	5825094	53238725	2	G	A	131	-0.556528	0.20747	-343.245	0.207795	0.00798518	2.09772
CA4	15990164	56720159	6	G	A	346	0.285908	0.106831	-262.124	1e-05	0.00812857	2.08999
CA1	5825655|F|0-34:G>A-34:G>A	3093579	0	A	G	269	0.368022	0.137705	-294.571	0.202355	0.00821966	2.08515
CA4	10264226	37797596	4	G	A	256	0.292323	0.109794	-216.557	0.44803	0.00845944	2.07266
CA9	5825720|F|0-16:G>A-16:G>A	546	3	G	A	273	0.366218	0.13841	-294.628	0.208672	0.00886911	2.05212
CA9	10260105	225	8	G	A	311	0.316847	0.120049	-322.864	1e-05	0.00903209	2.04421
CA5	5824776	8046142	7	G	A	483	0.494812	0.187871	-355.719	0.145364	0.00917462	2.03741
CA1	10268505|F|0-24:A>G-24:A>G	5276014	0	G	A	70	0.600593	0.229769	-322.285	0.100337	0.00970526	2.01299
CA9	10265753	88	9	G	A	466	0.245784	0.0941301	-262.29	1e-05	0.00978165	2.00959
chr	Rs-Plant-Height	ps	n_miss	allele1	allele0	af	beta	se	logl_H1	l_remle	p_wald	LOG10
CA4	10259467	16564317	3	G	A	50	3.59987	0.779207	-525.214	0.00587156	7.29356e-06	5.13706
CA4	10269013|F|0-10:A>G-10:A>G	8136235	0	G	A	73	3.34521	0.806705	-559.916	1e-05	5.17722e-05	4.2859
CA7	8776178|F|0-27:G>A-27:G>A	2352732	0	G	A	92	2.62988	0.6637	-545.551	1e-05	0.000106616	3.97218
CA1	5825205	2178270	8	G	A	497	1.909	0.485631	-560.716	1e-05	0.000120329	3.91963
CA4	10268120	8115377	4	G	A	66	3.19982	0.815168	-560.72	0.000473122	0.000122942	3.9103
CA4	10260135	8227804	1	G	A	71	3.08568	0.787297	-560.758	1e-05	0.000125803	3.90031
CA4	10269013|F|0-10:A>G-10:A>G	8136235	0	G	A	73	2.92945	0.750036	-546.733	1e-05	0.000132506	3.87777
CA4	15990192	8022236	2	G	A	71	3.07515	0.78752	-560.81	1e-05	0.000132956	3.87629
CA2	5825869	20620194	2	G	A	164	2.06618	0.529383	-545.766	1e-05	0.0001339	3.87322
CA9	5824812	280	4	G	A	155	2.04777	0.539333	-546.144	1e-05	0.000199815	3.69937
CA1	5826124	1986178	9	A	G	426	1.82373	0.482071	-561.242	1e-05	0.000210325	3.67711
CA9	5825326	279	4	G	A	155	2.03475	0.543202	-546.322	1e-05	0.000241512	3.61706
CA1	5825204	2178270	6	G	A	492	-1.82309	0.487446	-561.393	1e-05	0.000246698	3.60783
CA1	5826123	1986178	5	A	G	439	1.76666	0.478441	-561.557	1e-05	0.000293779	3.53198
CA6	13144413|F|0-20:A>G-20:A>G	13408681	4	A	G	86	2.55077	0.693552	-546.557	1e-05	0.000309986	3.50866
CA9	5825207|F|0-15:A>G-15:A>G	275	0	G	A	159	2.02903	0.558468	-546.709	1e-05	0.000364469	3.43834
CA7	8822692	33920102	2	G	A	126	2.02981	0.560066	-528.336	0.042547	0.000376981	3.42368
CA4	5825927	4739863	2	G	A	109	2.07996	0.600264	-546.813	0.0249872	0.000661866	3.17923
CA7	8776178|F|0-27:G>A-27:G>A	2352732	0	G	A	92	2.33188	0.673691	-548.255	1e-05	0.000670523	3.17359
CA2	5825423|F|0-46:A>G-46:A>G	330751	0	A	G	135	2.14296	0.626981	-560.869	0.0848756	0.000779485	3.10819
CA7	8822692	33920102	2	G	A	131	1.96862	0.576115	-548.398	1e-05	0.000781751	3.10693
CA7	8822703	31158665	3	G	A	122	1.95512	0.574131	-528.978	0.0493434	0.000814799	3.08895
CA1	5825077	2195959	5	G	A	483	-1.64832	0.484708	-562.486	0.00106648	0.000827202	3.08239
CA7	8822694	34061049	1	G	A	125	1.95729	0.585569	-548.635	1e-05	0.00100866	2.99626
CA1	11063160|F|0-17:G>A-17:G>A	3496051	3	G	A	143	2.04455	0.612631	-560.934	0.108339	0.00102666	2.98857
CA7	5825609|F|0-64:A>G-64:A>G	31184956	0	G	A	124	1.96245	0.592575	-548.732	1e-05	0.00111935	2.95103
CA4	10268120	8115377	4	G	A	66	2.52215	0.762516	-548.744	1e-05	0.0011348	2.94508
CA4	15990192	8022236	2	G	A	71	2.43363	0.736794	-548.759	1e-05	0.00115275	2.93826
CA4	10260135	8227804	1	G	A	71	2.43161	0.736836	-548.768	1e-05	0.00116413	2.934
CA4	10265817	16692912	7	G	A	181	2.733	0.836048	-529.037	0.101298	0.00129317	2.88834
CA7	8822703	31158665	3	G	A	126	1.90602	0.584907	-548.896	1e-05	0.00133695	2.87388
CA1	5824826	2395307	6	G	A	469	-1.622	0.506882	-562.716	0.013044	0.00162327	2.78961
CA1	5826106	2331305	8	G	A	475	-1.57509	0.493347	-563.172	1e-05	0.00166253	2.77923
CA7	8776178|F|0-27:G>A-27:G>A	2352732	0	G	A	92	2.43617	0.763584	-562.105	0.0426926	0.00167466	2.77607
CA7	8822701	34042829	3	G	A	121	1.89267	0.595057	-549.134	1e-05	0.00172911	2.76218
CA9	5824968	833	8	G	A	475	-1.89049	0.594959	-539.494	0.211595	0.00174695	2.75772
CA7	8822691	33920168	3	G	A	121	1.87718	0.595871	-549.225	1e-05	0.00190866	2.71927
CA8	10263910	13802587	4	G	A	72	-1.46364	0.464745	-458.254	1e-05	0.00191622	2.71755
CA1	5825205	2178270	8	G	A	497	1.72922	0.553127	-548.374	0.114375	0.00206297	2.68551
CA9	5824841	800	6	A	G	492	1.63158	0.526975	-562.48	0.0355677	0.00227274	2.64345
CA1	11063160|F|0-17:G>A-17:G>A	3496051	3	G	A	144	1.58848	0.519855	-529.801	0.0850094	0.00258756	2.58711
CA6	13144413|F|0-20:A>G-20:A>G	13408681	4	A	G	86	2.04803	0.671433	-540.69	1e-05	0.00263017	2.58002
CA4	5825733	55426696	3	G	A	148	1.7151	0.565797	-549.574	1e-05	0.00279227	2.55404
CA7	5824707	47965361	8	A	G	469	1.37043	0.452545	-547.286	0.120842	0.00281891	2.54992
CA4	10269013|F|0-10:A>G-10:A>G	8136235	0	G	A	73	2.32948	0.771468	-540.187	0.0628732	0.00289737	2.538
CA1	5825524|F|0-22:A>G-22:A>G	2243929	0	G	A	454	-1.53605	0.511892	-563.338	0.0118183	0.00307325	2.5124
CA9	5825207|F|0-15:A>G-15:A>G	275	0	G	A	159	1.68373	0.567978	-549.765	1e-05	0.00344089	2.46333
CA4	10269013|F|0-10:A>G-10:A>G	8136235	0	G	A	73	2.33161	0.7877	-548.153	0.0370219	0.00348817	2.4574
CA4	5825927	4739863	2	G	A	109	1.7822	0.602188	-549.779	1e-05	0.0034933	2.45676
CA1	5825524|F|0-22:A>G-22:A>G	2243929	0	G	A	457	-1.43924	0.486712	-530.144	0.0601552	0.00352249	2.45315
CA2	5825423|F|0-46:A>G-46:A>G	330751	0	A	G	135	1.66688	0.564078	-548.554	0.0132376	0.00354205	2.45075
CA1	13144397|F|0-44:G>A-44:G>A	44303210	1	A	G	57	2.35037	0.79664	-530.61	0.0296375	0.00359624	2.44415
CA7	5825609|F|0-64:A>G-64:A>G	31184956	0	G	A	120	1.73215	0.590094	-530.341	0.0539788	0.00376594	2.42413
CA4	10259633	16613656	3	G	A	188	2.35563	0.807966	-530.056	0.104157	0.00400256	2.39766
CA1	5825204	2178270	6	G	A	492	-1.57924	0.541802	-549.044	0.0990231	0.00400876	2.39699
CA3	10260156	38309836	4	G	A	193	1.8199	0.625322	-561.981	0.144812	0.00406379	2.39107
CA7	8822694	34061049	1	G	A	125	1.69675	0.586724	-548.992	1e-05	0.0042986	2.36667
CA7	8822692	33920102	2	G	A	131	1.66751	0.578071	-549.012	1e-05	0.00439489	2.35705
CA7	5825609|F|0-64:A>G-64:A>G	31184956	0	G	A	124	1.70546	0.593596	-549.043	1e-05	0.00455081	2.34191
CA2	5825869	20620194	2	G	A	164	1.56529	0.545408	-549.934	0.00719936	0.0045944	2.33777
CA4	10258911	16633965	4	G	A	178	2.33058	0.813883	-530.323	0.0811493	0.00468706	2.3291
CA1	11063160|F|0-17:G>A-17:G>A	3496051	3	G	A	143	1.60207	0.56007	-548.162	0.0623175	0.00472767	2.32535
CA9	5824858	831	7	G	A	466	-1.49826	0.528255	-563.373	0.0279709	0.00508493	2.29371
CA4	10269013|F|0-10:A>G-10:A>G	8136235	0	G	A	73	2.15475	0.761335	-530.352	0.0930873	0.00518039	2.28564
CA7	8822703	31158665	3	G	A	126	1.65056	0.585874	-549.196	1e-05	0.00538179	2.26907
CA7	8822701	34042829	3	G	A	121	1.66316	0.595474	-549.261	1e-05	0.00578375	2.23779
CA8	10260106	13699991	4	G	A	78	1.91203	0.688176	-530.635	0.0773228	0.00604223	2.2188
CA4	15990192	8022236	2	G	A	71	2.05726	0.741344	-540.984	0.0447827	0.00609905	2.21474
CA1	10260116	2335902	6	G	A	458	-1.43407	0.517259	-563.799	0.0178104	0.00614583	2.21142
CA9	5824989	787	8	G	A	480	1.52484	0.550105	-563.081	0.0520864	0.00615568	2.21072
CA4	10260135	8227804	1	G	A	71	2.0475	0.740563	-541.02	0.0436773	0.00628601	2.20163
CA7	15979520|F|0-62:A>G-62:A>G	19860552	2	G	A	266	1.27665	0.46213	-530.731	0.0661368	0.00633113	2.19852
CA3	5826238|F|0-21:A>G-21:A>G	10180973	8	A	G	159	2.55289	0.924636	-530.674	0.0722335	0.00636022	2.19653
CA7	8822691	33920168	3	G	A	121	1.64488	0.596291	-549.352	1e-05	0.00640262	2.19364
CA9	5825674|F|0-20:A>G-20:A>G	480	0	G	A	486	1.47205	0.536108	-549.516	0.117523	0.00664549	2.17747
CA4	10263533|F|0-15:A>G-15:A>G	38816146	0	G	A	51	2.38169	0.869205	-550.378	1e-05	0.00675762	2.17021
CA4	5825927	4739863	2	G	A	109	1.58174	0.578252	-541.437	0.00996306	0.00685095	2.16425
CA9	5824812	280	4	G	A	150	1.48853	0.545525	-530.69	0.0843715	0.00699069	2.15548
CA4	10268120	8115377	4	G	A	66	2.1559	0.795201	-548.841	0.036098	0.00735108	2.13365
CA4	8776140|F|0-31:A>G-31:A>G	56594379	0	A	G	54	2.71214	1.00626	-563.317	0.0543778	0.00769583	2.11374
CA1	5825524|F|0-22:A>G-22:A>G	2243929	0	G	A	454	-1.54076	0.573674	-549.569	0.114271	0.00790903	2.10188
CA1	5825150|F|0-67:A>G-67:A>G	1709482	0	G	A	405	-1.17083	0.436373	-531.916	1e-05	0.00797407	2.09832
CA9	5824812	280	4	G	A	155	1.48097	0.553293	-550.525	0.00132646	0.00811919	2.09049
CA9	5824990	785	3	G	A	188	1.60902	0.601252	-530.593	0.17479	0.0081355	2.08962
CA4	5825792	55300595	9	A	G	142	1.53494	0.573679	-549.255	0.0161482	0.00814372	2.08918
CA2	5825869	20620194	2	G	A	159	1.41996	0.535002	-530.878	0.0858609	0.00866377	2.06229
CA7	5825313|F|0-14:A>G-14:A>G	44534660	0	G	A	322	1.31887	0.497257	-549.663	0.140972	0.008705	2.06023
CA1	5825611|F|0-68:G>A-68:G>A	1709416	0	G	A	416	-1.12563	0.424872	-532.002	1e-05	0.00878214	2.0564
CA9	5825326	279	4	G	A	155	1.49375	0.564034	-550.415	0.0161139	0.00880354	2.05534
CA1	5826129|F|0-33:G>A-33:G>A	7782723	0	A	G	329	1.1059	0.421105	-530.945	0.0895445	0.00937868	2.02786
CA7	8776179|F|0-29:G>A-29:G>A	24054121	0	A	G	289	1.59874	0.610668	-548.32	0.129667	0.00959294	2.01805
CA7	8822694	34061049	1	G	A	125	1.85186	0.709512	-562.885	0.116425	0.0098111	2.00828
CA3	5825723|F|0-41:G>A-41:G>A	38228370	0	G	A	192	1.70701	0.655625	-562.867	0.128685	0.0099894	2.00046
