# Supplementary material for: Genome-wide association study reveals SNP markers controlling drought tolerance and related agronomic traits in chickpea across multiple environments
Source: Front Plant Sci. 2024 Mar 8;15:1260690. doi: 10.3389/fpls.2024.1260690 (PMC10957531; doi:10.3389/fpls.2024.1260690)
Supplement: Supplementary Table 7 — All markers associated with NB and their statistical significance (FDR). [file Table_7.xlsx]

## Sheet: S7_Table
chr	rs	ps	n_miss	allele1	allele0	af	beta	se	logl_H1	l_remle	p_wald	fdr
CA9	5825096	821	7	G	A	0.107	0.552411	0.165256	-287.289	0.228671	0.00100897	0.727413
CA1	5825172	7475256	9	G	A	0.406	0.384791	0.130045	-288.68	0.0982616	0.00350252	0.727413
CA1	5825655|F|0-34:G>A-34:G>A	3093579	0	A	G	0.269	0.350312	0.127495	-289.082	0.132285	0.0066132	0.727413
CA9	5825720|F|0-16:G>A-16:G>A	546	3	G	A	0.273	0.348162	0.128381	-289.158	0.138371	0.00733742	0.727413
CA1	5825655	3093579	5	G	A	0.274	0.315565	0.118579	-289.485	0.0875685	0.00848979	0.727413
CA4	10264226	37797596	4	G	A	0.256	0.41367	0.155854	-289.171	0.262151	0.00866127	0.727413
CA1	5824991	3068770	5	G	A	0.274	0.322058	0.121466	-289.403	0.113324	0.00873032	0.727413
CA4	5824741	12166986	7	G	A	0.232	0.35358	0.134447	-289.304	0.396047	0.00928104	0.727413
CA9	5825973	904	7	G	A	0.35	0.317749	0.123728	-289.867	0.0645333	0.0110366	0.727413
CA1	5824777	2731553	4	G	A	0.283	0.305711	0.120722	-289.68	0.117634	0.0121846	0.727413
CA9	10267177|F|0-9:G>A-9:G>A	427	0	G	A	0.179	0.62221	0.250381	-289.555	0.366105	0.0138659	0.727413
CA4	5825419|F|0-36:A>G-36:A>G	37991781	0	A	G	0.492	-0.321431	0.129638	-289.554	0.203667	0.0140785	0.727413
CA9	5825003	844	3	G	A	0.077	0.473823	0.196776	-289.887	0.212346	0.0170528	0.727413
CA1	5824850	7456854	9	A	G	0.389	0.302122	0.127818	-290.081	0.136558	0.0191596	0.727413
CA1	5825272|F|0-31:A>G-31:A>G	11381627	1	G	A	0.336	-0.281621	0.121257	-290.132	0.134648	0.0213235	0.727413
CA1	5824891	11381152	5	G	A	0.33	-0.281763	0.122172	-290.166	0.138433	0.0222342	0.727413
CA1	5825568|F|0-48:A>G-48:A>G	11339523	0	A	G	0.329	-0.282034	0.122343	-290.17	0.135389	0.0222922	0.727413
CA4	10258969	38005649	9	A	G	0.491	-0.287465	0.125124	-290.007	0.190443	0.0227441	0.727413
CA9	5826100	859	9	G	A	0.491	0.329449	0.145683	-290.122	0.345525	0.0249302	0.727413
CA4	5825835	38027332	8	A	G	0.483	0.286276	0.126879	-290.139	0.172332	0.0252552	0.727413
CA4	5824734	58166368	8	G	A	0.443	0.299134	0.132844	-290.124	0.309573	0.0255453	0.727413
CA6	5826177|F|0-51:A>G-51:A>G	8916791	0	G	A	0.234	0.291342	0.129551	-290.78	0.034767	0.0257338	0.727413
CA4	5824835	38005583	8	A	G	0.483	-0.284141	0.126695	-290.128	0.192538	0.0261354	0.727413
CA4	11064111|F|0-36:A>G-36:A>G	37829943	0	A	G	0.253	0.353901	0.158546	-290.185	0.24188	0.026837	0.727413
CA6	5824598	60359331	5	G	A	0.229	-0.272612	0.123097	-290.358	0.169185	0.0280415	0.727413
CA9	5824644	750	7	G	A	0.237	0.454807	0.205809	-290.193	0.216345	0.0283765	0.727413
CA1	5825005	23931680	8	A	G	0.301	-0.288686	0.13114	-290.269	0.182756	0.0289825	0.727413
CA1	5824685	17114651	7	A	G	0.379	0.236523	0.107918	-290.473	0.13631	0.0296856	0.727413
CA9	5824759	742	5	G	A	0.196	0.576776	0.26366	-290.213	0.428239	0.0299895	0.727413
CA1	5825329	2976397	5	G	A	0.279	0.260948	0.120756	-290.573	0.105638	0.0320206	0.727413
CA9	5825777	789	2	G	A	0.077	-0.456692	0.211353	-290.368	0.225567	0.032032	0.727413
CA4	5826006|F|0-6:A>G-6:A>G	8425679	0	G	A	0.462	0.226033	0.104799	-290.752	0.073755	0.0323457	0.727413
CA4	5825899	38090247	7	A	G	0.486	0.27038	0.125428	-290.377	0.162997	0.0324387	0.727413
CA4	5824705	38398139	2	G	A	0.077	-0.421911	0.200239	-290.494	0.302449	0.0364997	0.794406
CA5	5824763	7435588	5	G	A	0.251	0.228371	0.111444	-290.665	0.237689	0.0418944	0.847315
CA6	8822738	61442199	9	A	G	0.451	0.219774	0.107664	-290.644	0.173694	0.0426803	0.847315
CA7	5825462	31071994	5	G	A	0.268	-0.318032	0.156306	-290.579	0.214836	0.0433512	0.847315
CA6	5825713|F|0-24:A>G-24:A>G	63977687	0	G	A	0.073	-0.436342	0.215546	-290.653	0.220911	0.0444116	0.847315
CA6	5824976	20524867	4	G	A	0.283	-0.268961	0.133325	-291.017	0.0809876	0.0451459	0.847315
CA3	5825794	49805135	8	G	A	0.449	0.245083	0.122466	-290.613	0.226855	0.04687	0.847315
CA4	10259633	16613656	3	G	A	0.188	0.478392	0.239132	-290.582	0.295587	0.0469458	0.847315
CA4	5825837|F|0-52:A>G-52:A>G	38291899	0	G	A	0.079	-0.397867	0.200021	-290.725	0.286532	0.0482021	0.849276
CA4	5826054	36048409	9	A	G	0.086	-0.482326	0.245671	-290.707	0.389988	0.0511519	0.854441
CA6	10258005	64006681	9	A	G	0.069	-0.444064	0.227558	-290.789	0.228344	0.0525572	0.854441
CA4	5825822|F|0-42:A>G-42:A>G	41524197	0	A	G	0.255	0.471141	0.243143	-290.646	0.239179	0.0542237	0.854441
CA1	23870854|F|0-36:A>G-36:A>G	40960229	7	A	G	0.054	0.437338	0.226646	-290.984	0.160823	0.0552279	0.854441
CA6	10260134	63963339	3	G	A	0.072	-0.406467	0.214167	-290.908	0.214104	0.0593103	0.854441
CA9	10268953	792	2	G	A	0.071	-0.404921	0.214266	-290.922	0.214499	0.0603916	0.854441
CA4	5824874	12193392	8	A	G	0.455	0.250071	0.133139	-290.915	0.483836	0.0619616	0.854441
CA4	10268578|F|0-39:G>A-39:G>A	25634163	1	G	A	0.117	-0.75313	0.401452	-290.776	0.332822	0.0622721	0.854441
CA4	10268630	27746660	4	G	A	0.233	-0.400608	0.214443	-290.728	0.25863	0.0633695	0.854441
CA1	5825749	2808785	6	G	A	0.343	0.236675	0.126708	-290.878	0.227836	0.0634041	0.854441
CA1	5824664	2711085	4	G	A	0.272	0.225739	0.12128	-291.16	0.107441	0.0643323	0.854441
CA2	8822658	19713590	2	G	A	0.093	-0.327381	0.176477	-291.106	0.155842	0.0652188	0.854441
CA2	8822780	19714080	2	G	A	0.093	-0.327381	0.176477	-291.106	0.155842	0.0652188	0.854441
CA4	5826223	36555635	7	A	G	0.339	-0.318277	0.17171	-290.796	0.333755	0.0654365	0.854441
CA4	23870838|F|0-54:G>A-54:G>A	30050834	2	A	G	0.242	-0.358133	0.1935	-290.791	0.285196	0.0658347	0.854441
CA4	5825264	36448528	4	G	A	0.228	-0.324117	0.177973	-290.894	0.280389	0.0702431	0.854441
CA8	10260106	13699991	4	G	A	0.078	-0.344788	0.190262	-291.127	0.359473	0.071625	0.854441
CA5	5825203	43209910	8	G	A	0.358	0.251449	0.140704	-291.143	0.191299	0.0756074	0.854441
CA9	10261997	809	3	G	A	0.055	-0.438859	0.245634	-291.108	0.352439	0.0756791	0.854441
CA9	10260139	810	3	G	A	0.055	-0.438859	0.245634	-291.108	0.352439	0.0756791	0.854441
CA4	5824565	36627478	7	G	A	0.322	-0.28707	0.161252	-290.959	0.268634	0.0767204	0.854441
CA4	5825470|F|0-46:A>G-46:A>G	8574813	0	G	A	0.473	0.195004	0.110863	-291.204	0.161478	0.0802821	0.854441
CA7	10269882	39701790	1	G	A	0.055	0.376726	0.214725	-291.242	0.199798	0.0810538	0.854441
CA7	5825380|F|0-7:G>A-7:G>A	9952917	0	G	A	0.166	-0.262693	0.150181	-291.244	0.1797	0.0819662	0.854441
CA4	5826064	36284807	9	G	A	0.337	-0.287897	0.165075	-290.993	0.264748	0.08286	0.854441
CA4	10260078	25459693	9	A	G	0.234	-0.355221	0.203739	-291.011	0.216064	0.0829515	0.854441
CA4	5825162|F|0-45:G>A-45:G>A	56720735	0	G	A	0.34	0.31218	0.180118	-290.975	0.343023	0.0847731	0.854441
CA4	5825210	49971643	7	G	A	0.192	0.419452	0.243406	-291.031	0.278174	0.0865581	0.854441
CA1	13146128|F|0-54:G>A-54:G>A	13246932	0	G	A	0.057	-0.406261	0.236658	-291.253	0.234748	0.0877625	0.854441
CA7	15979520|F|0-62:A>G-62:A>G	19860552	2	G	A	0.266	-0.221301	0.129589	-291.231	0.241758	0.0894123	0.854441
CA4	5825747|F|0-7:G>A-7:G>A	17099208	0	G	A	0.166	0.442395	0.259268	-291.112	0.282859	0.0896728	0.854441
CA4	10264580|F|0-30:A>G-30:A>G	17212970	0	A	G	0.166	0.445175	0.262855	-291.14	0.287926	0.0920683	0.854441
CA4	5825816|F|0-32:G>A-32:G>A	24168202	0	G	A	0.231	-0.348251	0.206201	-291.096	0.213812	0.0929723	0.854441
CA4	5826027|F|0-11:A>G-11:A>G	17183046	0	G	A	0.177	0.439275	0.260709	-291.155	0.284748	0.0937362	0.854441
CA9	5825694|F|0-12:A>G-12:A>G	579	0	G	A	0.174	-0.303979	0.181915	-291.25	0.337324	0.0964604	0.854441
CA5	5826194|F|0-17:A>G-17:A>G	30480305	0	A	G	0.231	-0.335091	0.201834	-291.13	0.224478	0.0986097	0.854441
CA4	10264572|F|0-46:G>A-46:G>A	16975817	0	A	G	0.171	0.440256	0.265333	-291.175	0.288583	0.0988043	0.854441
CA4	10267891|F|0-22:A>G-22:A>G	17290304	0	A	G	0.171	0.440256	0.265333	-291.175	0.288583	0.0988043	0.854441
CA9	10260073	793	8	A	G	0.438	0.210747	0.127018	-291.318	0.171846	0.0988186	0.854441
CA4	5825273|F|0-61:A>G-61:A>G	32950411	1	A	G	0.202	0.527916	0.318622	-291.037	0.393207	0.0992872	0.854441
CA4	5825455|F|0-67:A>G-67:A>G	32041138	0	G	A	0.231	-0.343409	0.207731	-291.127	0.22489	0.100044	0.854441
CA9	10260167	761	4	G	A	0.244	0.259651	0.157393	-291.259	0.285397	0.10075	0.854441
CA4	10268159	28648217	4	G	A	0.233	-0.32856	0.200616	-291.152	0.237983	0.103219	0.854441
CA4	5826061	8573844	9	G	A	0.491	0.181229	0.110703	-291.485	0.133316	0.103363	0.854441
CA4	5824788	38148476	7	G	A	0.401	-0.201882	0.123798	-291.216	0.235103	0.104694	0.854441
CA4	5826197|F|0-24:G>A-24:G>A	24374751	3	G	A	0.221	-0.364663	0.224104	-291.164	0.268139	0.105443	0.854441
CA4	23870348	30051701	6	G	A	0.23	-0.308329	0.189607	-291.221	0.223054	0.105668	0.854441
CA4	5824974	41088142	5	G	A	0.257	0.333289	0.205071	-291.317	0.189187	0.105862	0.854441
CA4	5825532|F|0-54:G>A-54:G>A	8517888	2	G	A	0.492	0.178077	0.109753	-291.482	0.142725	0.106441	0.854441
CA4	10260086	42412835	8	A	G	0.227	-0.326398	0.201453	-291.218	0.219456	0.106935	0.854441
CA6	5824753	11973862	6	A	G	0.478	0.230374	0.142681	-291.351	0.319022	0.108147	0.854441
CA9	5825657	745	4	G	A	0.2	0.443914	0.275358	-291.15	0.325981	0.108685	0.854441
CA3	5825603|F|0-63:A>G-63:A>G	49807823	0	G	A	0.427	0.203643	0.126681	-291.297	0.231713	0.109692	0.854441
CA4	10266270|F|0-57:G>A-57:G>A	23862495	0	G	A	0.231	-0.335831	0.210018	-291.217	0.222622	0.111562	0.856467
CA1	10268505|F|0-24:A>G-24:A>G	5276014	0	G	A	0.071	0.322305	0.202916	-291.452	0.256086	0.113958	0.856467
CA9	8822571	759	7	G	A	0.435	0.178013	0.112387	-291.393	0.217873	0.114963	0.856467
CA4	10268669	42412769	5	G	A	0.223	-0.322198	0.204933	-291.301	0.214368	0.117658	0.856467
CA4	10269788	24332104	4	G	A	0.233	-0.323614	0.205978	-291.279	0.220301	0.117913	0.856467
CA4	5824603	49684586	4	G	A	0.2	0.418808	0.266993	-291.243	0.33603	0.118495	0.856467
CA4	15990164	56720159	6	G	A	0.348	0.276139	0.176133	-291.249	0.315536	0.118687	0.856467
CA4	5825854	35067233	5	G	A	0.101	-0.302057	0.19294	-291.414	0.268719	0.119211	0.856467
CA4	10258537	28648151	3	G	A	0.232	-0.301316	0.194664	-291.347	0.203255	0.123407	0.856932
CA4	5825147	36041411	9	G	A	0.211	-0.281835	0.183609	-291.371	0.271683	0.126546	0.856932
CA9	5824896	815	2	G	A	0.099	-0.294498	0.192533	-291.469	0.267735	0.127873	0.856932
CA4	5825932	35085582	3	G	A	0.094	-0.293716	0.194714	-291.51	0.273457	0.133193	0.856932
CA5	5825178	55933645	5	G	A	0.318	-0.200192	0.132938	-291.574	0.206618	0.133844	0.856932
CA4	5826042	25269989	9	A	G	0.217	-0.285436	0.190416	-291.441	0.21012	0.135622	0.856932
CA9	5824939	260	3	G	A	0.265	0.342663	0.22917	-291.425	0.216074	0.136604	0.856932
CA2	10267019|F|0-16:G>A-16:G>A	21375677	0	G	A	0.073	-0.305369	0.204364	-291.564	0.240405	0.136865	0.856932
CA4	5825434|F|0-13:G>A-13:G>A	36389456	0	G	A	0.144	-0.447711	0.300399	-291.414	0.310923	0.137872	0.856932
CA9	10260129	758	4	G	A	0.256	0.233598	0.157448	-291.508	0.27879	0.13965	0.856932
CA1	5824848	7866973	9	A	G	0.429	0.174244	0.117645	-291.587	0.212652	0.140329	0.856932
CA3	10260156	38309836	4	G	A	0.194	0.220249	0.148984	-291.555	0.25509	0.141064	0.856932
CA9	5826231	741	7	G	A	0.203	0.414621	0.280583	-291.339	0.322462	0.141232	0.856932
CA2	5825219|F|0-10:G>A-10:G>A	21432604	0	A	G	0.071	-0.304855	0.20657	-291.591	0.241601	0.141746	0.856932
CA2	5825219	21432604	1	G	A	0.071	-0.304419	0.206481	-291.594	0.240822	0.142142	0.856932
CA9	10258659	897	1	G	A	0.071	-0.304419	0.206481	-291.594	0.240822	0.142142	0.856932
CA9	5824975	744	4	G	A	0.25	0.307344	0.209154	-291.518	0.218519	0.143453	0.856932
CA3	10260155	38147382	2	G	A	0.253	0.229569	0.157197	-291.544	0.278848	0.145926	0.856932
CA9	5825572	716	9	G	A	0.297	-0.184405	0.127071	-291.59	0.273142	0.148464	0.856932
CA3	5824672	34831909	3	G	A	0.403	0.216902	0.150281	-291.666	0.181955	0.150673	0.856932
CA4	5826164|F|0-38:A>G-38:A>G	34466368	0	G	A	0.209	0.467677	0.324962	-291.331	0.376236	0.151837	0.856932
CA6	5825806|F|0-26:G>A-26:G>A	62558978	0	G	A	0.185	-0.232408	0.16256	-291.678	0.314696	0.154543	0.856932
CA9	8776165|F|0-26:G>A-26:G>A	425	0	A	G	0.432	0.164562	0.115372	-291.63	0.221929	0.155496	0.856932
CA9	10262003	862	4	G	A	0.083	0.278809	0.195627	-291.905	0.110068	0.155829	0.856932
CA6	5825180	994892	4	G	A	0.133	-0.245188	0.172336	-291.637	0.245601	0.156544	0.856932
CA1	5825497	17121320	3	G	A	0.503	-0.153675	0.108239	-291.692	0.196134	0.157402	0.856932
CA2	11063680|F|0-37:G>A-37:G>A	21148420	2	A	G	0.066	-0.309067	0.217927	-291.683	0.250781	0.157858	0.856932
CA2	5824587	16554300	5	G	A	0.268	0.18948	0.133706	-291.592	0.29227	0.15817	0.856932
CA9	5824558	739	5	G	A	0.196	0.358322	0.253826	-291.489	0.26814	0.159768	0.856932
CA4	5824620	33331391	4	G	A	0.2	0.389558	0.276829	-291.449	0.320923	0.161087	0.856932
CA4	11063553|F|0-47:A>G-47:A>G	4314110	0	G	A	0.166	-0.205682	0.146371	-291.669	0.302785	0.161682	0.856932
CA5	5824942	55933606	7	G	A	0.322	-0.187111	0.133731	-291.714	0.208663	0.163485	0.856932
CA4	5824671	36448600	5	G	A	0.335	-0.23302	0.166607	-291.53	0.247594	0.163647	0.856932
CA8	5825658|F|0-18:G>A-18:G>A	8025622	0	G	A	0.065	0.319091	0.229854	-291.657	0.271877	0.166781	0.856932
CA9	5826148|F|0-18:G>A-18:G>A	438	0	A	G	0.147	-0.254916	0.184103	-291.74	0.210157	0.167877	0.856932
CA4	10268524|F|0-15:G>A-15:G>A	17266921	0	A	G	0.174	0.349533	0.252555	-291.61	0.246686	0.168076	0.856932
CA4	10267531|F|0-42:G>A-42:G>A	33316083	0	A	G	0.212	0.418478	0.302397	-291.431	0.358255	0.168112	0.856932
CA4	5825903	35382486	3	A	G	0.343	0.229617	0.166106	-291.551	0.30145	0.168577	0.856932
CA9	5824949	121	8	G	A	0.307	-0.175993	0.127503	-291.686	0.260253	0.169206	0.856932
CA4	5825024	33250613	7	G	A	0.198	0.365947	0.265731	-291.512	0.275288	0.170181	0.856932
CA9	5824673	719	8	A	G	0.466	0.155141	0.113056	-291.816	0.156858	0.171694	0.856932
CA4	5824756	35698732	2	G	A	0.181	0.241528	0.176562	-291.674	0.252004	0.173032	0.856932
CA9	5825039	749	3	G	A	0.21	0.405819	0.296677	-291.457	0.350376	0.173055	0.856932
CA8	5825086	2128548	6	G	A	0.404	0.22211	0.162886	-291.717	0.286651	0.1744	0.856932
CA8	10263910	13802587	4	G	A	0.072	0.264898	0.194581	-291.799	0.271569	0.175097	0.856932
CA4	5825676	34450794	6	G	A	0.213	0.399034	0.293218	-291.473	0.347935	0.175253	0.856932
CA9	10266901	899	1	G	A	0.066	-0.284969	0.210222	-291.777	0.231363	0.176936	0.856932
CA4	8822725	25269989	5	G	A	0.24	-0.279861	0.206617	-291.564	0.229198	0.177276	0.856932
CA4	5825902	35382486	2	G	A	0.346	0.222488	0.16476	-291.6	0.304912	0.17859	0.856932
CA4	5825191|F|0-41:G>A-41:G>A	49717665	0	A	G	0.212	0.404671	0.299829	-291.487	0.343225	0.178816	0.856932
CA4	10264466|F|0-20:G>A-20:G>A	17108529	1	G	A	0.167	0.315545	0.234136	-291.714	0.222666	0.179449	0.856932
CA9	5825393	771	7	G	A	0.48	0.178068	0.132141	-291.638	0.403955	0.179492	0.856932
CA1	5825750|F|0-6:G>A-6:G>A	7699696	0	G	A	0.429	0.161461	0.120191	-291.772	0.219395	0.180844	0.857848
CA9	10260105	225	7	G	A	0.311	0.175674	0.13141	-291.64	0.2334	0.182963	0.861309
CA4	10257855	27550701	2	G	A	0.236	-0.274538	0.206336	-291.601	0.225904	0.185023	0.861309
CA6	11062423	29269163	7	G	A	0.249	0.145609	0.109446	-291.926	0.185555	0.185065	0.861309
CA8	5824574	8821477	8	G	A	0.477	0.197308	0.149198	-291.687	0.288162	0.187694	0.868087
CA1	5824577	17121386	8	G	A	0.477	-0.143449	0.109405	-291.854	0.191503	0.19147	0.880048
CA4	10269013|F|0-10:A>G-10:A>G	8136235	0	G	A	0.073	0.290281	0.222988	-291.746	0.273423	0.194654	0.887838
CA4	5825711	33509260	4	G	A	0.133	-0.271042	0.209471	-291.805	0.220023	0.197345	0.887838
CA1	11063716|F|0-49:G>A-49:G>A	38421691	6	G	A	0.433	-0.17135	0.132572	-291.888	0.16749	0.197841	0.887838
CA4	5825246	33313082	3	G	A	0.204	0.376634	0.29148	-291.569	0.321738	0.197964	0.887838
CA1	10260130	24368577	2	G	A	0.071	0.256832	0.202547	-291.911	0.240253	0.206431	0.90207
CA4	5825409|F|0-66:A>G-66:A>G	36470836	0	A	G	0.098	-0.289674	0.229032	-291.771	0.321945	0.207587	0.90207
CA3	5824926	49836147	9	G	A	0.48	0.173087	0.136897	-291.807	0.227024	0.207734	0.90207
CA4	5825209	49971643	9	A	G	0.211	0.355426	0.281968	-291.626	0.298797	0.209115	0.90207
CA2	8776009|F|0-24:G>A-24:G>A	16624759	2	A	G	0.305	0.17561	0.139832	-291.777	0.268587	0.210793	0.90207
CA4	5825914	42412769	8	A	G	0.233	-0.245184	0.195623	-291.752	0.210453	0.211703	0.90207
CA4	5825624|F|0-49:A>G-49:A>G	34124952	0	G	A	0.139	-0.405275	0.323934	-291.704	0.313201	0.21252	0.90207
CA9	5825355|F|0-8:A>G-8:A>G	569	0	G	A	0.231	-0.229895	0.183821	-291.72	0.292861	0.212687	0.90207
CA4	5826253	58210222	6	G	A	0.202	0.325822	0.261899	-291.689	0.266157	0.215089	0.90207
CA9	5825446|F|0-44:G>A-44:G>A	532	0	G	A	0.179	0.297589	0.239937	-291.819	0.237458	0.216485	0.90207
CA8	10269749	19126958	5	G	A	0.251	0.18666	0.150835	-291.92	0.27116	0.21751	0.90207
CA7	8822694	34061049	1	G	A	0.12	0.230274	0.186167	-291.854	0.390679	0.217727	0.90207
CA4	5826179	36436225	3	G	A	0.099	-0.271685	0.219873	-291.821	0.309264	0.218201	0.90207
CA4	10258206	36128853	9	G	A	0.314	-0.176614	0.142934	-291.705	0.322394	0.218203	0.90207
CA8	5825348|F|0-57:A>G-57:A>G	10347833	0	G	A	0.052	-0.307415	0.250557	-291.988	0.227808	0.221451	0.910412
CA4	11064344|F|0-10:G>A-10:G>A	24332157	6	G	A	0.242	-0.246403	0.201855	-291.769	0.212453	0.223799	0.914978
CA2	5825135	17107922	8	G	A	0.466	0.151908	0.127124	-291.821	0.329033	0.233675	0.922468
CA7	8822692	33920102	2	G	A	0.126	0.218382	0.183011	-291.912	0.393268	0.234333	0.922468
CA4	5825278|F|0-60:A>G-60:A>G	36200340	1	G	A	0.235	-0.215635	0.182172	-291.802	0.289773	0.238097	0.922468
CA2	10257837	21145265	1	G	A	0.055	-0.267391	0.227753	-292.019	0.225555	0.241929	0.922468
CA4	5824813	35698661	6	G	A	0.253	-0.206979	0.176539	-291.848	0.264233	0.242575	0.922468
CA3	5825335	48122096	4	G	A	0.339	0.16899	0.144485	-291.886	0.295176	0.243705	0.922468
CA6	5825647	60606521	4	G	A	0.139	-0.199579	0.171238	-292.013	0.340252	0.245356	0.922468
CA4	5825883|F|0-60:G>A-60:G>A	36111687	0	G	A	0.231	-0.214727	0.184613	-291.829	0.289338	0.246321	0.922468
CA9	5825326	279	4	G	A	0.15	-0.185743	0.160426	-291.973	0.329761	0.248476	0.922468
CA9	5825742	777	9	G	A	0.366	0.201513	0.174472	-291.815	0.295108	0.249627	0.922468
CA9	5824812	280	4	G	A	0.15	-0.184658	0.160337	-291.975	0.331147	0.250977	0.922468
CA6	5825649	60606454	2	G	A	0.143	-0.195544	0.170275	-292.03	0.339709	0.252329	0.922468
CA9	5826009|F|0-7:G>A-7:G>A	112	0	G	A	0.329	-0.152322	0.132672	-291.951	0.290416	0.252447	0.922468
CA1	5825670|F|0-7:G>A-7:G>A	13650988	0	G	A	0.22	0.288752	0.252131	-291.971	0.24464	0.253627	0.922468
CA2	5826024	21531313	7	A	G	0.435	-0.150732	0.132091	-291.957	0.370167	0.255336	0.922468
CA4	5825422|F|0-66:A>G-66:A>G	54384992	0	G	A	0.174	-0.206173	0.180877	-291.97	0.314435	0.255862	0.922468
CA2	5825135|F|0-15:A>G-15:A>G	17107922	0	A	G	0.459	0.144656	0.126984	-291.885	0.331555	0.256146	0.922468
CA4	5825025	46615198	6	G	A	0.213	0.338041	0.297083	-291.73	0.314067	0.256688	0.922468
CA2	5825331|F|0-60:G>A-60:G>A	18479084	0	G	A	0.209	0.149942	0.131777	-292.033	0.289214	0.256696	0.922468
CA4	5825187|F|0-15:A>G-15:A>G	46613507	0	A	G	0.209	0.349458	0.309791	-291.715	0.305872	0.260803	0.922468
CA7	5825763	20291617	7	G	A	0.379	0.131087	0.116443	-292.043	0.252277	0.261766	0.922468
CA4	5825972	49439000	6	G	A	0.208	0.312361	0.279866	-291.793	0.289002	0.265864	0.922468
CA3	10269196	49625766	0	G	A	0.065	0.257335	0.231431	-292.054	0.333534	0.26765	0.922468
CA9	5825674|F|0-20:A>G-20:A>G	480	0	G	A	0.484	0.154869	0.139786	-291.996	0.225062	0.269384	0.922468
CA6	5824987	1051932	4	G	A	0.183	-0.172091	0.155787	-292.041	0.244064	0.270784	0.922468
CA1	5825524|F|0-22:A>G-22:A>G	2243929	0	G	A	0.457	-0.183222	0.166007	-291.782	0.293319	0.271197	0.922468
CA4	5825220	34468504	6	G	A	0.219	0.332201	0.302755	-291.765	0.325063	0.273993	0.922468
CA7	5825313|F|0-14:A>G-14:A>G	44534660	0	G	A	0.318	0.141409	0.129084	-291.942	0.243158	0.274771	0.922468
CA9	5825291	740	3	G	A	0.204	0.325989	0.299028	-291.784	0.324825	0.277099	0.922468
CA9	5825111	848	7	G	A	0.294	-0.149187	0.136997	-291.97	0.300876	0.277619	0.922468
CA4	5824602	33331325	3	G	A	0.215	0.336075	0.308836	-291.76	0.3254	0.277963	0.922468
CA6	5824884	60530965	4	G	A	0.133	-0.191294	0.17599	-292.099	0.337411	0.27851	0.922468
CA9	5825355	790	9	A	G	0.234	-0.194257	0.178796	-291.95	0.2541	0.278723	0.922468
CA4	10269789	24374751	6	G	A	0.129	-0.226651	0.20944	-292.054	0.227127	0.280621	0.922468
CA1	5825118|F|0-46:G>A-46:G>A	17569886	0	G	A	0.139	-0.180167	0.166514	-292.103	0.273759	0.280704	0.922468
CA1	5825697|F|0-33:G>A-33:G>A	36291294	0	G	A	0.503	0.158855	0.147036	-292	0.247069	0.281418	0.922468
CA4	10269352	36048409	4	G	A	0.089	-0.252486	0.234131	-291.999	0.312195	0.2823	0.922468
CA1	5825982	322900	8	A	G	0.051	0.245839	0.228189	-292.165	0.25473	0.282766	0.922468
CA9	5825970	804	4	G	A	0.144	0.167185	0.155419	-292.081	0.310353	0.283499	0.922468
CA4	5826120	17288281	8	A	G	0.165	0.294611	0.274933	-291.997	0.269974	0.285347	0.922468
CA4	5825157|F|0-49:G>A-49:G>A	58167555	1	G	A	0.434	0.147214	0.137418	-292.038	0.2763	0.285477	0.922468
CA9	5825765	811	4	G	A	0.15	0.166487	0.155431	-292.084	0.324292	0.285543	0.922468
CA4	5824727	52668539	7	G	A	0.254	0.154927	0.144908	-292.052	0.260522	0.28644	0.922468
CA9	5825216	813	8	G	A	0.46	-0.164529	0.154521	-291.885	0.250552	0.288405	0.922468
CA4	15979637	34221361	2	G	A	0.137	-0.340799	0.320233	-291.921	0.284504	0.288653	0.922468
CA4	10261490	34541003	3	G	A	0.138	-0.339335	0.320984	-291.931	0.284444	0.29185	0.922468
CA4	5825733	55426696	3	G	A	0.144	-0.171388	0.162899	-292.106	0.33951	0.294158	0.922468
CA4	5824683	35643383	7	G	A	0.435	-0.22578	0.21488	-291.876	0.361712	0.294793	0.922468
CA3	5824923	49836215	9	G	A	0.491	0.146188	0.139578	-292.05	0.224134	0.296339	0.922468
CA3	5825411|F|0-18:A>G-18:A>G	47709844	0	A	G	0.391	-0.182268	0.174566	-292.01	0.318883	0.297828	0.922468
CA1	11063160|F|0-17:G>A-17:G>A	3496051	3	G	A	0.144	-0.153455	0.147326	-292.13	0.276282	0.298992	0.922468
CA2	5825897|F|0-55:G>A-55:G>A	37004006	0	G	A	0.489	0.138389	0.133453	-292.104	0.232718	0.30113	0.922468
CA7	5825122	20732178	8	G	A	0.426	0.135388	0.131578	-292.083	0.291744	0.304882	0.922468
CA9	5824798	764	8	G	A	0.341	-0.221307	0.21523	-291.872	0.363363	0.305219	0.922468
CA7	5825136|F|0-16:G>A-16:G>A	19362729	0	G	A	0.215	0.138346	0.134927	-292.25	0.184448	0.306579	0.922468
CA4	5824740	12166986	6	G	A	0.225	-0.157395	0.154215	-291.931	0.272828	0.308801	0.922468
CA7	5824803	20730537	5	G	A	0.436	0.132629	0.130128	-292.093	0.302249	0.309469	0.922468
CA1	8822586	1061039	1	G	A	0.082	-0.191057	0.187682	-292.142	0.273217	0.310052	0.922468
CA4	5825094	53238725	2	G	A	0.132	-0.166494	0.163559	-292.101	0.294011	0.310072	0.922468
CA2	5824720	16554366	5	G	A	0.263	0.13635	0.134026	-292.08	0.286832	0.310355	0.922468
CA7	5825371	23744887	3	G	A	0.199	0.163041	0.160803	-292.073	0.372015	0.311985	0.922468
CA4	23870353	34503697	3	G	A	0.133	-0.298408	0.294726	-292.036	0.276928	0.312662	0.922468
CA7	5826184	49568364	9	A	G	0.183	0.15851	0.15681	-292.204	0.369137	0.313449	0.922468
CA1	5825309	2215626	8	A	G	0.46	-0.155636	0.154216	-291.935	0.242557	0.314227	0.922468
CA6	5825389|F|0-39:A>G-39:A>G	60122125	2	G	A	0.091	-0.188077	0.186571	-292.168	0.29065	0.314773	0.922468
CA9	5824992	748	7	G	A	0.243	-0.243534	0.242236	-292.136	0.452467	0.316074	0.922468
CA1	8822601	1061098	1	G	A	0.077	-0.192293	0.192667	-292.168	0.27648	0.31959	0.922468
CA9	5825062	830	4	G	A	0.228	-0.181053	0.181848	-292.021	0.272159	0.320767	0.922468
CA9	8822600	874	2	G	A	0.071	-0.195872	0.196742	-292.178	0.259589	0.320791	0.922468
CA2	8822594	18429931	9	G	A	0.36	-0.118069	0.119166	-292.112	0.259289	0.323119	0.922468
CA6	13144427|F|0-11:A>G-11:A>G	12718106	0	G	A	0.255	-0.288762	0.291967	-292.148	0.288133	0.323979	0.922468
CA3	5825531|F|0-56:G>A-56:G>A	47725445	0	A	G	0.386	-0.172115	0.174038	-292.061	0.315172	0.324016	0.922468
CA4	5824863	12166986	5	A	G	0.464	0.126798	0.128771	-292.041	0.368397	0.326106	0.922468
CA7	5825379|F|0-60:G>A-60:G>A	49868571	0	A	G	0.448	0.190232	0.193925	-291.987	0.321322	0.327931	0.922468
CA2	5825975|F|0-9:G>A-9:G>A	16632532	0	A	G	0.299	0.140034	0.143299	-292.079	0.277741	0.329773	0.922468
CA4	5824765	33509189	4	G	A	0.122	-0.204026	0.209026	-292.172	0.230453	0.330334	0.922468
CA7	5825523|F|0-56:G>A-56:G>A	31101305	1	G	A	0.273	-0.15947	0.163402	-292.116	0.243721	0.330408	0.922468
CA9	5825576|F|0-26:G>A-26:G>A	53	1	A	G	0.336	0.130708	0.134155	-292.05	0.265608	0.331214	0.922468
CA9	5826131	757	2	G	A	0.192	-0.197065	0.202579	-292.108	0.25588	0.331968	0.922468
CA6	5825212|F|0-23:A>G-23:A>G	61858016	0	A	G	0.141	-0.161073	0.165698	-292.192	0.290933	0.332312	0.922468
CA1	5825513|F|0-30:A>G-30:A>G	1099848	4	G	A	0.097	-0.172947	0.179097	-292.195	0.256391	0.335511	0.922468
CA4	5824873	36128919	6	G	A	0.337	-0.143039	0.148493	-291.94	0.320611	0.336703	0.922468
CA4	5824795	34468659	8	G	A	0.193	-0.248446	0.258123	-292.071	0.385816	0.337084	0.922468
CA4	5825132|F|0-48:A>G-48:A>G	32469371	2	G	A	0.239	-0.202534	0.210695	-292.004	0.237515	0.337709	0.922468
CA1	5824721	34623693	9	G	A	0.469	-0.137039	0.142653	-292.159	0.242604	0.338018	0.922468
CA9	5825791	817	9	G	A	0.251	0.133499	0.139032	-292.087	0.231722	0.338241	0.922468
CA5	10261992	1128296	1	G	A	0.093	0.167318	0.17501	-292.265	0.304774	0.340328	0.922468
CA2	10264073|F|0-45:A>G-45:A>G	21608519	0	G	A	0.299	0.138671	0.14517	-292.075	0.273129	0.340741	0.922468
CA9	5825119|F|0-46:G>A-46:G>A	450	0	A	G	0.188	0.231206	0.244204	-292.127	0.247821	0.345023	0.922468
CA7	5825856	31995033	5	G	A	0.408	0.150063	0.158537	-292.078	0.343462	0.345138	0.922468
CA4	10270073|F|0-48:G>A-48:G>A	56597883	0	G	A	0.438	0.13196	0.140071	-292.135	0.339449	0.347408	0.922468
CA1	5824876	19865302	2	G	A	0.06	0.189984	0.201823	-292.295	0.313801	0.347794	0.922468
CA3	10266667	47713622	7	G	A	0.39	-0.158652	0.169289	-292.117	0.308985	0.349927	0.922468
CA1	5826008	6037952	6	G	A	0.242	0.128706	0.137404	-292.229	0.278139	0.350168	0.922468
CA9	5824555	89	8	G	A	0.477	0.1206	0.129436	-292.196	0.253434	0.352721	0.922468
CA3	5826107|F|0-55:A>G-55:A>G	47713556	0	A	G	0.383	-0.16392	0.176523	-292.116	0.322117	0.354337	0.922468
CA6	5825522	63609170	7	G	A	0.441	-0.132747	0.143005	-291.997	0.351453	0.354512	0.922468
CA9	5825876|F|0-8:A>G-8:A>G	116	2	A	G	0.321	-0.125908	0.136626	-292.188	0.27183	0.357996	0.922468
CA5	5825630|F|0-37:G>A-37:G>A	20475329	0	G	A	0.274	0.142106	0.154358	-292.248	0.275166	0.358478	0.922468
CA1	8776076|F|0-32:A>G-32:A>G	36006079	1	G	A	0.481	-0.135941	0.147813	-292.163	0.251889	0.358969	0.922468
CA9	5825984|F|0-21:A>G-21:A>G	468	0	A	G	0.375	-0.161968	0.176207	-292.129	0.315301	0.359225	0.922468
CA4	10259467	16564317	3	G	A	0.05	0.215118	0.23407	-292.259	0.269343	0.359309	0.922468
CA4	5824830	33633288	7	A	G	0.203	-0.276793	0.30176	-292.069	0.436621	0.360232	0.922468
CA4	5824730	36007288	2	G	A	0.104	-0.192453	0.209873	-292.2	0.366012	0.360372	0.922468
CA3	5826102|F|0-31:G>A-31:G>A	47807794	0	A	G	0.383	-0.156544	0.171238	-292.149	0.298452	0.361841	0.922468
CA4	5826118	49381281	4	G	A	0.206	0.264489	0.28976	-291.979	0.309381	0.362576	0.922468
CA9	15979673	827	5	G	A	0.218	-0.166861	0.183245	-292.11	0.260346	0.36373	0.922468
CA3	10258190	37976337	8	A	G	0.233	0.147392	0.161894	-292.191	0.278002	0.363818	0.922468
CA4	10259915	17266798	7	G	A	0.175	0.227562	0.252346	-292.154	0.253644	0.368375	0.922468
CA6	13144413|F|0-20:A>G-20:A>G	13408681	4	A	G	0.081	0.176832	0.196971	-292.271	0.277348	0.370514	0.922468
CA9	8822617	841	1	G	A	0.055	0.214774	0.239782	-292.286	0.325636	0.371607	0.922468
CA4	5825441	4340531	3	G	A	0.171	-0.125481	0.140172	-292.241	0.285392	0.371879	0.922468
CA7	23870936	51054837	6	G	A	0.326	0.15529	0.174119	-292.151	0.311807	0.373659	0.922468
CA2	5825108	17983821	8	G	A	0.301	-0.123824	0.138898	-292.158	0.303805	0.373865	0.922468
CA1	5825971|F|0-20:A>G-20:A>G	36288539	0	A	G	0.47	-0.1336	0.15008	-292.198	0.259085	0.37455	0.922468
CA7	5825226|F|0-5:A>G-5:A>G	47492213	0	G	A	0.321	0.143655	0.161381	-292.221	0.299542	0.37457	0.922468
CA1	10261213	5406817	2	G	A	0.06	0.183158	0.205907	-292.32	0.251574	0.374912	0.922468
CA9	5825669	884	4	G	A	0.161	-0.128915	0.14504	-292.24	0.295989	0.375282	0.922468
CA9	5824729	799	9	A	G	0.469	-0.143491	0.162197	-292.022	0.284955	0.377516	0.922468
CA3	10267343	38183517	9	A	G	0.234	0.14209	0.16065	-292.215	0.271309	0.377624	0.922468
CA1	8822754	1057324	2	G	A	0.082	-0.165803	0.187807	-292.27	0.271549	0.378501	0.922468
CA1	15990034	5266083	3	G	A	0.061	0.181631	0.205973	-292.327	0.251768	0.379051	0.922468
CA9	5826072|F|0-18:G>A-18:G>A	429	0	A	G	0.451	0.16489	0.188159	-292.126	0.303151	0.382016	0.922468
CA1	5824768	34376121	7	G	A	0.384	-0.11812	0.134845	-292.227	0.236702	0.382216	0.922468
CA3	5825368|F|0-60:A>G-60:A>G	38248385	0	G	A	0.193	0.135082	0.154269	-292.25	0.252818	0.382398	0.922468
CA9	5824581	746	3	G	A	0.171	0.151432	0.173067	-292.25	0.241517	0.382745	0.922468
CA7	5824634	31072056	4	G	A	0.278	-0.140199	0.160635	-292.208	0.237307	0.383946	0.922468
CA4	15979082	39769891	9	A	G	0.143	-0.255711	0.294798	-292.185	0.255123	0.386871	0.925072
CA3	5826056	52693232	7	G	A	0.22	-0.115428	0.13388	-292.298	0.265984	0.38974	0.925072
CA7	5825978	47355520	9	A	G	0.309	0.137213	0.159224	-292.256	0.288973	0.389966	0.925072
CA4	5826212	36231643	7	G	A	0.226	-0.151661	0.176014	-292.167	0.258128	0.390031	0.925072
CA6	5825648	60480736	5	G	A	0.128	-0.149724	0.174368	-292.3	0.302159	0.391665	0.925982
CA4	10268599	16946911	5	G	A	0.162	0.221312	0.26028	-292.229	0.247562	0.396296	0.930722
CA7	5826170	47381973	8	A	G	0.307	0.134483	0.158261	-292.266	0.292695	0.396593	0.930722
CA3	5825482|F|0-27:A>G-27:A>G	47681818	1	G	A	0.385	-0.145118	0.171085	-292.206	0.305719	0.397443	0.930722
CA9	5824551	760	3	G	A	0.188	-0.167687	0.201008	-292.235	0.263281	0.405257	0.946026
CA4	10259627	21957906	6	G	A	0.287	-0.148556	0.178777	-292.13	0.288158	0.407099	0.947337
CA4	5825361	58283108	5	G	A	0.235	0.112064	0.135612	-292.328	0.358922	0.409696	0.948694
CA7	5826011	32015796	5	G	A	0.425	0.132539	0.16119	-292.172	0.341753	0.41202	0.948694
CA4	5824805	35824346	4	G	A	0.267	0.146328	0.178224	-292.19	0.344284	0.41271	0.948694
CA7	5824757	49550499	5	A	G	0.469	0.14389	0.176056	-292.159	0.323691	0.41484	0.948694
CA9	5825628|F|0-66:G>A-66:G>A	511	0	A	G	0.47	-0.0906967	0.111023	-292.289	0.248225	0.415057	0.948694
CA7	8822700	23793426	5	G	A	0.184	-0.130386	0.159716	-292.225	0.280047	0.415374	0.948694
CA2	5825595	20375368	4	A	G	0.389	-0.101285	0.125477	-292.259	0.325596	0.420617	0.956186
CA4	5825564|F|0-7:A>G-7:A>G	4298419	0	A	G	0.155	-0.121627	0.150918	-292.314	0.288715	0.421358	0.956186
CA1	8775999|F|0-66:G>A-66:G>A	40993916	1	G	A	0.24	0.113796	0.14156	-292.398	0.224178	0.422531	0.956186
CA3	13144312	47681727	9	G	A	0.371	-0.131717	0.16484	-292.264	0.295523	0.425308	0.956835
CA2	5824827	21946395	4	G	A	0.061	-0.161625	0.202311	-292.413	0.266939	0.425404	0.956835
CA9	5826264	192	9	A	G	0.24	-0.202869	0.256784	-292.263	0.411867	0.430547	0.963395
CA4	23870345	34577234	3	G	A	0.122	-0.214694	0.271975	-292.293	0.254571	0.430924	0.963395
CA6	5826073|F|0-14:A>G-14:A>G	18474548	0	A	G	0.435	-0.0933126	0.118632	-292.371	0.24199	0.432565	0.963972
CA4	10268625	17300484	4	G	A	0.167	0.207234	0.264282	-292.262	0.24251	0.433989	0.963972
CA6	5825667|F|0-14:G>A-14:G>A	46460803	0	G	A	0.334	-0.138822	0.177462	-292.368	0.287627	0.43509	0.963972
CA4	5825285	3287742	8	A	G	0.216	0.135315	0.175065	-292.384	0.262659	0.440572	0.970322
CA9	5825045	261	8	A	G	0.239	0.178318	0.231207	-292.249	0.238158	0.441572	0.970322
CA7	5825746	47355520	3	G	A	0.32	0.125461	0.162786	-292.316	0.291242	0.44189	0.970322
CA1	11063498|F|0-12:G>A-12:G>A	2776826	1	G	A	0.052	-0.178934	0.233903	-292.408	0.214174	0.445278	0.971367
CA7	5824815	32096063	4	G	A	0.422	0.119757	0.158296	-292.23	0.325475	0.450314	0.971367
CA3	10269054	37968764	7	A	G	0.237	0.122537	0.162248	-292.316	0.273489	0.451089	0.971367
CA4	15990192	8022236	2	G	A	0.071	0.164173	0.217539	-292.304	0.260694	0.451425	0.971367
CA9	10265753	88	9	G	A	0.469	0.0977381	0.130412	-292.348	0.265439	0.454561	0.971367
CA6	10260136	50199025	7	G	A	0.39	0.0880881	0.117631	-292.37	0.240387	0.454926	0.971367
CA4	10260135	8227804	1	G	A	0.071	0.162354	0.217406	-292.31	0.261074	0.45617	0.971367
CA9	5824593	715	9	G	A	0.389	0.0929221	0.124777	-292.372	0.298891	0.457422	0.971367
CA9	5825310	814	9	G	A	0.474	-0.116754	0.157414	-292.179	0.252079	0.459234	0.971367
CA9	23870370	720	5	G	A	0.229	-0.101224	0.136632	-292.413	0.266475	0.459751	0.971367
CA8	5824791	13667158	6	A	G	0.382	0.0905761	0.122841	-292.324	0.23679	0.461872	0.971367
CA3	10258661	37968698	8	A	G	0.239	0.119784	0.163045	-292.331	0.272495	0.463497	0.971367
CA9	5824888	886	1	G	A	0.077	-0.143035	0.19528	-292.406	0.286974	0.46484	0.971367
CA9	10260137	762	5	G	A	0.251	0.115479	0.157987	-292.338	0.28578	0.465768	0.971367
CA5	5825080	13783944	5	G	A	0.296	0.0976195	0.133724	-292.43	0.243555	0.466334	0.971367
CA1	10266674	764425	0	G	A	0.065	-0.151027	0.207361	-292.399	0.264771	0.467359	0.971367
CA2	5825044	21516099	9	A	G	0.446	-0.0937818	0.129644	-292.332	0.327426	0.470387	0.971367
CA4	10269045	17099208	5	G	A	0.162	0.16815	0.232804	-292.338	0.253108	0.471059	0.971367
CA8	5825887	12054523	5	G	A	0.363	0.11182	0.154823	-292.366	0.266458	0.471083	0.971367
CA4	5826033	34394342	7	A	G	0.35	0.160513	0.222967	-292.101	0.355626	0.472524	0.971367
CA9	15979851	945	5	G	A	0.14	-0.227216	0.318608	-292.236	0.281537	0.476676	0.971367
CA1	8822599	6193791	3	G	A	0.127	-0.117771	0.165394	-292.433	0.287839	0.477348	0.971367
CA3	5825585|F|0-50:A>G-50:A>G	31644005	0	G	A	0.128	-0.106507	0.1499	-292.462	0.244455	0.478303	0.971367
CA9	15979636	947	4	G	A	0.139	-0.231539	0.326367	-292.228	0.283288	0.478967	0.971367
CA9	10261998	834	3	G	A	0.188	-0.0957817	0.135096	-292.399	0.278422	0.479247	0.971367
CA4	10269370	17183046	6	G	A	0.174	0.180676	0.255038	-292.302	0.260867	0.479597	0.971367
CA7	5825817	49604106	7	A	G	0.475	0.122472	0.173734	-292.253	0.310677	0.481758	0.971367
CA7	5826152	23281849	9	A	G	0.286	-0.106599	0.151512	-292.358	0.371328	0.482611	0.971367
CA4	10259858	17216766	5	G	A	0.173	0.179882	0.255927	-292.308	0.262714	0.483049	0.971367
CA4	10268338	17083179	3	G	A	0.171	0.175764	0.250399	-292.325	0.251992	0.483627	0.971367
CA4	10264904	17288281	3	G	A	0.171	0.178422	0.255508	-292.309	0.260853	0.485888	0.971367
CA4	10259255	21916801	9	G	A	0.28	-0.119211	0.172689	-292.257	0.288039	0.490882	0.971367
CA9	10258103	838	5	G	A	0.162	0.185203	0.268927	-292.352	0.237935	0.491916	0.971367
CA4	5825297|F|0-61:G>A-61:G>A	3303620	0	G	A	0.223	0.123443	0.180508	-292.432	0.278456	0.494939	0.971367
CA4	15979328	51146984	3	G	A	0.138	-0.219316	0.321254	-292.251	0.281771	0.495681	0.971367
CA4	5824651	35379834	5	G	A	0.352	0.112116	0.164627	-292.28	0.30389	0.496727	0.971367
CA7	5824901	49568364	7	G	A	0.203	0.102975	0.151275	-292.45	0.335703	0.496928	0.971367
CA9	5824990	785	3	G	A	0.188	-0.111679	0.164404	-292.423	0.270454	0.497825	0.971367
CA2	5825382|F|0-64:A>G-64:A>G	18378775	0	A	G	0.348	-0.0810625	0.120465	-292.385	0.257356	0.501865	0.971367
CA6	5824695	5020693	9	G	A	0.32	-0.0854012	0.126972	-292.431	0.291989	0.502066	0.971367
CA7	5825827	32055213	3	G	A	0.42	0.105861	0.158025	-292.288	0.318912	0.503778	0.971367
CA4	23870354	34394408	2	G	A	0.137	-0.214592	0.32221	-292.263	0.281554	0.506263	0.971367
CA7	10268219|F|0-55:G>A-55:G>A	50306274	0	A	G	0.337	0.110529	0.166556	-292.329	0.291132	0.507785	0.971367
CA6	5825058	38937224	7	A	G	0.345	-0.109769	0.166189	-292.442	0.283735	0.509772	0.971367
CA2	5824766	29724018	5	G	A	0.358	-0.102292	0.155202	-292.396	0.325231	0.510683	0.971367
CA4	5825792	55300595	9	A	G	0.137	-0.103694	0.157424	-292.455	0.29537	0.510934	0.971367
CA4	8822714	54289329	4	G	A	0.178	-0.117123	0.17788	-292.396	0.298167	0.511097	0.971367
CA9	10262004	832	3	G	A	0.199	-0.0883451	0.1342	-292.418	0.279774	0.511182	0.971367
CA5	5825305|F|0-32:G>A-32:G>A	11260770	0	G	A	0.182	-0.094452	0.14363	-292.409	0.291314	0.51163	0.971367
CA8	5826049	8861720	7	G	A	0.486	0.0974469	0.148286	-292.345	0.280834	0.511921	0.971367
CA2	5824929	30220930	5	G	A	0.335	0.085948	0.13083	-292.395	0.249793	0.512055	0.971367
CA4	10267072	17300438	5	G	A	0.173	0.167527	0.255282	-292.334	0.262246	0.512506	0.971367
CA6	5824839	60027378	2	G	A	0.077	-0.125906	0.192534	-292.462	0.275013	0.513983	0.971367
CA4	10268524	17266921	5	G	A	0.173	0.165633	0.253588	-292.342	0.260108	0.514488	0.971367
CA4	5825252	4394875	4	G	A	0.156	-0.0948862	0.145299	-292.432	0.283191	0.514562	0.971367
CA9	5825110	836	8	G	A	0.29	-0.0941628	0.144929	-292.307	0.288155	0.516704	0.972928
CA3	23870846|F|0-55:A>G-55:A>G	39341787	0	A	G	0.139	-0.119738	0.186379	-292.248	0.279625	0.521401	0.973722
CA4	5824800	10970309	9	A	G	0.417	0.100584	0.156897	-292.409	0.335341	0.522281	0.973722
CA5	10268324|F|0-31:G>A-31:G>A	11454281	0	A	G	0.182	-0.0914644	0.143896	-292.428	0.283323	0.525826	0.973722
CA6	5825269|F|0-49:G>A-49:G>A	63834436	0	A	G	0.438	-0.0925924	0.146291	-292.208	0.343192	0.52758	0.973722
CA9	13155093	839	7	G	A	0.164	0.148942	0.236906	-292.416	0.244572	0.530345	0.973722
CA3	5825723|F|0-41:G>A-41:G>A	38228370	0	G	A	0.193	0.098872	0.157448	-292.441	0.252112	0.530823	0.973722
CA4	5826161	57833901	4	G	A	0.156	-0.0932004	0.148974	-292.44	0.28404	0.53236	0.973722
CA2	5825214	29723958	9	G	A	0.354	-0.0985101	0.157498	-292.419	0.320971	0.532454	0.973722
CA3	5825173|F|0-68:G>A-68:G>A	39760227	2	A	G	0.451	-0.110052	0.176493	-292.378	0.319905	0.533714	0.973722
CA3	5824785	10175279	3	G	A	0.276	0.104157	0.167058	-292.416	0.382514	0.533761	0.973722
CA7	5824852	32065152	4	G	A	0.422	0.0985356	0.158061	-292.322	0.312657	0.53381	0.973722
CA7	5824707	47965361	8	A	G	0.466	0.0730457	0.117568	-292.468	0.289676	0.535184	0.973722
CA5	10260162	10357274	8	G	A	0.46	0.0818136	0.132624	-292.415	0.281425	0.538091	0.973722
CA6	5825141	60227861	2	G	A	0.066	-0.128742	0.209453	-292.488	0.292499	0.539557	0.973722
CA7	10267001	50311526	9	G	A	0.343	0.101134	0.165852	-292.375	0.296835	0.542773	0.973722
CA4	10269789|F|0-29:A>G-29:A>G	24374751	0	A	G	0.071	-0.24761	0.40844	-292.441	0.249425	0.545123	0.973722
CA2	5825515|F|0-12:A>G-12:A>G	18060830	0	G	A	0.231	0.0821733	0.135773	-292.473	0.308046	0.54579	0.973722
CA9	5824782	767	9	G	A	0.486	0.0889369	0.147131	-292.396	0.274908	0.54629	0.973722
CA4	8776140|F|0-31:A>G-31:A>G	56594379	0	A	G	0.054	0.151708	0.251069	-292.449	0.246263	0.546441	0.973722
CA2	5825281	17214862	6	G	A	0.298	-0.0868043	0.144078	-292.331	0.296719	0.547612	0.973722
CA4	10266958	17179825	5	G	A	0.168	0.145561	0.242082	-292.402	0.25436	0.548404	0.973722
CA4	10258962	17002270	6	G	A	0.18	0.143881	0.242443	-292.383	0.267728	0.553615	0.973722
CA7	23870368	46636177	3	G	A	0.055	-0.146528	0.247176	-292.539	0.275001	0.554054	0.973722
CA1	5824911	40070605	4	G	A	0.133	-0.0847177	0.142955	-292.565	0.268579	0.554181	0.973722
CA1	5825050	2268857	5	G	A	0.48	-0.0926687	0.156517	-292.257	0.264582	0.554547	0.973722
CA4	23871260	34317964	4	G	A	0.133	-0.173038	0.292388	-292.359	0.277771	0.554722	0.973722
CA5	5825935|F|0-61:A>G-61:A>G	11528264	0	G	A	0.182	-0.0853043	0.144833	-292.455	0.283313	0.556611	0.973722
CA6	5824773	63712334	6	G	A	0.449	-0.0850878	0.14545	-292.224	0.333467	0.559283	0.973722
CA2	5825337	17224262	3	G	A	0.298	-0.0843372	0.144177	-292.33	0.29815	0.559309	0.973722
CA4	5825927	4739863	2	G	A	0.104	0.0952801	0.162898	-292.524	0.269281	0.559343	0.973722
CA4	5825556	34317964	6	G	A	0.213	0.146759	0.251223	-292.298	0.295553	0.559831	0.973722
CA9	5825002	763	9	G	A	0.337	0.120651	0.206619	-292.224	0.342066	0.559998	0.973722
CA7	10264409|F|0-26:A>G-26:A>G	7307415	0	G	A	0.062	-0.133168	0.229682	-292.542	0.261173	0.56278	0.973722
CA9	15990583	955	3	G	A	0.088	0.105277	0.182314	-292.56	0.277965	0.564357	0.973722
CA1	5824790	34376055	6	G	A	0.388	-0.0781787	0.135694	-292.437	0.246754	0.56524	0.973722
CA5	5824952	38640946	3	G	A	0.32	-0.0855165	0.148471	-292.493	0.330976	0.565348	0.973722
CA6	5826182|F|0-7:G>A-7:G>A	44435171	0	A	G	0.345	-0.19175	0.333443	-292.498	0.271973	0.565968	0.973722
CA7	5825424|F|0-45:G>A-45:G>A	34997549	2	G	A	0.327	-0.0831107	0.14519	-292.44	0.268025	0.567746	0.973722
CA1	10266405|F|0-27:G>A-27:G>A	7518540	0	A	G	0.052	-0.128045	0.22409	-292.581	0.261062	0.568443	0.973722
CA6	5824883	60091217	2	G	A	0.077	-0.106332	0.191287	-292.522	0.271052	0.578986	0.987578
CA4	5825144	36552606	2	G	A	0.275	-0.0909916	0.163783	-292.37	0.302918	0.579201	0.987578
CA9	8822721	781	4	G	A	0.172	-0.0992102	0.180786	-292.464	0.288875	0.583842	0.992197
CA4	10263411	10683758	5	G	A	0.24	-0.0968717	0.177315	-292.394	0.287747	0.58552	0.992197
CA8	5825391	8861786	8	G	A	0.483	0.0819699	0.150721	-292.413	0.27868	0.587216	0.992197
CA4	5825247	35273127	9	G	A	0.417	0.10479	0.193039	-292.346	0.301042	0.587909	0.992197
CA9	5825941	729	5	G	A	0.235	0.0896505	0.165462	-292.53	0.276447	0.588614	0.992197
CA4	8822723	54341892	3	G	A	0.171	-0.0942956	0.176852	-292.477	0.297076	0.594561	0.994445
CA1	5824774	28930289	8	G	A	0.403	-0.0810939	0.152263	-292.495	0.28852	0.594974	0.994445
CA1	5825487	2206056	5	G	A	0.475	-0.0821382	0.15435	-292.303	0.270443	0.595273	0.994445
CA7	5825460|F|0-24:A>G-24:A>G	51566724	0	G	A	0.068	0.113759	0.213799	-292.536	0.276684	0.595323	0.994445
CA9	5824998	756	3	G	A	0.116	0.108464	0.205386	-292.435	0.296015	0.598081	0.996124
CA9	5824641	998	3	G	A	0.122	0.0896234	0.170653	-292.545	0.24919	0.600105	0.996124
CA1	10265001|F|0-19:A>G-19:A>G	7353492	0	G	A	0.054	-0.115086	0.220647	-292.612	0.252867	0.6026	0.996124
CA5	5824635	28004396	3	G	A	0.144	-0.0795666	0.153072	-292.526	0.282937	0.603843	0.996124
CA5	5826214	1227735	4	G	A	0.156	0.0723238	0.139285	-292.597	0.259829	0.604225	0.996124
CA9	5824840	900	8	G	A	0.46	0.0926736	0.181189	-292.356	0.307523	0.609645	0.996124
CA6	5825231	18147176	2	G	A	0.159	0.0785716	0.15464	-292.506	0.294328	0.612009	0.996124
CA2	5825185|F|0-46:A>G-46:A>G	21639997	0	A	G	0.451	-0.0662992	0.132293	-292.444	0.312886	0.616874	0.996124
CA3	10270196	39653327	6	G	A	0.438	-0.085915	0.172035	-292.454	0.31307	0.618105	0.996124
CA9	5825047	887	3	G	A	0.072	-0.0965543	0.194764	-292.577	0.270212	0.620675	0.996124
CA9	23871312|F|0-14:A>G-14:A>G	152	0	G	A	0.212	0.115654	0.236129	-292.531	0.293788	0.624877	0.996124
CA4	10265542	10683799	7	G	A	0.232	-0.0845251	0.173807	-292.446	0.281998	0.627336	0.996124
CA6	5825288|F|0-63:A>G-63:A>G	60208347	1	G	A	0.077	-0.0965492	0.199031	-292.557	0.284717	0.628198	0.996124
CA9	5825682|F|0-11:G>A-11:G>A	538	0	A	G	0.44	0.0709113	0.146472	-292.285	0.340828	0.628883	0.996124
CA9	5824858	831	7	G	A	0.469	0.080482	0.166963	-292.306	0.356508	0.630366	0.996124
CA4	5825813|F|0-65:G>A-65:G>A	10283093	0	G	A	0.242	-0.072916	0.151366	-292.325	0.303794	0.630589	0.996124
CA4	5824717	34468725	4	G	A	0.2	0.131295	0.2728	-292.331	0.298003	0.630897	0.996124
CA5	10269845	63843329	6	A	G	0.472	-0.0625366	0.130097	-292.491	0.314639	0.631318	0.996124
CA3	5825526	38109804	3	G	A	0.249	0.0758043	0.157803	-292.488	0.276253	0.631546	0.996124
CA4	5825139|F|0-55:G>A-55:G>A	3890849	0	G	A	0.168	0.0710695	0.150232	-292.543	0.293131	0.636741	0.996124
CA9	5824954	754	9	G	A	0.32	0.0954886	0.202229	-292.313	0.325049	0.637369	0.996124
CA4	5824760	57988113	8	A	G	0.199	0.0657143	0.13979	-292.519	0.302443	0.638858	0.996124
CA1	5826138	2300647	8	G	A	0.5	-0.0765642	0.163185	-292.293	0.288511	0.639504	0.996124
CA1	15990196|F|0-51:G>A-51:G>A	6194782	1	G	A	0.085	0.0893006	0.191391	-292.616	0.269568	0.64136	0.996124
CA7	5826089|F|0-22:G>A-22:G>A	49556634	0	G	A	0.467	0.0861945	0.185106	-292.362	0.307536	0.642029	0.996124
CA7	5825968|F|0-7:A>G-7:A>G	49545394	0	G	A	0.465	0.0859985	0.184754	-292.366	0.30634	0.642153	0.996124
CA3	8822706	51239191	9	G	A	0.257	-0.0614407	0.132114	-292.558	0.280019	0.642452	0.996124
CA1	5825611|F|0-68:G>A-68:G>A	1709416	0	G	A	0.416	-0.0664942	0.143139	-292.431	0.297609	0.642819	0.996124
CA7	5825241|F|0-42:G>A-42:G>A	22622780	7	G	A	0.407	-0.0598643	0.128959	-292.514	0.26185	0.643056	0.996124
CA2	5824633	16685826	6	G	A	0.309	0.0642328	0.138594	-292.452	0.28098	0.643594	0.996124
CA1	5826106	2331305	8	G	A	0.477	0.0785107	0.171407	-292.298	0.358539	0.647479	0.996124
CA4	10265817	16692912	7	G	A	0.181	0.112991	0.24692	-292.479	0.27424	0.64779	0.996124
CA4	5825486|F|0-48:G>A-48:G>A	10588881	0	G	A	0.242	-0.0824916	0.181016	-292.424	0.29031	0.649145	0.996124
CA6	5824624	63401364	7	G	A	0.446	-0.0676438	0.148537	-292.28	0.332838	0.64937	0.996124
CA4	5825814	10283093	5	G	A	0.235	-0.0695686	0.15305	-292.34	0.303966	0.649982	0.996124
CA8	8822680	12570885	2	G	A	0.104	-0.076256	0.169201	-292.566	0.270282	0.65276	0.996124
CA3	5825893|F|0-15:A>G-15:A>G	49659320	0	G	A	0.062	-0.110599	0.245588	-292.55	0.289784	0.653006	0.996124
CA4	10263407	10798680	4	G	A	0.239	-0.0800446	0.178396	-292.44	0.288449	0.654195	0.996124
CA4	10258911	16633965	4	G	A	0.178	0.109084	0.243726	-292.475	0.272423	0.655004	0.996124
CA5	5826026|F|0-42:G>A-42:G>A	16141765	0	G	A	0.079	-0.0833701	0.188139	-292.627	0.261582	0.658204	0.996124
CA2	5825562|F|0-25:A>G-25:A>G	14697184	0	A	G	0.274	-0.0733439	0.165845	-292.553	0.282699	0.658843	0.996124
CA1	5826146|F|0-16:A>G-16:A>G	1886205	0	G	A	0.459	0.0614161	0.139103	-292.459	0.295377	0.65937	0.996124
CA9	5826092	927	2	G	A	0.121	0.0707843	0.160437	-292.569	0.275361	0.6596	0.996124
CA6	5826096	997872	5	G	A	0.151	0.0761762	0.174078	-292.548	0.337494	0.662203	0.996124
CA4	5825627|F|0-19:G>A-19:G>A	37132086	0	G	A	0.082	-0.0914651	0.210789	-292.529	0.28655	0.664867	0.996124
CA7	5826018|F|0-44:G>A-44:G>A	23172418	0	G	A	0.299	-0.0634911	0.146339	-292.492	0.33021	0.664907	0.996124
CA2	5825423|F|0-46:A>G-46:A>G	330751	0	A	G	0.136	-0.0660575	0.153135	-292.575	0.288565	0.666718	0.996124
CA2	5826068|F|0-21:G>A-21:G>A	19383755	0	G	A	0.182	0.0795659	0.185631	-292.537	0.306048	0.668709	0.996124
CA5	5825282|F|0-60:G>A-60:G>A	29777404	0	G	A	0.467	0.0475486	0.11128	-292.555	0.283437	0.66968	0.996124
CA2	5825594|F|0-18:G>A-18:G>A	20375368	0	A	G	0.41	-0.053908	0.126229	-292.482	0.308458	0.669843	0.996124
CA9	5825119	837	4	G	A	0.178	0.111948	0.262418	-292.47	0.265723	0.670178	0.996124
CA4	5825843	13311285	7	G	A	0.328	-0.0584936	0.137131	-292.417	0.279436	0.670216	0.996124
CA3	10267664	39814340	6	A	G	0.449	-0.0741692	0.173997	-292.477	0.303588	0.670423	0.996124
CA2	5824912	17372840	4	G	A	0.289	-0.0612681	0.144454	-292.42	0.296322	0.671974	0.996124
CA3	11064378|F|0-13:A>G-13:A>G	49579599	0	G	A	0.068	-0.10153	0.240036	-292.591	0.291197	0.672815	0.996124
CA7	5825609|F|0-64:A>G-64:A>G	31184956	0	G	A	0.12	0.078578	0.185907	-292.479	0.322399	0.673037	0.996124
CA1	5826229	6170558	7	G	A	0.22	-0.0648972	0.154153	-292.575	0.291841	0.674263	0.996124
CA6	5825519|F|0-12:A>G-12:A>G	63397897	0	A	G	0.44	-0.0629494	0.150417	-292.291	0.335896	0.676081	0.996124
CA2	5824918	17568124	6	G	A	0.275	-0.0618576	0.148666	-292.428	0.30754	0.677844	0.996124
CA4	5825789	49813723	6	A	G	0.337	0.0839973	0.202764	-292.334	0.319469	0.679176	0.996124
CA2	15989892	34729699	3	G	A	0.243	-0.0741724	0.179071	-292.444	0.286383	0.679216	0.996124
CA1	5826129|F|0-33:G>A-33:G>A	7782723	0	A	G	0.329	0.0488047	0.119747	-292.581	0.279085	0.684077	0.996124
CA9	5825021	743	9	G	A	0.303	-0.0573753	0.141094	-292.571	0.311522	0.684751	0.996124
CA4	5825570	34540937	5	G	A	0.341	0.0855141	0.211152	-292.285	0.327778	0.685966	0.996124
CA7	5826041|F|0-30:G>A-30:G>A	48919355	0	G	A	0.307	-0.0703908	0.176155	-292.372	0.302317	0.689928	0.996124
CA4	5826162	57833900	8	G	A	0.148	-0.061443	0.153997	-292.554	0.284386	0.690375	0.996124
CA6	10260040	18499646	1	G	A	0.077	0.0766638	0.193313	-292.608	0.280685	0.692149	0.996124
CA7	5825968	49545394	7	A	G	0.469	0.0677187	0.172233	-292.428	0.303579	0.694651	0.996124
CA4	5824964	36388452	1	G	A	0.104	-0.0846455	0.21811	-292.498	0.295009	0.69841	0.996124
CA6	5825784	18499596	6	G	A	0.079	0.0734989	0.193583	-292.614	0.280661	0.704633	0.996124
CA9	10268847	822	7	G	A	0.316	-0.0543356	0.143168	-292.437	0.301744	0.704747	0.996124
CA6	5825864|F|0-30:A>G-30:A>G	18062979	0	G	A	0.147	-0.0638693	0.170128	-292.555	0.304397	0.707791	0.996124
CA2	5825799	21695074	8	G	A	0.455	-0.04852	0.129494	-292.51	0.309635	0.708333	0.996124
CA6	5824951	17596134	8	G	A	0.199	-0.0522979	0.141234	-292.559	0.303436	0.711599	0.996124
CA6	5825587|F|0-38:G>A-38:G>A	63662241	0	A	G	0.438	-0.0554426	0.150021	-292.31	0.332389	0.712141	0.996124
CA4	8822719	54425060	4	G	A	0.161	-0.0667846	0.181171	-292.568	0.280157	0.712838	0.996124
CA9	5825207|F|0-15:A>G-15:A>G	275	0	G	A	0.155	-0.0597995	0.162841	-292.569	0.293894	0.713882	0.996124
CA1	10260116	2335902	6	G	A	0.461	0.0611094	0.166748	-292.349	0.348562	0.714439	0.996124
CA1	8776116|F|0-65:G>A-65:G>A	36291329	1	A	G	0.489	-0.0559582	0.152734	-292.487	0.277597	0.714514	0.996124
CA2	5825858	16754635	7	G	A	0.294	0.0516925	0.141411	-292.493	0.294114	0.715132	0.996124
CA1	5824826	2395307	6	G	A	0.472	-0.0597601	0.163481	-292.334	0.299397	0.715132	0.996124
CA2	5825410|F|0-11:A>G-11:A>G	17283455	0	G	A	0.283	-0.0545085	0.149125	-292.445	0.29412	0.715151	0.996124
CA1	13144397|F|0-44:G>A-44:G>A	44303210	1	A	G	0.057	-0.0852224	0.234401	-292.595	0.294072	0.716602	0.996124
CA4	5825350|F|0-17:G>A-17:G>A	10641928	0	G	A	0.239	-0.0658107	0.181564	-292.46	0.289353	0.71743	0.996124
CA7	5824719	23789289	3	G	A	0.21	-0.0566824	0.157134	-292.47	0.304589	0.718726	0.996124
CA2	5825336|F|0-63:A>G-63:A>G	17224262	0	G	A	0.288	-0.052994	0.147048	-292.436	0.299179	0.718981	0.996124
CA8	10260149	12244998	5	G	A	0.095	0.0646448	0.180243	-292.584	0.303345	0.720275	0.996124
CA1	5824563	10914658	5	G	A	0.385	-0.0542814	0.151905	-292.623	0.291496	0.721257	0.996124
CA9	5824989	787	8	G	A	0.477	0.0561658	0.157998	-292.369	0.277448	0.722642	0.996124
CA4	10264963	10584740	5	G	A	0.235	-0.0614224	0.176204	-292.483	0.2849	0.727807	0.996124
CA9	5825628	728	9	G	A	0.463	-0.0394111	0.113185	-292.55	0.27359	0.728096	0.996124
CA9	5825979|F|0-26:G>A-26:G>A	481	0	A	G	0.269	-0.0536136	0.153993	-292.617	0.271089	0.728131	0.996124
CA6	5824916	1012880	4	G	A	0.139	-0.0600327	0.17283	-292.583	0.26898	0.728734	0.996124
CA3	13155344|F|0-61:G>A-61:G>A	47509465	3	G	A	0.298	0.0473658	0.136755	-292.629	0.276059	0.72948	0.996124
CA4	5824832	15505538	6	G	A	0.494	0.0489165	0.141417	-292.539	0.307968	0.72982	0.996124
CA1	8776042|F|0-27:G>A-27:G>A	6247924	4	G	A	0.208	0.0530769	0.154191	-292.616	0.284642	0.731075	0.996124
CA8	5824688	10190767	8	G	A	0.358	-0.0575843	0.167294	-292.565	0.326754	0.731089	0.996124
CA1	5824955	35008794	5	G	A	0.486	-0.0514844	0.150348	-292.515	0.274886	0.732423	0.996124
CA7	5825186|F|0-42:A>G-42:A>G	24181370	0	A	G	0.277	-0.0573009	0.16778	-292.506	0.269619	0.733107	0.996124
CA6	5826069|F|0-33:G>A-33:G>A	63609236	0	A	G	0.438	-0.0497475	0.149461	-292.331	0.329161	0.739638	0.996124
CA4	5825916	28892017	4	G	A	0.25	0.0749773	0.225389	-292.474	0.265834	0.73978	0.996124
CA4	10264203	16928513	1	G	A	0.169	0.0860214	0.258726	-292.491	0.280587	0.739914	0.996124
CA4	10263401	10798714	3	G	A	0.238	-0.0597322	0.179943	-292.471	0.287403	0.740313	0.996124
CA1	5826124	1986178	9	A	G	0.423	0.0470888	0.142691	-292.474	0.272923	0.74178	0.996124
CA4	8776019|F|0-15:G>A-15:G>A	11097051	2	A	G	0.409	-0.0511572	0.155265	-292.543	0.293837	0.742173	0.996124
CA6	5825307|F|0-12:A>G-12:A>G	63408768	0	G	A	0.435	-0.0492527	0.151037	-292.322	0.331577	0.74473	0.996124
CA6	5824920	1051959	3	G	A	0.166	-0.0508892	0.156769	-292.614	0.266159	0.745852	0.996124
CA4	8776039	16480668	4	G	A	0.078	0.062345	0.192171	-292.627	0.269317	0.745994	0.996124
CA3	5825608|F|0-12:G>A-12:G>A	47888250	0	A	G	0.304	-0.0516132	0.16269	-292.538	0.29751	0.751422	0.996124
CA6	5824772	60423450	7	G	A	0.35	0.0410327	0.129753	-292.527	0.293677	0.752189	0.996124
CA6	5826136|F|0-50:A>G-50:A>G	59999441	0	G	A	0.228	-0.0447473	0.141549	-292.602	0.266929	0.752273	0.996124
CA4	5826205	51146918	8	G	A	0.341	-0.0670374	0.212745	-292.307	0.32217	0.753046	0.996124
CA4	5826143	3306051	4	G	A	0.244	0.0535036	0.169796	-292.615	0.281639	0.753047	0.996124
CA9	5826155	732	2	G	A	0.264	-0.0526941	0.167284	-292.471	0.307225	0.753128	0.996124
CA4	15979458|F|0-66:G>A-66:G>A	49602627	9	A	G	0.203	0.0801333	0.257634	-292.43	0.289709	0.756133	0.996124
CA7	5824833	23276334	1	G	A	0.29	0.0438363	0.143244	-292.541	0.285217	0.759939	0.996124
CA7	5825685|F|0-23:A>G-23:A>G	48382833	0	G	A	0.408	0.0573136	0.187881	-292.474	0.301906	0.760679	0.996124
CA1	5825150|F|0-67:A>G-67:A>G	1709482	0	G	A	0.405	-0.0448547	0.147583	-292.489	0.295394	0.761533	0.996124
CA9	5824908	877	2	G	A	0.093	-0.0501638	0.167019	-292.695	0.290314	0.764258	0.996124
CA2	5826065|F|0-14:G>A-14:G>A	17064152	0	G	A	0.302	0.0434239	0.144769	-292.548	0.293855	0.764559	0.996124
CA9	5825055	718	2	G	A	0.192	0.0410762	0.139847	-292.579	0.301407	0.769309	0.996124
CA7	5825481|F|0-44:G>A-44:G>A	49506777	0	G	A	0.481	0.0534792	0.184041	-292.425	0.308521	0.771705	0.996124
CA7	5824849	48448420	8	G	A	0.403	0.0522196	0.181829	-292.492	0.301733	0.774296	0.996124
CA6	5824824	63722541	7	A	G	0.435	-0.041587	0.144899	-292.36	0.323815	0.774437	0.996124
CA9	5825907	90	9	G	A	0.486	0.0376679	0.13189	-292.576	0.271677	0.775512	0.996124
CA9	5826224	843	5	G	A	0.089	-0.0592936	0.207654	-292.576	0.281065	0.775559	0.996124
CA3	5825913|F|0-45:G>A-45:G>A	39848570	0	A	G	0.443	0.0495605	0.174196	-292.525	0.306447	0.776347	0.996124
CA6	5825321|F|0-19:A>G-19:A>G	63659763	2	A	G	0.431	-0.0414885	0.146299	-292.368	0.3244	0.777053	0.996124
CA7	5825520	23532379	7	G	A	0.497	0.0449907	0.158751	-292.545	0.285247	0.777193	0.996124
CA9	5825796|F|0-57:A>G-57:A>G	408	0	G	A	0.399	0.0446386	0.158382	-292.486	0.306428	0.778389	0.996124
CA7	5825827|F|0-9:G>A-9:G>A	32055213	0	A	G	0.41	0.0441082	0.161123	-292.467	0.309398	0.784587	0.996124
CA9	5825977|F|0-16:G>A-16:G>A	523	0	G	A	0.397	-0.0440661	0.161033	-292.483	0.30902	0.784671	0.996124
CA1	8776052	6164080	2	G	A	0.209	-0.0422734	0.154655	-292.623	0.290373	0.784905	0.996124
CA4	5825362|F|0-55:G>A-55:G>A	10868808	0	A	G	0.405	0.0426177	0.155946	-292.562	0.311798	0.784948	0.996124
CA7	5825163|F|0-43:A>G-43:A>G	49214276	0	G	A	0.473	0.0498235	0.183765	-292.439	0.307755	0.786605	0.996124
CA6	5825112	983387	5	G	A	0.145	-0.0470192	0.173715	-292.588	0.278201	0.786956	0.996124
CA7	8776178|F|0-27:G>A-27:G>A	2352732	0	G	A	0.087	0.0550859	0.207434	-292.551	0.299408	0.790883	0.996124
CA9	5825573|F|0-23:G>A-23:G>A	30	0	G	A	0.196	-0.0436235	0.164887	-292.656	0.279595	0.791647	0.996124
CA9	10260146	870	3	G	A	0.088	0.0492187	0.188495	-292.627	0.294938	0.794303	0.996124
CA4	5824723	11114506	4	G	A	0.222	0.0363797	0.14204	-292.541	0.301851	0.798148	0.996124
CA6	5825985	50872272	4	G	A	0.106	0.0456893	0.179898	-292.658	0.282167	0.799805	0.996124
CA7	8776082|F|0-13:G>A-13:G>A	49609996	7	A	G	0.458	-0.0458113	0.181316	-292.462	0.313486	0.800819	0.996124
CA4	5824709	10992517	5	G	A	0.408	0.0391624	0.155253	-292.568	0.307407	0.801137	0.996124
CA8	10269454	12225162	3	G	A	0.11	0.0428118	0.171018	-292.602	0.303442	0.802614	0.996124
CA2	5824846	21523845	7	A	G	0.441	0.0327524	0.132587	-292.537	0.304018	0.805169	0.996124
CA1	5825077	2195959	5	G	A	0.486	0.0406277	0.165051	-292.377	0.338751	0.805845	0.996124
CA6	5825871	987444	7	G	A	0.141	-0.0432227	0.176201	-292.602	0.278903	0.806501	0.996124
CA1	5825483|F|0-12:A>G-12:A>G	1976289	0	G	A	0.438	-0.034569	0.141219	-292.51	0.298725	0.806898	0.996124
CA4	5824607	34209566	5	G	A	0.196	-0.064053	0.264394	-292.44	0.323918	0.808852	0.996124
CA3	5826238|F|0-21:A>G-21:A>G	10180973	8	A	G	0.159	-0.0637001	0.26486	-292.611	0.264227	0.810212	0.996124
CA4	5825152	57786499	6	G	A	0.169	0.0352143	0.147307	-292.598	0.306212	0.811335	0.996124
CA4	5824571	35824346	2	G	A	0.121	0.0478468	0.200903	-292.553	0.286523	0.812029	0.996124
CA9	5824744	774	7	G	A	0.492	-0.0340683	0.145149	-292.557	0.309664	0.814699	0.996124
CA3	10268440	39563699	8	A	G	0.426	-0.0401074	0.17094	-292.542	0.29927	0.814763	0.996124
CA3	10266665	48077195	4	G	A	0.344	0.0335864	0.144932	-292.541	0.292451	0.817005	0.996124
CA9	5826104	892	7	G	A	0.48	0.0420208	0.182377	-292.461	0.304495	0.818037	0.996124
CA1	10270237|F|0-18:A>G-18:A>G	41285992	0	G	A	0.147	0.0635059	0.282656	-292.617	0.306068	0.822486	0.996124
CA4	10263533|F|0-15:A>G-15:A>G	38816146	0	G	A	0.052	0.0565305	0.25198	-292.577	0.290452	0.822743	0.996124
CA4	5826015	33633288	5	G	A	0.207	-0.064507	0.28764	-292.389	0.335622	0.822807	0.996124
CA4	10269416	35906017	4	G	A	0.111	-0.0462857	0.206927	-292.557	0.311092	0.823259	0.996124
CA1	5824960	1973037	6	A	G	0.444	-0.0312421	0.139861	-292.522	0.299299	0.823493	0.996124
CA3	5825392	48116041	4	G	A	0.344	0.0318208	0.143793	-292.546	0.290772	0.825113	0.996124
CA1	5825205	2178270	8	G	A	0.494	0.035046	0.159155	-292.41	0.297388	0.825965	0.996124
CA5	5825936|F|0-29:A>G-29:A>G	5488532	0	G	A	0.215	-0.0306498	0.14328	-292.642	0.279362	0.830855	0.996124
CA1	5825414|F|0-44:G>A-44:G>A	11110172	0	G	A	0.125	0.0388361	0.189426	-292.621	0.296604	0.837788	0.996124
CA4	5825862	34185594	2	G	A	0.247	-0.0393149	0.193723	-292.513	0.300601	0.839408	0.996124
CA4	13144425|F|0-7:G>A-7:G>A	57988179	1	A	G	0.189	-0.0287983	0.14272	-292.596	0.299133	0.840316	0.996124
CA4	5824678	10902615	7	A	G	0.424	0.0313841	0.157816	-292.582	0.3089	0.842593	0.996124
CA8	11062275	12059661	9	G	A	0.343	0.0295524	0.149678	-292.613	0.27639	0.843705	0.996124
CA2	5826000|F|0-39:G>A-39:G>A	18060896	1	A	G	0.15	0.0280259	0.144204	-292.689	0.278309	0.846122	0.996124
CA9	10260150	867	2	G	A	0.104	0.0330403	0.170072	-292.653	0.290082	0.846181	0.996124
CA1	5825650	39525756	2	G	A	0.082	0.0374466	0.197253	-292.705	0.270671	0.849648	0.996124
CA4	5824938	11146254	0	G	A	0.228	0.0263637	0.141033	-292.547	0.303322	0.851924	0.996124
CA2	5825869	20620194	2	G	A	0.159	-0.0288587	0.154659	-292.621	0.293905	0.852188	0.996124
CA4	5826022|F|0-61:G>A-61:G>A	34450831	0	G	A	0.345	0.0419047	0.22664	-292.304	0.332202	0.853519	0.996124
CA6	5825484|F|0-43:A>G-43:A>G	59999332	0	G	A	0.22	-0.0259834	0.141044	-292.632	0.277336	0.854047	0.996124
CA4	10268120	8115377	4	G	A	0.067	-0.0423302	0.231085	-292.562	0.31595	0.854863	0.996124
CA9	5825735|F|0-6:G>A-6:G>A	565	3	A	G	0.417	0.0293944	0.161053	-292.496	0.306236	0.855385	0.996124
CA9	5825051	415	9	G	A	0.326	0.0239448	0.132793	-292.494	0.294297	0.857107	0.996124
CA6	5824919	997919	4	G	A	0.133	-0.032577	0.180861	-292.614	0.283961	0.857259	0.996124
CA7	8822703	31158665	3	G	A	0.122	-0.0325502	0.18079	-292.554	0.3001	0.857321	0.996124
CA6	5825284	17598006	7	G	A	0.203	0.0249515	0.139583	-292.611	0.289783	0.85833	0.996124
CA1	5824959	4179724	7	A	G	0.39	-0.020098	0.114135	-292.647	0.277269	0.860421	0.996124
CA4	5825498|F|0-66:G>A-66:G>A	41474884	0	A	G	0.492	-0.0398302	0.227609	-292.347	0.312658	0.861281	0.996124
CA7	8822691	33920168	3	G	A	0.116	-0.0321802	0.184948	-292.551	0.301956	0.862064	0.996124
CA7	8776179|F|0-29:G>A-29:G>A	24054121	0	A	G	0.285	-0.027525	0.16275	-292.58	0.279339	0.865888	0.996124
CA9	10260165	869	2	G	A	0.088	0.0318676	0.189422	-292.638	0.292797	0.866587	0.996124
CA9	5826239	401	9	G	A	0.491	-0.0274323	0.163749	-292.558	0.2859	0.867144	0.996124
CA7	5825303|F|0-18:G>A-18:G>A	49212211	0	A	G	0.478	0.0314766	0.18829	-292.454	0.307232	0.867423	0.996124
CA6	5825359	17904167	6	G	A	0.135	-0.0277013	0.168468	-292.626	0.295411	0.869577	0.996124
CA1	8776077|F|0-27:G>A-27:G>A	1954285	1	G	A	0.434	-0.0225101	0.139823	-292.537	0.297585	0.872282	0.996124
CA6	5826017|F|0-31:A>G-31:A>G	13896382	0	G	A	0.239	-0.0233738	0.146816	-292.689	0.275135	0.873686	0.996124
CA3	10265755	35250197	0	G	A	0.076	-0.0319446	0.201643	-292.653	0.278385	0.874302	0.996124
CA7	8822701	34042829	3	G	A	0.116	-0.0290468	0.184891	-292.554	0.302477	0.875341	0.996124
CA3	10265476	39687351	6	A	G	0.455	-0.0271118	0.172839	-292.561	0.300923	0.875529	0.996124
CA4	10266676	11301501	4	G	A	0.183	0.0273702	0.174536	-292.557	0.315175	0.875565	0.996124
CA4	5825850	35020641	4	A	G	0.389	0.028369	0.185921	-292.462	0.307879	0.878895	0.996124
CA5	5824776	8046142	7	G	A	0.486	-0.0213075	0.143323	-292.566	0.293002	0.881983	0.996124
CA9	10263568	824	9	A	G	0.183	-0.038593	0.26106	-292.568	0.319294	0.882641	0.996124
CA4	5825773	49813723	8	G	A	0.358	0.0297003	0.207956	-292.369	0.316687	0.886592	0.996124
CA5	5825195	12757135	5	G	A	0.246	-0.0176773	0.124412	-292.646	0.282934	0.887171	0.996124
CA1	5826123	1986178	5	A	G	0.436	0.0203244	0.143939	-292.504	0.29185	0.887869	0.996124
CA1	5824749	2422819	9	A	G	0.474	-0.0226505	0.163173	-292.406	0.307899	0.889753	0.996124
CA4	11064367|F|0-42:A>G-42:A>G	16756915	2	G	A	0.184	0.0348249	0.251831	-292.561	0.292644	0.890168	0.996124
CA4	5825344	35642687	9	A	G	0.457	-0.0279339	0.209266	-292.415	0.310247	0.893959	0.996124
CA9	5826215	882	5	G	A	0.162	-0.0211096	0.158242	-292.617	0.297122	0.894025	0.996124
CA1	23870746|F|0-67:G>A-67:G>A	43496496	9	A	G	0.089	-0.0315487	0.237533	-292.66	0.270663	0.894486	0.996124
CA6	5826079	63067374	9	G	A	0.44	-0.0187347	0.141217	-292.416	0.3216	0.894606	0.996124
CA6	5826058	17841755	6	G	A	0.14	-0.0221622	0.167466	-292.617	0.296485	0.894864	0.996124
CA7	8822704	23793387	5	G	A	0.184	-0.0202729	0.155493	-292.584	0.293814	0.896413	0.996124
CA6	5826141	11871781	7	G	A	0.153	-0.0194074	0.161732	-292.612	0.297703	0.904619	0.996124
CA4	5825569|F|0-39:G>A-39:G>A	34540937	0	G	A	0.353	0.0256992	0.219911	-292.317	0.330547	0.9071	0.996124
CA8	10265136|F|0-67:A>G-67:A>G	8614730	0	G	A	0.484	-0.0175766	0.153958	-292.558	0.30972	0.909235	0.996124
CA7	5825787	49209308	8	G	A	0.472	0.0209588	0.185195	-292.473	0.305065	0.910021	0.996124
CA6	5825222	17811931	4	G	A	0.122	0.0193521	0.171568	-292.632	0.292668	0.910318	0.996124
CA4	5824847	35643383	6	A	G	0.444	0.0237562	0.211437	-292.416	0.308037	0.910666	0.996124
CA1	8776064|F|0-37:G>A-37:G>A	2346551	7	A	G	0.469	-0.0174294	0.157469	-292.428	0.307007	0.91199	0.996124
CA7	5825521	23532379	9	G	A	0.486	0.0177145	0.160053	-292.58	0.299962	0.911994	0.996124
CA9	5825726	857	8	G	A	0.33	0.0159292	0.146689	-292.619	0.284211	0.913647	0.996124
CA9	5825428	868	7	G	A	0.322	-0.0156791	0.145062	-292.583	0.303293	0.914048	0.996124
CA8	5825340|F|0-38:G>A-38:G>A	8579754	0	G	A	0.478	0.015904	0.150718	-292.554	0.296702	0.916079	0.996124
CA3	5825120|F|0-63:G>A-63:G>A	37872607	0	A	G	0.5	0.0141584	0.134328	-292.623	0.285224	0.916175	0.996124
CA6	5825138	17800975	2	G	A	0.126	-0.0172416	0.164472	-292.649	0.291327	0.916628	0.996124
CA9	10263406	903	5	G	A	0.179	0.0186341	0.178359	-292.563	0.308932	0.916908	0.996124
CA9	5825065	755	8	A	G	0.284	0.0143366	0.141122	-292.567	0.295171	0.919195	0.996124
CA8	5825500|F|0-24:G>A-24:G>A	12133583	1	G	A	0.101	0.017892	0.177558	-292.641	0.291228	0.919847	0.996124
CA1	5824767	2195932	6	A	G	0.472	-0.0162241	0.162328	-292.402	0.311242	0.920498	0.996124
CA7	5825848	23532313	8	A	G	0.494	0.0157381	0.159532	-292.597	0.298503	0.921524	0.996124
CA7	5825443|F|0-25:G>A-25:G>A	52707874	0	A	G	0.465	-0.0151898	0.155233	-292.547	0.286174	0.922159	0.996124
CA4	5825183|F|0-65:G>A-65:G>A	34387268	0	G	A	0.207	-0.0299273	0.309005	-292.354	0.335157	0.922953	0.996124
CA8	10259444	12466949	8	A	G	0.125	-0.0156277	0.165223	-292.618	0.290738	0.924749	0.996124
CA7	8822705	34061532	3	G	A	0.105	-0.0171019	0.186155	-292.607	0.295849	0.926904	0.996124
CA3	5825400	48122030	9	G	A	0.309	0.0132789	0.147006	-292.573	0.295348	0.928126	0.996124
CA4	5825976	35784622	2	G	A	0.121	0.0176859	0.20089	-292.577	0.295657	0.929944	0.996124
CA7	5825641	56201436	9	G	A	0.389	-0.014663	0.168895	-292.608	0.290161	0.930913	0.996124
CA9	5826048|F|0-27:G>A-27:G>A	521	0	G	A	0.478	0.0129656	0.150837	-292.55	0.29861	0.931596	0.996124
CA2	5824913	16823485	5	G	A	0.257	0.0121008	0.141735	-292.587	0.292514	0.932057	0.996124
CA9	5824967	399	8	A	G	0.472	-0.0133755	0.158487	-292.572	0.292202	0.932836	0.996124
CA3	5825184|F|0-30:A>G-30:A>G	60885533	1	A	G	0.224	-0.0117532	0.139588	-292.669	0.281168	0.932991	0.996124
CA2	5825594	20375368	8	G	A	0.415	0.0102143	0.122958	-292.579	0.296527	0.933887	0.996124
CA4	10265127|F|0-35:A>G-35:A>G	35163471	0	G	A	0.068	-0.0181324	0.219487	-292.629	0.297183	0.934252	0.996124
CA6	5825394|F|0-27:A>G-27:A>G	63189184	0	A	G	0.413	-0.0116387	0.14883	-292.381	0.329072	0.937755	0.996124
CA6	5826132|F|0-55:G>A-55:G>A	63098629	0	A	G	0.421	0.0107762	0.146041	-292.405	0.32636	0.94126	0.996124
CA6	5825886|F|0-26:G>A-26:G>A	63122165	0	G	A	0.432	0.0103033	0.146488	-292.401	0.326955	0.944005	0.996124
CA8	5825473|F|0-14:G>A-14:G>A	8854556	0	G	A	0.481	-0.010664	0.153815	-292.548	0.308784	0.944804	0.996124
CA9	10260143	855	3	G	A	0.11	0.0114451	0.167212	-292.664	0.28782	0.945506	0.996124
CA7	5826012|F|0-30:A>G-30:A>G	24065749	0	A	G	0.277	-0.0113411	0.166805	-292.576	0.291578	0.945869	0.996124
CA6	5825202|F|0-67:G>A-67:G>A	63212002	0	A	G	0.413	-0.00984308	0.148818	-292.382	0.329468	0.947338	0.996124
CA1	5826137	2300647	7	A	G	0.475	-0.0109768	0.16673	-292.384	0.316565	0.947582	0.996124
CA7	10270032|F|0-52:G>A-52:G>A	23695828	2	G	A	0.203	0.0102672	0.162237	-292.542	0.307935	0.94961	0.996124
CA4	5825707|F|0-28:A>G-28:A>G	51184153	0	G	A	0.141	0.0183739	0.298766	-292.527	0.304927	0.95103	0.996124
CA1	8776166|F|0-24:G>A-24:G>A	6213106	0	A	G	0.117	-0.0108579	0.178253	-292.685	0.283131	0.951496	0.996124
CA9	5825643	883	7	G	A	0.136	0.00999813	0.164583	-292.63	0.294278	0.951627	0.996124
CA7	5824698	47490087	7	G	A	0.299	-0.00957381	0.158345	-292.63	0.287748	0.951855	0.996124
CA6	5825838|F|0-66:G>A-66:G>A	63067308	0	A	G	0.427	-0.00878294	0.147111	-292.4	0.326613	0.952459	0.996124
CA4	5826230	33634835	8	A	G	0.193	-0.0158758	0.269732	-292.455	0.312545	0.953131	0.996124
CA6	5824914	947055	7	G	A	0.124	0.0104269	0.178124	-292.653	0.296687	0.953386	0.996124
CA3	5825400|F|0-63:A>G-63:A>G	48122030	0	A	G	0.334	-0.00872256	0.14928	-292.559	0.306487	0.95347	0.996124
CA1	5825204	2178270	6	G	A	0.494	0.00924728	0.159366	-292.443	0.321674	0.953793	0.996124
CA4	10263403	11107228	5	G	A	0.19	-0.0104671	0.180441	-292.541	0.3025	0.953806	0.996124
CA8	10260128	12458636	2	G	A	0.126	-0.00940309	0.162976	-292.617	0.293049	0.954055	0.996124
CA3	10265615	39579976	9	A	G	0.446	-0.00963473	0.172787	-292.567	0.299467	0.955594	0.996124
CA6	5825865	18062979	7	G	A	0.153	0.00894847	0.160595	-292.633	0.293667	0.955626	0.996124
CA6	5825492	63136941	9	G	A	0.429	0.00800751	0.144124	-292.412	0.324426	0.955754	0.996124
CA4	5824600	49813657	7	G	A	0.333	0.0110128	0.1996	-292.414	0.312469	0.956061	0.996124
CA7	5825849	23532313	5	A	G	0.497	0.00858385	0.16528	-292.572	0.294505	0.958638	0.996124
CA6	5825698	63086936	9	A	G	0.406	-0.0071845	0.142886	-292.426	0.320212	0.959954	0.996124
CA4	5825963	41869224	9	G	A	0.491	-0.0100502	0.210304	-292.404	0.310251	0.961938	0.996124
CA4	5825056	24452987	7	A	G	0.48	0.00995685	0.228281	-292.369	0.318464	0.965258	0.996124
CA4	5826052|F|0-8:A>G-8:A>G	43776716	0	A	G	0.495	-0.00908731	0.216149	-292.406	0.309112	0.966512	0.996124
CA9	5824841	800	6	A	G	0.489	0.00665346	0.158499	-292.436	0.311511	0.966563	0.996124
CA6	5826029|F|0-26:G>A-26:G>A	63086870	0	G	A	0.424	-0.00575842	0.146013	-292.411	0.324601	0.968585	0.996124
CA5	10263976|F|0-38:G>A-38:G>A	50549133	0	G	A	0.269	-0.00930514	0.236806	-292.703	0.277227	0.968699	0.996124
CA4	5826034	34394342	5	G	A	0.346	0.00801534	0.216539	-292.357	0.323282	0.970514	0.996124
CA4	5826174|F|0-56:A>G-56:A>G	57160384	0	G	A	0.155	0.00545425	0.147417	-292.676	0.287185	0.970527	0.996124
CA9	5824968	833	8	G	A	0.477	-0.00465001	0.159257	-292.572	0.295807	0.976739	0.996124
CA9	5824962	735	8	G	A	0.227	0.00509561	0.178327	-292.665	0.282874	0.977236	0.996124
CA7	5824856	56201499	9	G	A	0.389	-0.00483532	0.170173	-292.602	0.291965	0.977363	0.996124
CA5	23870317	27584466	5	G	A	0.19	0.00511838	0.181519	-292.585	0.294127	0.977536	0.996124
CA2	5825673|F|0-30:A>G-30:A>G	17992885	5	G	A	0.291	-0.00395988	0.140939	-292.568	0.299054	0.977616	0.996124
CA4	5824733	28254517	6	G	A	0.472	-0.00502545	0.194682	-292.449	0.304488	0.979434	0.996124
CA8	5826035|F|0-60:G>A-60:G>A	8620214	0	G	A	0.478	-0.00386876	0.154469	-292.549	0.305616	0.980046	0.996124
CA4	5825830|F|0-48:G>A-48:G>A	35085516	0	A	G	0.394	-0.00379291	0.186681	-292.454	0.304403	0.983812	0.996124
CA9	8822693	724	8	G	A	0.415	-0.00246263	0.133383	-292.663	0.282644	0.98529	0.996124
CA4	10266453	11107900	4	G	A	0.183	-0.00325976	0.181783	-292.539	0.305133	0.985713	0.996124
CA7	5824570	20730537	7	A	G	0.407	0.00221702	0.131371	-292.616	0.291951	0.986554	0.996124
CA4	5825167|F|0-61:G>A-61:G>A	35641589	0	A	G	0.443	0.00351721	0.221937	-292.374	0.315599	0.987373	0.996124
CA4	5824854	15448672	9	A	G	0.486	0.00210212	0.134222	-292.611	0.290704	0.987522	0.996124
CA7	5824819	23574599	3	G	A	0.193	0.00218009	0.157261	-292.561	0.304225	0.988955	0.996124
CA4	10269621	11301501	9	A	G	0.194	0.00217404	0.178491	-292.549	0.306071	0.990295	0.996124
CA6	5825200|F|0-33:G>A-33:G>A	63086654	0	G	A	0.429	0.00114568	0.1468	-292.4	0.327153	0.993782	0.996124
CA3	10258418	39580042	4	A	G	0.444	0.00132319	0.170939	-292.573	0.300298	0.993832	0.996124
CA8	5825431|F|0-60:G>A-60:G>A	6099208	0	G	A	0.332	-0.00118041	0.154624	-292.54	0.297352	0.993917	0.996124
CA3	5825739	39687362	5	G	A	0.453	-0.00132726	0.174898	-292.569	0.301127	0.993954	0.996124
CA8	5825797|F|0-52:A>G-52:A>G	12366660	0	A	G	0.12	0.00111518	0.166019	-292.626	0.293727	0.994648	0.996124
CA7	5825158	23601365	7	G	A	0.192	-0.000946191	0.159688	-292.559	0.305603	0.995279	0.996124
CA4	11063857|F|0-51:A>G-51:A>G	11473614	0	G	A	0.188	-0.000872265	0.179316	-292.552	0.304674	0.996124	0.996124
chr	rs	ps	n_miss	allele1	allele0	af	beta	se	logl_H1	l_remle	p_wald	fdr
CA9	5825003	844	2	G	A	0.077	1.03853	0.265277	-287.314	1e-05	0.00013583	0.0912775
CA4	5824741	12166986	7	G	A	0.227	0.490004	0.169481	-290.548	1e-05	0.00439668	0.998785
CA5	5825203	43209910	7	G	A	0.36	0.483367	0.182377	-291.183	1e-05	0.00888567	0.998785
CA9	5825096	821	4	G	A	0.111	0.559703	0.220153	-291.452	1e-05	0.0120052	0.998785
CA9	23870370	720	5	G	A	0.237	-0.451723	0.183254	-291.638	1e-05	0.0148065	0.998785
CA6	5824987	1051932	4	G	A	0.183	-0.47553	0.19612	-291.733	1e-05	0.0164868	0.998785
CA4	5825932	35085582	3	G	A	0.091	-0.587163	0.247076	-291.844	1e-05	0.0187175	0.998785
CA9	5825393	771	7	G	A	0.473	0.347567	0.151718	-292.404	0.0531088	0.0233365	0.998785
CA4	5825285	3287742	7	A	G	0.213	0.531572	0.232613	-292.05	1e-05	0.0236736	0.998785
CA8	10260106	13699991	4	G	A	0.072	-0.575307	0.264732	-292.292	1e-05	0.0313062	0.998785
CA4	5825854	35067233	5	G	A	0.099	-0.524693	0.242617	-292.314	1e-05	0.0321227	0.998785
CA9	5824896	815	2	G	A	0.097	-0.508487	0.241969	-292.44	1e-05	0.0372395	0.998785
CA9	5825941	729	4	G	A	0.235	0.445725	0.216847	-292.533	1e-05	0.0415329	0.998785
CA6	5824976	20524867	4	G	A	0.294	-0.382457	0.187241	-292.559	1e-05	0.0428101	0.998785
CA6	5824920	1051959	3	G	A	0.162	-0.407225	0.202952	-292.63	1e-05	0.0465638	0.998785
CA4	5824863	12166986	5	A	G	0.454	0.291254	0.145384	-292.807	0.0239854	0.0469059	0.998785
CA1	5824891	11381152	5	G	A	0.309	-0.309502	0.159729	-292.763	1e-05	0.0545049	0.998785
CA9	5825973	904	7	G	A	0.36	0.329386	0.173391	-292.834	1e-05	0.059357	0.998785
CA1	13146128|F|0-54:G>A-54:G>A	13246932	0	G	A	0.057	-0.604035	0.318952	-292.845	1e-05	0.0601378	0.998785
CA9	5825765	811	3	G	A	0.143	0.374706	0.198834	-292.862	1e-05	0.0613923	0.998785
CA6	5825180	994892	4	G	A	0.131	-0.412334	0.220481	-292.888	1e-05	0.0633728	0.998785
CA9	5824759	742	5	G	A	0.184	0.509078	0.275075	-292.924	1e-05	0.0661424	0.998785
CA4	5825902	35382486	2	G	A	0.361	0.331386	0.179302	-292.928	1e-05	0.066503	0.998785
CA6	5824919	997919	4	G	A	0.131	-0.421907	0.22866	-292.934	1e-05	0.0669526	0.998785
CA6	5825871	987444	6	G	A	0.139	-0.409144	0.222426	-292.944	1e-05	0.0677854	0.998785
CA1	11063498|F|0-12:G>A-12:G>A	2776826	1	G	A	0.035	-0.678154	0.369843	-292.954	1e-05	0.0686525	0.998785
CA4	5825139|F|0-55:G>A-55:G>A	3890849	0	G	A	0.159	0.356126	0.19487	-292.965	1e-05	0.0695719	0.998785
CA6	5825784	18499596	6	G	A	0.086	0.456908	0.250261	-292.969	1e-05	0.0698417	0.998785
CA6	10260040	18499646	1	G	A	0.083	0.455499	0.249913	-292.974	1e-05	0.0703112	0.998785
CA4	5825297|F|0-61:G>A-61:G>A	3303620	0	G	A	0.223	0.431097	0.23779	-292.991	1e-05	0.0718021	0.998785
CA1	5825005	23931680	7	A	G	0.293	-0.296777	0.163868	-292.995	1e-05	0.0720909	0.998785
CA4	5825419|F|0-36:A>G-36:A>G	37991781	0	A	G	0.455	-0.27582	0.154501	-293.04	1e-05	0.0762051	0.998785
CA4	5825024	33250613	6	G	A	0.192	0.495895	0.278692	-293.05	1e-05	0.0771652	0.998785
CA1	10268505|F|0-24:A>G-24:A>G	5276014	0	G	A	0.076	0.472127	0.266912	-293.069	1e-05	0.0789119	0.998785
CA4	5825903	35382486	3	A	G	0.357	0.317262	0.180447	-293.087	1e-05	0.0807127	0.998785
CA1	5824685	17114651	7	A	G	0.387	0.26033	0.148637	-293.099	1e-05	0.0818735	0.998785
CA2	5825331|F|0-60:G>A-60:G>A	18479084	0	G	A	0.191	0.308757	0.178366	-293.134	1e-05	0.0854629	0.998785
CA9	8822617	841	1	G	A	0.058	0.524165	0.307416	-293.177	1e-05	0.0902112	0.998785
CA4	5824705	38398139	2	G	A	0.071	-0.467639	0.275085	-293.186	1e-05	0.0911675	0.998785
CA1	5825568|F|0-48:A>G-48:A>G	11339523	0	A	G	0.309	-0.268997	0.159445	-293.207	1e-05	0.0936262	0.998785
CA9	5825720|F|0-16:G>A-16:G>A	546	2	G	A	0.268	0.283313	0.168159	-293.211	1e-05	0.0940665	0.998785
CA9	5825970	804	1	G	A	0.147	0.326434	0.19741	-293.262	1e-05	0.100263	0.998785
CA4	5825210	49971643	6	G	A	0.185	0.447652	0.270773	-293.263	1e-05	0.100333	0.998785
CA1	5825655|F|0-34:G>A-34:G>A	3093579	0	A	G	0.268	0.274912	0.16636	-293.264	1e-05	0.100479	0.998785
CA1	5825272|F|0-31:A>G-31:A>G	11381627	1	G	A	0.317	-0.260137	0.157624	-293.267	1e-05	0.100919	0.998785
CA6	5825112	983387	5	G	A	0.145	-0.358273	0.217257	-293.269	1e-05	0.101184	0.998785
CA7	10269882	39701790	1	G	A	0.051	0.504846	0.307946	-293.285	1e-05	0.103185	0.998785
CA4	5825899	38090247	7	A	G	0.527	0.249767	0.154023	-293.314	1e-05	0.106943	0.998785
CA9	5824558	739	5	G	A	0.184	0.439752	0.274095	-293.341	1e-05	0.110693	0.998785
CA1	5824768	34376121	7	G	A	0.373	-0.2667	0.16638	-293.343	1e-05	0.111007	0.998785
CA4	5826161	57833901	4	G	A	0.124	-0.326569	0.20558	-293.366	1e-05	0.114232	0.998785
CA4	5826143	3306051	3	G	A	0.247	0.351973	0.221708	-293.367	1e-05	0.114452	0.998785
CA4	5825627|F|0-19:G>A-19:G>A	37132086	0	G	A	0.076	-0.421465	0.266722	-293.379	1e-05	0.116134	0.998785
CA4	5825733	55426696	2	G	A	0.129	-0.32908	0.211172	-293.413	1e-05	0.121217	0.998785
CA4	23870838|F|0-54:G>A-54:G>A	30050834	1	A	G	0.263	-0.321157	0.206936	-293.422	1e-05	0.122738	0.998785
CA1	5824991	3068770	4	G	A	0.275	0.244774	0.160774	-293.467	1e-05	0.129954	0.998785
CA8	5825658|F|0-18:G>A-18:G>A	8025622	0	G	A	0.076	0.406104	0.266769	-293.467	1e-05	0.129996	0.998785
CA4	5825094	53238725	2	G	A	0.129	-0.308683	0.2042	-293.483	1e-05	0.132681	0.998785
CA6	5824916	1012880	4	G	A	0.137	-0.333077	0.221346	-293.493	1e-05	0.134442	0.998785
CA4	5824756	35698732	2	G	A	0.174	0.329403	0.219687	-293.501	1e-05	0.135824	0.998785
CA2	5826000|F|0-39:G>A-39:G>A	18060896	0	A	G	0.159	0.284659	0.190328	-293.507	1e-05	0.136811	0.998785
CA4	10270073|F|0-48:G>A-48:G>A	56597883	0	G	A	0.436	0.24836	0.166168	-293.508	1e-05	0.137071	0.998785
CA4	5825822|F|0-42:A>G-42:A>G	41524197	0	A	G	0.252	0.401202	0.270529	-293.525	1e-05	0.140125	0.998785
CA9	5824949	121	7	G	A	0.313	-0.23318	0.157922	-293.535	1e-05	0.141852	0.998785
CA7	5825462	31071994	5	G	A	0.276	-0.286901	0.19455	-293.538	1e-05	0.142351	0.998785
CA9	5825572	716	6	G	A	0.311	-0.225652	0.157061	-293.592	1e-05	0.152841	0.998785
CA1	5825655	3093579	5	G	A	0.27	0.230364	0.161596	-293.608	1e-05	0.156034	0.998785
CA9	5824908	877	2	G	A	0.09	0.335115	0.236892	-293.623	1e-05	0.159209	0.998785
CA2	8822658	19713590	2	G	A	0.077	-0.366999	0.260071	-293.628	1e-05	0.160231	0.998785
CA2	8822780	19714080	2	G	A	0.077	-0.366999	0.260071	-293.628	1e-05	0.160231	0.998785
CA9	5825977|F|0-16:G>A-16:G>A	523	0	G	A	0.408	-0.248904	0.177032	-293.635	1e-05	0.161757	0.998785
CA9	8776165|F|0-26:G>A-26:G>A	425	0	A	G	0.424	0.202781	0.147182	-293.674	1e-05	0.170291	0.998785
CA6	5825806|F|0-26:G>A-26:G>A	62558978	0	G	A	0.175	-0.301446	0.21895	-293.675	1e-05	0.170591	0.998785
CA4	10269788	24332104	4	G	A	0.248	-0.315549	0.22926	-293.676	1e-05	0.170714	0.998785
CA6	5826096	997872	5	G	A	0.151	-0.297493	0.216153	-293.676	1e-05	0.170737	0.998785
CA1	15990196|F|0-51:G>A-51:G>A	6194782	1	G	A	0.093	0.352005	0.256962	-293.685	1e-05	0.172734	0.998785
CA9	5826131	757	2	G	A	0.187	-0.32997	0.240942	-293.685	1e-05	0.172849	0.998785
CA4	10268669	42412769	5	G	A	0.237	-0.319674	0.233539	-293.686	1e-05	0.173061	0.998785
CA2	5825382|F|0-64:A>G-64:A>G	18378775	0	A	G	0.366	-0.19956	0.147117	-293.703	1e-05	0.176948	0.998785
CA4	5824788	38148476	7	G	A	0.367	-0.197311	0.14548	-293.703	1e-05	0.177009	0.998785
CA9	15990583	955	3	G	A	0.097	0.330797	0.24464	-293.709	1e-05	0.178314	0.998785
CA6	5826177|F|0-51:A>G-51:A>G	8916791	0	G	A	0.242	0.24969	0.187543	-293.736	1e-05	0.185047	0.998785
CA7	5825827|F|0-9:G>A-9:G>A	32055213	0	A	G	0.42	-0.231107	0.174862	-293.749	1e-05	0.188257	0.998785
CA1	5824777	2731553	4	G	A	0.281	0.210275	0.15922	-293.75	1e-05	0.188588	0.998785
CA4	5825837|F|0-52:A>G-52:A>G	38291899	0	G	A	0.073	-0.361576	0.275114	-293.758	1e-05	0.190719	0.998785
CA9	5824581	746	3	G	A	0.162	0.288557	0.220843	-293.768	1e-05	0.193304	0.998785
CA4	5826164|F|0-38:A>G-38:A>G	34466368	0	G	A	0.201	0.381978	0.294432	-293.78	1e-05	0.196467	0.998785
CA1	23870854|F|0-36:A>G-36:A>G	40960229	7	A	G	0.057	0.405359	0.316458	-293.801	1e-05	0.202157	0.998785
CA9	5825735|F|0-6:G>A-6:G>A	565	2	A	G	0.429	-0.223247	0.174641	-293.805	1e-05	0.203074	0.998785
CA9	5825291	740	3	G	A	0.195	0.365422	0.286186	-293.806	1e-05	0.203583	0.998785
CA4	10263533|F|0-15:A>G-15:A>G	38816146	0	G	A	0.061	0.36449	0.285793	-293.808	1e-05	0.204114	0.998785
CA4	5825835	38027332	7	A	G	0.52	0.195702	0.154603	-293.82	1e-05	0.207496	0.998785
CA1	5826146|F|0-16:A>G-16:A>G	1886205	0	G	A	0.475	0.206399	0.163357	-293.823	1e-05	0.208337	0.998785
CA9	5825796|F|0-57:A>G-57:A>G	408	0	G	A	0.408	-0.22068	0.176038	-293.836	1e-05	0.211903	0.998785
CA4	5824974	41088142	3	G	A	0.26	0.309434	0.246979	-293.836	1e-05	0.212162	0.998785
CA4	5824603	49684586	4	G	A	0.19	0.345451	0.277467	-293.846	1e-05	0.215029	0.998785
CA3	5825603|F|0-63:A>G-63:A>G	49807823	0	G	A	0.417	0.188221	0.15264	-293.861	1e-05	0.21943	0.998785
CA1	5825670|F|0-7:G>A-7:G>A	13650988	0	G	A	0.22	0.37512	0.307485	-293.877	1e-05	0.224357	0.998785
CA4	5824651	35379834	4	G	A	0.366	0.218053	0.179545	-293.883	1e-05	0.226438	0.998785
CA6	5825231	18147176	1	G	A	0.173	0.227845	0.187987	-293.886	1e-05	0.227371	0.998785
CA7	15979520|F|0-62:A>G-62:A>G	19860552	2	G	A	0.261	-0.205555	0.171016	-293.898	1e-05	0.231235	0.998785
CA1	8822599	6193791	3	G	A	0.117	-0.271281	0.226938	-293.906	1e-05	0.233782	0.998785
CA6	8822738	61442199	7	A	G	0.453	0.164447	0.138172	-293.912	1e-05	0.235824	0.998785
CA4	5824565	36627478	7	G	A	0.333	-0.216948	0.183087	-293.918	1e-05	0.237876	0.998785
CA8	10260149	12244998	5	G	A	0.092	-0.274914	0.233622	-293.928	1e-05	0.241124	0.998785
CA4	10260078	25459693	7	A	G	0.247	-0.271111	0.231368	-293.934	1e-05	0.243109	0.998785
CA4	5826174|F|0-56:A>G-56:A>G	57160384	0	G	A	0.15	-0.230162	0.197884	-293.944	1e-05	0.246594	0.998785
CA4	5825816|F|0-32:G>A-32:G>A	24168202	0	G	A	0.242	-0.267707	0.230544	-293.946	1e-05	0.24737	0.998785
CA1	5825329	2976397	5	G	A	0.276	0.186027	0.160653	-293.95	1e-05	0.24869	0.998785
CA9	10267177|F|0-9:G>A-9:G>A	427	0	G	A	0.197	0.331665	0.286572	-293.95	1e-05	0.248931	0.998785
CA5	5825080	13783944	5	G	A	0.309	0.200421	0.174406	-293.96	1e-05	0.252282	0.998785
CA4	5825455|F|0-67:A>G-67:A>G	32041138	0	G	A	0.245	-0.260906	0.227046	-293.96	1e-05	0.252293	0.998785
CA6	5824914	947055	7	G	A	0.12	-0.265325	0.231853	-293.965	1e-05	0.254258	0.998785
CA4	5826197|F|0-24:G>A-24:G>A	24374751	2	G	A	0.239	-0.276989	0.242295	-293.966	1e-05	0.254746	0.998785
CA9	5825657	745	3	G	A	0.195	0.325649	0.284973	-293.967	1e-05	0.254933	0.998785
CA9	5824939	260	3	G	A	0.266	0.29097	0.256177	-293.975	1e-05	0.25781	0.998785
CA4	10268630	27746660	3	G	A	0.247	-0.263287	0.232361	-293.978	1e-05	0.258949	0.998785
CA7	23870936	51054837	6	G	A	0.338	0.226432	0.200228	-293.98	1e-05	0.25988	0.998785
CA9	8822571	759	7	G	A	0.427	0.16052	0.142115	-293.982	1e-05	0.260451	0.998785
CA7	5824852	32065152	3	G	A	0.435	-0.192644	0.17319	-294.001	1e-05	0.267741	0.998785
CA9	10262003	862	4	G	A	0.085	0.296734	0.267097	-294.003	1e-05	0.26833	0.998785
CA9	5824551	760	3	G	A	0.182	-0.265111	0.240005	-294.01	1e-05	0.271065	0.998785
CA9	5825002	763	7	G	A	0.353	0.216202	0.195848	-294.01	1e-05	0.271357	0.998785
CA4	5825162|F|0-45:G>A-45:G>A	56720735	0	G	A	0.344	0.210649	0.191424	-294.014	1e-05	0.272873	0.998785
CA4	10266270|F|0-57:G>A-57:G>A	23862495	0	G	A	0.245	-0.249702	0.230626	-294.033	1e-05	0.280638	0.998785
CA1	11063716|F|0-49:G>A-49:G>A	38421691	6	G	A	0.43	-0.184674	0.170644	-294.034	1e-05	0.280858	0.998785
CA1	10261213	5406817	2	G	A	0.065	0.295487	0.273931	-294.038	1e-05	0.282423	0.998785
CA4	10258537	28648151	3	G	A	0.247	-0.23624	0.219577	-294.041	1e-05	0.283671	0.998785
CA4	10268159	28648217	4	G	A	0.248	-0.235204	0.219617	-294.046	1e-05	0.285868	0.998785
CA2	10257837	21145265	0	G	A	0.045	-0.35515	0.332794	-294.05	1e-05	0.287573	0.998785
CA7	10264409|F|0-26:A>G-26:A>G	7307415	0	G	A	0.061	0.341868	0.320797	-294.051	1e-05	0.288245	0.998785
CA4	23870348	30051701	6	G	A	0.245	-0.229957	0.21631	-294.054	1e-05	0.289416	0.998785
CA1	8775999|F|0-66:G>A-66:G>A	40993916	1	G	A	0.224	0.205124	0.19327	-294.056	1e-05	0.29021	0.998785
CA6	5825307|F|0-12:A>G-12:A>G	63408768	0	G	A	0.43	0.154104	0.145351	-294.057	1e-05	0.290715	0.998785
CA4	10268578|F|0-39:G>A-39:G>A	25634163	1	G	A	0.128	-0.461504	0.436411	-294.06	1e-05	0.29195	0.998785
CA1	15990034	5266083	3	G	A	0.065	0.289668	0.274062	-294.061	1e-05	0.292203	0.998785
CA4	5825273|F|0-61:A>G-61:A>G	32950411	0	A	G	0.194	0.31213	0.295552	-294.062	1e-05	0.29259	0.998785
CA4	15990164	56720159	5	G	A	0.355	0.202667	0.192388	-294.064	1e-05	0.293805	0.998785
CA4	5825711	33509260	4	G	A	0.124	-0.282515	0.269698	-294.07	1e-05	0.29651	0.998785
CA4	5824873	36128919	6	G	A	0.318	-0.154712	0.149048	-294.08	1e-05	0.300908	0.998785
CA1	5824664	2711085	3	G	A	0.273	0.166222	0.160314	-294.082	1e-05	0.30144	0.998785
CA1	5824876	19865302	2	G	A	0.065	0.279832	0.271617	-294.088	1e-05	0.304521	0.998785
CA4	5824600	49813657	7	G	A	0.34	0.20222	0.197938	-294.097	1e-05	0.308567	0.998785
CA2	11063680|F|0-37:G>A-37:G>A	21148420	2	A	G	0.052	-0.329646	0.323204	-294.099	1e-05	0.309371	0.998785
CA4	5825152	57786499	5	G	A	0.138	-0.201497	0.197837	-294.1	1e-05	0.310048	0.998785
CA4	5824813	35698661	4	G	A	0.275	-0.201266	0.197929	-294.102	1e-05	0.310825	0.998785
CA7	5825443|F|0-25:G>A-25:G>A	52707874	0	A	G	0.465	-0.178804	0.176063	-294.103	1e-05	0.311437	0.998785
CA7	5825856	31995033	4	G	A	0.418	-0.1745	0.172118	-294.105	1e-05	0.312261	0.998785
CA9	5825674|F|0-20:A>G-20:A>G	480	0	G	A	0.481	0.179155	0.17725	-294.108	1e-05	0.313734	0.998785
CA6	5825321|F|0-19:A>G-19:A>G	63659763	2	A	G	0.426	0.146604	0.146255	-294.116	1e-05	0.317738	0.998785
CA5	5825630|F|0-37:G>A-37:G>A	20475329	0	G	A	0.283	0.199272	0.200923	-294.127	1e-05	0.32287	0.998785
CA4	5826253	58210222	5	G	A	0.197	0.280355	0.283011	-294.128	1e-05	0.323437	0.998785
CA4	5826118	49381281	3	G	A	0.201	0.280373	0.284443	-294.133	1e-05	0.325842	0.998785
CA4	5826022|F|0-61:G>A-61:G>A	34450831	0	G	A	0.354	0.197999	0.20183	-294.137	1e-05	0.328132	0.998785
CA2	5824766	29724018	4	G	A	0.379	0.180985	0.185054	-294.14	1e-05	0.329612	0.998785
CA5	5825305|F|0-32:G>A-32:G>A	11260770	0	G	A	0.175	0.18104	0.185327	-294.142	1e-05	0.330177	0.998785
CA4	5826162	57833900	7	G	A	0.12	-0.206019	0.211757	-294.145	1e-05	0.332138	0.998785
CA5	5825282|F|0-60:G>A-60:G>A	29777404	0	G	A	0.471	-0.137216	0.141299	-294.147	1e-05	0.333028	0.998785
CA6	5825985	50872272	3	G	A	0.11	0.232804	0.240052	-294.148	1e-05	0.333673	0.998785
CA4	10257855	27550701	2	G	A	0.252	-0.216879	0.224685	-294.153	1e-05	0.33594	0.998785
CA6	5825587|F|0-38:G>A-38:G>A	63662241	0	A	G	0.433	0.139615	0.144642	-294.153	1e-05	0.335945	0.998785
CA6	5825141	60227861	2	G	A	0.077	0.247961	0.257759	-294.156	1e-05	0.337574	0.998785
CA4	5824765	33509189	4	G	A	0.111	-0.263322	0.274568	-294.159	1e-05	0.339051	0.998785
CA1	8776166|F|0-24:G>A-24:G>A	6213106	0	A	G	0.108	-0.235255	0.246076	-294.162	1e-05	0.340566	0.998785
CA3	5825335	48122096	4	G	A	0.386	0.158896	0.166337	-294.162	1e-05	0.340951	0.998785
CA6	5824824	63722541	6	A	G	0.43	0.136492	0.143472	-294.166	1e-05	0.342925	0.998785
CA5	5826194|F|0-17:A>G-17:A>G	30480305	0	A	G	0.245	-0.21235	0.223305	-294.166	1e-05	0.343133	0.998785
CA6	5825698	63086936	5	A	G	0.388	0.138144	0.145717	-294.169	1e-05	0.34461	0.998785
CA6	5825865	18062979	5	G	A	0.171	0.183857	0.19418	-294.17	1e-05	0.345216	0.998785
CA4	8822725	25269989	4	G	A	0.255	-0.212358	0.22484	-294.173	1e-05	0.346412	0.998785
CA9	5825791	817	7	G	A	0.26	0.148922	0.158043	-294.175	1e-05	0.347529	0.998785
CA4	13144425|F|0-7:G>A-7:G>A	57988179	1	A	G	0.163	-0.175476	0.186282	-294.175	1e-05	0.347682	0.998785
CA4	11064344|F|0-10:G>A-10:G>A	24332157	5	G	A	0.257	-0.211032	0.224602	-294.177	1e-05	0.348912	0.998785
CA7	5825685|F|0-23:A>G-23:A>G	48382833	0	G	A	0.42	0.198449	0.211375	-294.178	1e-05	0.34929	0.998785
CA7	5825460|F|0-24:A>G-24:A>G	51566724	0	G	A	0.067	0.265511	0.283787	-294.181	1e-05	0.350953	0.998785
CA4	5824602	33331325	3	G	A	0.208	0.268662	0.288529	-294.185	1e-05	0.353246	0.998785
CA9	5826231	741	7	G	A	0.193	0.262223	0.28382	-294.192	1e-05	0.356991	0.998785
CA9	10260165	869	2	G	A	0.097	-0.216149	0.234304	-294.193	1e-05	0.357712	0.998785
CA9	5826224	843	5	G	A	0.086	-0.239261	0.261036	-294.198	1e-05	0.360804	0.998785
CA4	10259633	16613656	3	G	A	0.208	0.252603	0.276415	-294.201	1e-05	0.36223	0.998785
CA6	5825222	17811931	3	G	A	0.136	0.190458	0.208563	-294.201	1e-05	0.362578	0.998785
CA9	5826215	882	2	G	A	0.181	0.172418	0.189197	-294.203	1e-05	0.363563	0.998785
CA4	5826033	34394342	6	A	G	0.358	0.18462	0.202725	-294.204	1e-05	0.363891	0.998785
CA4	5825264	36448528	3	G	A	0.247	-0.183728	0.201831	-294.204	1e-05	0.364093	0.998785
CA4	5825187|F|0-15:A>G-15:A>G	46613507	0	A	G	0.201	0.266885	0.293597	-294.205	1e-05	0.36477	0.998785
CA7	5825523|F|0-56:G>A-56:G>A	31101305	0	G	A	0.287	-0.178579	0.196552	-294.206	1e-05	0.365012	0.998785
CA6	5825864|F|0-30:A>G-30:A>G	18062979	0	G	A	0.159	0.184024	0.20286	-294.207	1e-05	0.365754	0.998785
CA4	5825707|F|0-28:A>G-28:A>G	51184153	0	G	A	0.156	0.299786	0.330486	-294.207	1e-05	0.365776	0.998785
CA7	5825827	32055213	2	G	A	0.432	-0.15557	0.17252	-294.212	1e-05	0.368607	0.998785
CA3	10265755	35250197	0	G	A	0.076	-0.235885	0.2623	-294.214	1e-05	0.369908	0.998785
CA4	10264580|F|0-30:A>G-30:A>G	17212970	0	A	G	0.182	0.276714	0.307715	-294.214	1e-05	0.36993	0.998785
CA2	5825219	21432604	1	G	A	0.058	-0.263655	0.29469	-294.218	1e-05	0.37236	0.998785
CA9	10258659	897	1	G	A	0.058	-0.263655	0.29469	-294.218	1e-05	0.37236	0.998785
CA7	5824815	32096063	3	G	A	0.435	-0.154127	0.172964	-294.221	1e-05	0.374279	0.998785
CA7	5826011	32015796	3	G	A	0.442	-0.15288	0.172303	-294.225	1e-05	0.376325	0.998785
CA9	5825111	848	6	G	A	0.298	-0.140495	0.158893	-294.227	1e-05	0.377969	0.998785
CA4	5825132|F|0-48:A>G-48:A>G	32469371	2	G	A	0.255	-0.199226	0.226689	-294.232	1e-05	0.38086	0.998785
CA4	5825747|F|0-7:G>A-7:G>A	17099208	0	G	A	0.182	0.264331	0.301145	-294.233	1e-05	0.381455	0.998785
CA1	10260130	24368577	2	G	A	0.065	0.250033	0.285242	-294.234	1e-05	0.382097	0.998785
CA2	5825219|F|0-10:G>A-10:G>A	21432604	0	A	G	0.057	-0.257853	0.294745	-294.236	1e-05	0.383036	0.998785
CA9	10266901	899	0	G	A	0.057	-0.257853	0.294745	-294.236	1e-05	0.383036	0.998785
CA6	5826069|F|0-33:G>A-33:G>A	63609236	0	A	G	0.433	0.126418	0.145808	-294.242	1e-05	0.387293	0.998785
CA4	10267531|F|0-42:G>A-42:G>A	33316083	0	A	G	0.204	0.247332	0.285352	-294.243	1e-05	0.38743	0.998785
CA4	5825914	42412769	5	A	G	0.243	-0.192386	0.222694	-294.245	1e-05	0.388993	0.998785
CA9	10262004	832	3	G	A	0.195	0.148989	0.173366	-294.249	1e-05	0.391468	0.998785
CA1	10266674	764425	0	G	A	0.07	0.225832	0.26375	-294.252	1e-05	0.393208	0.998785
CA9	5825643	883	5	G	A	0.151	0.169034	0.197709	-294.253	1e-05	0.393909	0.998785
CA6	5826132|F|0-55:G>A-55:G>A	63098629	0	A	G	0.408	0.124418	0.146721	-294.259	1e-05	0.397767	0.998785
CA9	10260150	867	2	G	A	0.116	-0.181148	0.213928	-294.26	1e-05	0.398444	0.998785
CA4	5825191|F|0-41:G>A-41:G>A	49717665	0	A	G	0.204	0.245589	0.290158	-294.26	1e-05	0.398654	0.998785
CA3	5825585|F|0-50:A>G-50:A>G	31644005	0	G	A	0.137	-0.169021	0.199803	-294.26	1e-05	0.398909	0.998785
CA2	5824827	21946395	4	G	A	0.072	-0.220218	0.263639	-294.269	1e-05	0.40485	0.998785
CA6	5825519|F|0-12:A>G-12:A>G	63397897	0	A	G	0.433	0.1208	0.144689	-294.269	1e-05	0.405079	0.998785
CA6	5825200|F|0-33:G>A-33:G>A	63086654	0	G	A	0.417	0.1212	0.146239	-294.274	1e-05	0.408521	0.998785
CA5	10268324|F|0-31:G>A-31:G>A	11454281	0	A	G	0.175	0.155153	0.187432	-294.275	1e-05	0.409082	0.998785
CA6	5824624	63401364	5	G	A	0.441	0.118794	0.143592	-294.276	1e-05	0.409353	0.998785
CA1	5825414|F|0-44:G>A-44:G>A	11110172	0	G	A	0.127	-0.196028	0.237124	-294.276	1e-05	0.409699	0.998785
CA9	5826148|F|0-18:G>A-18:G>A	438	0	A	G	0.143	-0.204126	0.24705	-294.277	1e-05	0.409947	0.998785
CA8	5825086	2128548	6	G	A	0.397	0.167519	0.203271	-294.278	1e-05	0.411156	0.998785
CA6	5826029|F|0-26:G>A-26:G>A	63086870	0	G	A	0.408	0.1206	0.147238	-294.283	1e-05	0.414015	0.998785
CA9	10260143	855	3	G	A	0.123	-0.170375	0.20942	-294.287	1e-05	0.417162	0.998785
CA9	5824975	744	3	G	A	0.253	0.200674	0.246714	-294.287	1e-05	0.417261	0.998785
CA4	5825570	34540937	4	G	A	0.353	0.160942	0.197915	-294.287	1e-05	0.417374	0.998785
CA1	5826008	6037952	5	G	A	0.243	0.14848	0.182772	-294.288	1e-05	0.417836	0.998785
CA3	5825526	38109804	3	G	A	0.26	-0.163523	0.201716	-294.289	1e-05	0.418821	0.998785
CA4	5825792	55300595	7	A	G	0.127	-0.170125	0.210649	-294.292	1e-05	0.420563	0.998785
CA8	8822680	12570885	2	G	A	0.097	-0.182856	0.228619	-294.298	1e-05	0.425049	0.998785
CA2	5826068|F|0-21:G>A-21:G>A	19383755	0	G	A	0.185	0.182949	0.228749	-294.298	1e-05	0.425079	0.998785
CA2	5825281	17214862	6	G	A	0.305	-0.124284	0.157785	-294.308	1e-05	0.432105	0.998785
CA6	5825202|F|0-67:G>A-67:G>A	63212002	0	A	G	0.401	0.113526	0.144799	-294.31	1e-05	0.434238	0.998785
CA9	10261998	834	3	G	A	0.188	0.137613	0.175602	-294.311	1e-05	0.434449	0.998785
CA4	5825569|F|0-39:G>A-39:G>A	34540937	0	G	A	0.363	0.153731	0.196242	-294.311	1e-05	0.434618	0.998785
CA9	10260073	793	7	A	G	0.467	0.125952	0.161012	-294.312	1e-05	0.435275	0.998785
CA4	10269789	24374751	5	G	A	0.118	-0.211592	0.270969	-294.313	1e-05	0.436084	0.998785
CA8	10269454	12225162	3	G	A	0.11	-0.168741	0.216772	-294.315	1e-05	0.437519	0.998785
CA9	10260137	762	5	G	A	0.263	-0.156716	0.202284	-294.318	1e-05	0.439692	0.998785
CA6	5825838|F|0-66:G>A-66:G>A	63067308	0	A	G	0.414	0.113359	0.147005	-294.32	1e-05	0.441825	0.998785
CA1	8822601	1061098	1	G	A	0.083	0.187184	0.243921	-294.323	1e-05	0.444028	0.998785
CA6	5825138	17800975	2	G	A	0.135	0.157762	0.205632	-294.324	1e-05	0.444141	0.998785
CA2	5825410|F|0-11:A>G-11:A>G	17283455	0	G	A	0.29	-0.1249	0.163199	-294.325	1e-05	0.445259	0.998785
CA2	5825337	17224262	3	G	A	0.305	-0.119126	0.155677	-294.325	1e-05	0.445321	0.998785
CA8	5824574	8821477	7	G	A	0.487	0.131873	0.172376	-294.325	1e-05	0.445433	0.998785
CA6	5826058	17841755	3	G	A	0.156	0.152885	0.200412	-294.327	1e-05	0.446725	0.998785
CA7	8776178|F|0-27:G>A-27:G>A	2352732	0	G	A	0.096	0.182535	0.239703	-294.328	1e-05	0.447526	0.998785
CA4	5825676	34450794	5	G	A	0.211	0.216885	0.285207	-294.329	1e-05	0.448157	0.998785
CA5	5824776	8046142	7	G	A	0.493	-0.129656	0.170682	-294.329	1e-05	0.448639	0.998785
CA6	5824773	63712334	6	G	A	0.444	0.108494	0.143272	-294.331	1e-05	0.450059	0.998785
CA6	5825886|F|0-26:G>A-26:G>A	63122165	0	G	A	0.42	0.110731	0.146422	-294.332	1e-05	0.450665	0.998785
CA6	5825288|F|0-63:A>G-63:A>G	60208347	1	G	A	0.09	0.185466	0.245247	-294.332	1e-05	0.450668	0.998785
CA9	5824954	754	6	G	A	0.338	0.150925	0.200493	-294.334	1e-05	0.452746	0.998785
CA3	5825184|F|0-30:A>G-30:A>G	60885533	1	A	G	0.224	0.135124	0.179851	-294.336	1e-05	0.453619	0.998785
CA4	5825789	49813723	6	A	G	0.344	0.150921	0.201552	-294.337	1e-05	0.455134	0.998785
CA2	5826024	21531313	5	A	G	0.428	-0.112805	0.152136	-294.343	1e-05	0.459542	0.998785
CA1	5825118|F|0-46:G>A-46:G>A	17569886	0	G	A	0.131	-0.17377	0.234387	-294.343	1e-05	0.459599	0.998785
CA6	5825359	17904167	4	G	A	0.15	0.152058	0.205245	-294.343	1e-05	0.459912	0.998785
CA9	5825039	749	2	G	A	0.206	0.210914	0.286042	-294.346	1e-05	0.462038	0.998785
CA4	8776140|F|0-31:A>G-31:A>G	56594379	0	A	G	0.061	0.218445	0.297656	-294.348	1e-05	0.464143	0.998785
CA9	5824812	280	4	G	A	0.15	-0.145077	0.198634	-294.351	1e-05	0.466279	0.998785
CA4	5825220	34468504	5	G	A	0.211	0.209461	0.287792	-294.353	1e-05	0.467837	0.998785
CA2	10267019|F|0-16:G>A-16:G>A	21375677	0	G	A	0.061	-0.210535	0.290809	-294.356	1e-05	0.470194	0.998785
CA4	5824727	52668539	6	G	A	0.245	0.13131	0.181818	-294.357	1e-05	0.471272	0.998785
CA1	5824790	34376055	6	G	A	0.377	-0.120942	0.167982	-294.358	1e-05	0.47264	0.998785
CA1	5825077	2195959	4	G	A	0.49	0.114915	0.161178	-294.363	1e-05	0.47695	0.998785
CA6	5826182|F|0-7:G>A-7:G>A	44435171	0	A	G	0.347	-0.298631	0.419349	-294.364	1e-05	0.477469	0.998785
CA7	8822700	23793426	5	G	A	0.191	-0.131031	0.186014	-294.37	1e-05	0.482246	0.998785
CA9	5825682|F|0-11:G>A-11:G>A	538	0	A	G	0.427	0.102543	0.145613	-294.37	1e-05	0.482369	0.998785
CA8	5825797|F|0-52:A>G-52:A>G	12366660	0	A	G	0.115	-0.150236	0.213421	-294.37	1e-05	0.482538	0.998785
CA3	10269196	49625766	0	G	A	0.076	0.197476	0.283339	-294.375	1e-05	0.486885	0.998785
CA6	5825394|F|0-27:A>G-27:A>G	63189184	0	A	G	0.404	0.101092	0.145123	-294.375	1e-05	0.487114	0.998785
CA9	5825110	836	7	G	A	0.3	-0.11039	0.160204	-294.38	1e-05	0.491831	0.998785
CA8	10269749	19126958	4	G	A	0.275	0.140299	0.204381	-294.382	1e-05	0.493465	0.998785
CA2	5825185|F|0-46:A>G-46:A>G	21639997	0	A	G	0.452	-0.105328	0.153749	-294.383	1e-05	0.49434	0.998785
CA9	5824641	998	3	G	A	0.143	0.148884	0.217727	-294.384	1e-05	0.49513	0.998785
CA8	10259444	12466949	6	A	G	0.119	-0.143654	0.211338	-294.387	1e-05	0.497699	0.998785
CA1	5824848	7866973	7	A	G	0.433	0.104214	0.153508	-294.387	1e-05	0.498237	0.998785
CA2	5825108	17983821	7	G	A	0.307	-0.107924	0.159985	-294.39	1e-05	0.500954	0.998785
CA9	5825355|F|0-8:A>G-8:A>G	569	0	G	A	0.245	-0.13697	0.203207	-294.39	1e-05	0.501303	0.998785
CA9	5825573|F|0-23:G>A-23:G>A	30	0	G	A	0.207	0.143099	0.214061	-294.394	1e-05	0.504825	0.998785
CA9	5825326	279	4	G	A	0.15	-0.13362	0.200181	-294.395	1e-05	0.505459	0.998785
CA4	5825862	34185594	2	G	A	0.245	0.142886	0.214263	-294.395	1e-05	0.505857	0.998785
CA9	5825876|F|0-8:A>G-8:A>G	116	2	A	G	0.329	-0.11002	0.166697	-294.4	1e-05	0.510245	0.998785
CA6	5824883	60091217	2	G	A	0.09	0.155731	0.236052	-294.4	1e-05	0.510418	0.998785
CA1	5825497	17121320	3	G	A	0.506	-0.0931524	0.141261	-294.4	1e-05	0.510607	0.998785
CA1	5825150|F|0-67:A>G-67:A>G	1709482	0	G	A	0.411	0.112709	0.171253	-294.401	1e-05	0.511435	0.998785
CA9	5824644	750	5	G	A	0.243	0.166185	0.253006	-294.402	1e-05	0.512269	0.998785
CA4	5826230	33634835	7	A	G	0.18	0.186336	0.283801	-294.402	1e-05	0.512442	0.998785
CA1	5825750|F|0-6:G>A-6:G>A	7699696	0	G	A	0.436	0.103094	0.157124	-294.402	1e-05	0.512726	0.998785
CA4	5825883|F|0-60:G>A-60:G>A	36111687	0	G	A	0.245	-0.134339	0.205639	-294.404	1e-05	0.514559	0.998785
CA1	8822754	1057324	2	G	A	0.09	0.15265	0.236072	-294.409	1e-05	0.518845	0.998785
CA7	5824634	31072056	4	G	A	0.288	-0.125391	0.194492	-294.41	1e-05	0.52008	0.998785
CA7	5825186|F|0-42:A>G-42:A>G	24181370	0	A	G	0.287	-0.128664	0.200012	-294.411	1e-05	0.521007	0.998785
CA9	5825628	728	7	G	A	0.48	0.089593	0.140801	-294.415	1e-05	0.525525	0.998785
CA8	5825887	12054523	5	G	A	0.375	0.123347	0.19424	-294.416	1e-05	0.526362	0.998785
CA3	10266667	47713622	7	G	A	0.42	-0.127558	0.201186	-294.416	1e-05	0.527006	0.998785
CA4	5826034	34394342	4	G	A	0.359	0.127999	0.201941	-294.417	1e-05	0.527129	0.998785
CA9	5825694|F|0-12:A>G-12:A>G	579	0	G	A	0.172	-0.145657	0.230088	-294.417	1e-05	0.527645	0.998785
CA9	10260146	870	3	G	A	0.097	-0.148823	0.235572	-294.418	1e-05	0.528492	0.998785
CA4	5825278|F|0-60:A>G-60:A>G	36200340	1	G	A	0.25	-0.125915	0.201637	-294.423	1e-05	0.533253	0.998785
CA7	5826184	49568364	7	A	G	0.18	0.126992	0.203972	-294.424	1e-05	0.534476	0.998785
CA5	5824763	7435588	4	G	A	0.248	0.0979876	0.158795	-294.427	1e-05	0.538106	0.998785
CA1	10260116	2335902	5	G	A	0.467	0.102384	0.166125	-294.428	1e-05	0.538609	0.998785
CA5	5825935|F|0-61:A>G-61:A>G	11528264	0	G	A	0.175	0.116468	0.189257	-294.428	1e-05	0.53921	0.998785
CA3	5826102|F|0-31:G>A-31:G>A	47807794	0	A	G	0.404	-0.129321	0.21029	-294.428	1e-05	0.539491	0.998785
CA3	10267664	39814340	6	A	G	0.464	-0.126665	0.207404	-294.431	1e-05	0.542293	0.998785
CA9	5826009|F|0-7:G>A-7:G>A	112	0	G	A	0.338	-0.0973882	0.160346	-294.433	1e-05	0.544509	0.998785
CA1	5825611|F|0-68:G>A-68:G>A	1709416	0	G	A	0.424	0.10044	0.165681	-294.434	1e-05	0.545266	0.998785
CA4	5825025	46615198	6	G	A	0.205	0.173733	0.287374	-294.435	1e-05	0.546372	0.998785
CA4	10264226	37797596	4	G	A	0.281	0.117152	0.19407	-294.435	1e-05	0.546963	0.998785
CA1	8776042|F|0-27:G>A-27:G>A	6247924	4	G	A	0.209	0.123157	0.205312	-294.438	1e-05	0.549492	0.998785
CA5	23870317	27584466	5	G	A	0.197	0.126851	0.214259	-294.442	1e-05	0.554695	0.998785
CA4	5824760	57988113	7	A	G	0.173	-0.10849	0.183714	-294.443	1e-05	0.555702	0.998785
CA5	5825936|F|0-29:A>G-29:A>G	5488532	0	G	A	0.213	0.108224	0.183404	-294.443	1e-05	0.556005	0.998785
CA3	10269054	37968764	7	A	G	0.247	-0.122362	0.20819	-294.445	1e-05	0.557574	0.998785
CA9	5824962	735	7	G	A	0.227	0.137766	0.235443	-294.446	1e-05	0.55932	0.998785
CA6	5825522	63609170	5	G	A	0.428	0.0833979	0.142885	-294.447	1e-05	0.560302	0.998785
CA7	5825818	49604106	7	G	A	0.487	0.112709	0.194248	-294.449	1e-05	0.562612	0.998785
CA2	5824912	17372840	3	G	A	0.299	-0.0904149	0.157313	-294.452	1e-05	0.566309	0.998785
CA2	5825799	21695074	7	G	A	0.46	-0.0869348	0.15149	-294.453	1e-05	0.566902	0.998785
CA8	5824791	13667158	6	A	G	0.364	0.0864786	0.150858	-294.453	1e-05	0.567319	0.998785
CA4	5825972	49439000	5	G	A	0.204	0.165427	0.289428	-294.454	1e-05	0.568455	0.998785
CA4	5824723	11114506	3	G	A	0.227	0.0952802	0.166737	-294.454	1e-05	0.56854	0.998785
CA9	5824998	756	2	G	A	0.123	0.137182	0.240697	-294.455	1e-05	0.569556	0.998785
CA7	8822691	33920168	3	G	A	0.123	-0.121278	0.213337	-294.456	1e-05	0.57054	0.998785
CA8	10260128	12458636	2	G	A	0.123	-0.117835	0.207309	-294.456	1e-05	0.570595	0.998785
CA8	5825431|F|0-60:G>A-60:G>A	6099208	0	G	A	0.344	0.0995779	0.175667	-294.457	1e-05	0.571643	0.998785
CA2	5825135	17107922	7	G	A	0.493	0.0814884	0.144339	-294.458	1e-05	0.573199	0.998785
CA6	5825269|F|0-49:G>A-49:G>A	63834436	0	A	G	0.43	0.0804088	0.143851	-294.461	1e-05	0.576996	0.998785
CA9	10261997	809	3	G	A	0.065	-0.168525	0.301982	-294.462	1e-05	0.577618	0.998785
CA9	10260139	810	3	G	A	0.065	-0.168525	0.301982	-294.462	1e-05	0.577618	0.998785
CA4	10259627	21957906	5	G	A	0.309	-0.105921	0.190789	-294.463	1e-05	0.579586	0.998785
CA7	8822701	34042829	3	G	A	0.123	-0.118147	0.213105	-294.464	1e-05	0.580108	0.998785
CA3	5826238	23846444	7	A	G	0.127	0.119305	0.215962	-294.465	1e-05	0.581456	0.998785
CA4	10266676	11301501	2	G	A	0.181	-0.113263	0.207286	-294.468	1e-05	0.585582	0.998785
CA1	8822586	1061039	1	G	A	0.09	0.128625	0.235899	-294.469	1e-05	0.586371	0.998785
CA3	5825531|F|0-56:G>A-56:G>A	47725445	0	A	G	0.414	-0.11181	0.205443	-294.469	1e-05	0.587069	0.998785
CA3	10260156	38309836	4	G	A	0.209	0.105355	0.193609	-294.469	1e-05	0.587121	0.998785
CA6	5824598	60359331	4	G	A	0.222	-0.0909421	0.168598	-294.472	1e-05	0.590394	0.998785
CA9	10268847	822	6	G	A	0.325	-0.0835986	0.155356	-294.473	1e-05	0.591284	0.998785
CA7	5824803	20730537	5	G	A	0.428	0.0873597	0.16267	-294.473	1e-05	0.592022	0.998785
CA4	10268120	8115377	4	G	A	0.078	-0.136044	0.254582	-294.475	1e-05	0.593853	0.998785
CA6	5824839	60027378	2	G	A	0.09	0.126853	0.237925	-294.475	1e-05	0.594694	0.998785
CA4	5825252	4394875	3	G	A	0.169	0.0959249	0.180313	-294.476	1e-05	0.595503	0.998785
CA2	5825336|F|0-63:A>G-63:A>G	17224262	0	G	A	0.296	-0.0839586	0.158385	-294.477	1e-05	0.596817	0.998785
CA6	5826141	11871781	2	G	A	0.168	0.10173	0.192313	-294.477	1e-05	0.597587	0.998785
CA4	10264572|F|0-46:G>A-46:G>A	16975817	0	A	G	0.188	0.159341	0.304146	-294.48	1e-05	0.60111	0.998785
CA4	10267891|F|0-22:A>G-22:A>G	17290304	0	A	G	0.188	0.159341	0.304146	-294.48	1e-05	0.60111	0.998785
CA9	8822600	874	2	G	A	0.077	0.131098	0.251217	-294.481	1e-05	0.602528	0.998785
CA1	5824826	2395307	6	G	A	0.477	0.0850072	0.163906	-294.483	1e-05	0.604765	0.998785
CA4	5824938	11146254	0	G	A	0.229	0.0854236	0.164859	-294.483	1e-05	0.605093	0.998785
CA7	5826170	47381973	7	A	G	0.32	0.102226	0.197685	-294.484	1e-05	0.605823	0.998785
CA7	5825226|F|0-5:A>G-5:A>G	47492213	0	G	A	0.338	0.102804	0.198903	-294.484	1e-05	0.606004	0.998785
CA7	5825746	47355520	3	G	A	0.338	0.102158	0.200305	-294.487	1e-05	0.610779	0.998785
CA1	5824959	4179724	6	A	G	0.391	-0.0759427	0.14964	-294.489	1e-05	0.612534	0.998785
CA3	5825120|F|0-63:G>A-63:G>A	37872607	0	A	G	0.497	0.0853708	0.168576	-294.489	1e-05	0.613288	0.998785
CA2	5824918	17568124	6	G	A	0.285	-0.0815263	0.161766	-294.49	1e-05	0.615002	0.998785
CA9	5825051	415	7	G	A	0.313	0.0750776	0.149465	-294.491	1e-05	0.616171	0.998785
CA2	5825562|F|0-25:A>G-25:A>G	14697184	0	A	G	0.264	-0.106945	0.212924	-294.491	1e-05	0.616201	0.998785
CA9	5824858	831	7	G	A	0.473	0.0826417	0.164602	-294.491	1e-05	0.61634	0.998785
CA9	10260167	761	4	G	A	0.255	-0.101553	0.20399	-294.493	1e-05	0.619317	0.998785
CA4	8776039	16480668	4	G	A	0.078	-0.125815	0.253591	-294.494	1e-05	0.620512	0.998785
CA4	5825183|F|0-65:G>A-65:G>A	34387268	0	G	A	0.197	0.143515	0.28946	-294.494	1e-05	0.620744	0.998785
CA3	5826055	52693232	7	A	G	0.2	0.0880402	0.177761	-294.495	1e-05	0.621118	0.998785
CA4	10269789|F|0-29:A>G-29:A>G	24374751	0	A	G	0.067	-0.257646	0.520627	-294.495	1e-05	0.621397	0.998785
CA6	10260134	63963339	3	G	A	0.058	0.152605	0.309292	-294.496	1e-05	0.622437	0.998785
CA4	5825564|F|0-7:A>G-7:A>G	4298419	0	A	G	0.166	0.0922902	0.187133	-294.496	1e-05	0.622593	0.998785
CA4	23870354	34394408	2	G	A	0.155	0.16459	0.334371	-294.496	1e-05	0.623257	0.998785
CA9	15979851	945	4	G	A	0.157	0.163584	0.334035	-294.497	1e-05	0.625032	0.998785
CA7	5826041|F|0-30:G>A-30:G>A	48919355	0	G	A	0.334	-0.0888401	0.181779	-294.498	1e-05	0.625736	0.998785
CA9	5825119|F|0-46:G>A-46:G>A	450	0	A	G	0.207	0.139633	0.286373	-294.498	1e-05	0.626538	0.998785
CA4	5825830|F|0-48:G>A-48:G>A	35085516	0	A	G	0.417	0.0956987	0.1965	-294.499	1e-05	0.626944	0.998785
CA9	5826155	732	2	G	A	0.29	0.0889139	0.183004	-294.499	1e-05	0.627763	0.998785
CA1	10270237|F|0-18:A>G-18:A>G	41285992	0	G	A	0.153	0.172176	0.355133	-294.5	1e-05	0.628496	0.998785
CA1	8776076|F|0-32:A>G-32:A>G	36006079	1	G	A	0.474	-0.0871169	0.180668	-294.501	1e-05	0.630357	0.998785
CA1	8776064|F|0-37:G>A-37:G>A	2346551	6	A	G	0.47	0.0782183	0.162506	-294.502	1e-05	0.630973	0.998785
CA9	15979636	947	4	G	A	0.157	0.161409	0.33748	-294.503	1e-05	0.633135	0.998785
CA4	5826212	36231643	7	G	A	0.24	-0.0968293	0.202648	-294.503	1e-05	0.633461	0.998785
CA7	5825817	49604106	7	A	G	0.5	0.0904764	0.189466	-294.503	1e-05	0.633663	0.998785
CA3	5825723|F|0-41:G>A-41:G>A	38228370	0	G	A	0.204	0.0970743	0.203296	-294.503	1e-05	0.633685	0.998785
CA9	5825055	718	2	G	A	0.168	-0.0860756	0.182865	-294.507	1e-05	0.638521	0.998785
CA9	5824888	886	1	G	A	0.083	0.11797	0.251486	-294.507	1e-05	0.639673	0.998785
CA1	5824767	2195932	5	A	G	0.467	0.0764514	0.163207	-294.508	1e-05	0.640143	0.998785
CA4	5826006|F|0-6:A>G-6:A>G	8425679	0	G	A	0.471	0.0687616	0.147125	-294.508	1e-05	0.640901	0.998785
CA4	5824717	34468725	4	G	A	0.19	0.131413	0.284627	-294.511	1e-05	0.644951	0.998785
CA3	5825368|F|0-60:A>G-60:A>G	38248385	0	G	A	0.207	0.091107	0.198448	-294.512	1e-05	0.646816	0.998785
CA9	10268953	792	2	G	A	0.058	0.141377	0.309227	-294.513	1e-05	0.648179	0.998785
CA4	10259467	16564317	2	G	A	0.052	0.139023	0.304841	-294.513	1e-05	0.649001	0.998785
CA9	5824782	767	7	G	A	0.513	0.0804245	0.17703	-294.514	1e-05	0.650257	0.998785
CA5	10263976|F|0-38:G>A-38:G>A	50549133	0	G	A	0.261	0.147122	0.324218	-294.514	1e-05	0.650634	0.998785
CA2	10264073|F|0-45:A>G-45:A>G	21608519	0	G	A	0.299	0.0752715	0.165896	-294.514	1e-05	0.650669	0.998785
CA1	5824911	40070605	3	G	A	0.143	0.0899471	0.198494	-294.515	1e-05	0.651084	0.998785
CA9	5825628|F|0-66:G>A-66:G>A	511	0	A	G	0.484	0.0631244	0.140371	-294.516	1e-05	0.653566	0.998785
CA9	5825355	790	7	A	G	0.247	-0.0929793	0.207239	-294.517	1e-05	0.654314	0.998785
CA2	5824913	16823485	4	G	A	0.261	-0.0752957	0.168128	-294.517	1e-05	0.654897	0.998785
CA9	5825062	830	4	G	A	0.242	-0.0920326	0.205631	-294.517	1e-05	0.655103	0.998785
CA4	15979328	51146984	3	G	A	0.156	0.148689	0.332954	-294.518	1e-05	0.655812	0.998785
CA4	8776019|F|0-15:G>A-15:G>A	11097051	1	A	G	0.401	0.0849785	0.190617	-294.518	1e-05	0.656366	0.998785
CA4	5825434|F|0-13:G>A-13:G>A	36389456	0	G	A	0.162	-0.142561	0.320026	-294.518	1e-05	0.656613	0.998785
CA4	10265817	16692912	7	G	A	0.2	0.129071	0.292249	-294.52	1e-05	0.659369	0.998785
CA7	5825848	23532313	6	A	G	0.477	-0.0835114	0.190666	-294.521	1e-05	0.662006	0.998785
CA1	8776116|F|0-65:G>A-65:G>A	36291329	1	A	G	0.484	-0.0781372	0.180714	-294.524	1e-05	0.666073	0.998785
CA4	5825532|F|0-54:G>A-54:G>A	8517888	2	G	A	0.5	0.0630728	0.146137	-294.524	1e-05	0.666639	0.998785
CA4	23871260	34317964	4	G	A	0.15	0.136427	0.31813	-294.525	1e-05	0.668642	0.998785
CA7	5825763	20291617	6	G	A	0.377	-0.0654657	0.153309	-294.526	1e-05	0.669967	0.998785
CA1	5824955	35008794	5	G	A	0.48	-0.0773806	0.181731	-294.527	1e-05	0.670854	0.998785
CA8	5826049	8861720	7	G	A	0.493	0.0726298	0.171728	-294.528	1e-05	0.672937	0.998785
CA3	5825173|F|0-68:G>A-68:G>A	39760227	2	A	G	0.458	-0.0871153	0.207163	-294.529	1e-05	0.674698	0.998785
CA2	5824929	30220930	5	G	A	0.336	0.0681864	0.162866	-294.53	1e-05	0.676047	0.998785
CA5	5826026|F|0-42:G>A-42:G>A	16141765	0	G	A	0.083	-0.106488	0.254768	-294.53	1e-05	0.676549	0.998785
CA7	10267001	50311526	7	G	A	0.353	0.0815836	0.195745	-294.53	1e-05	0.67742	0.998785
CA3	5825400|F|0-63:A>G-63:A>G	48122030	0	A	G	0.379	0.0704233	0.169864	-294.531	1e-05	0.679025	0.998785
CA4	10266453	11107900	3	G	A	0.175	-0.0872498	0.214381	-294.534	1e-05	0.684588	0.998785
CA9	5825984|F|0-21:A>G-21:A>G	468	0	A	G	0.401	-0.0841131	0.208568	-294.536	1e-05	0.6873	0.998785
CA4	5825422|F|0-66:A>G-66:A>G	54384992	0	G	A	0.172	-0.090912	0.226644	-294.537	1e-05	0.68889	0.998785
CA3	5826056	52693232	7	G	A	0.213	0.0686108	0.174275	-294.54	1e-05	0.694355	0.998785
CA9	5825216	813	7	G	A	0.46	-0.0643486	0.164375	-294.541	1e-05	0.695992	0.998785
CA7	5825241|F|0-42:G>A-42:G>A	22622780	6	G	A	0.391	-0.0627753	0.160744	-294.541	1e-05	0.696688	0.998785
CA4	5824964	36388452	1	G	A	0.109	0.100686	0.257943	-294.541	1e-05	0.696825	0.998785
CA4	5825556	34317964	6	G	A	0.205	0.103552	0.266008	-294.541	1e-05	0.697608	0.998785
CA7	8822703	31158665	3	G	A	0.13	-0.0814403	0.209447	-294.542	1e-05	0.697939	0.998785
CA9	5826104	892	6	G	A	0.51	0.0766011	0.199386	-294.543	1e-05	0.701375	0.998785
CA7	5824719	23789289	3	G	A	0.221	-0.0678542	0.17667	-294.543	1e-05	0.701457	0.998785
CA5	5825195	12757135	5	G	A	0.243	0.062081	0.161764	-294.544	1e-05	0.701678	0.998785
CA4	5825850	35020641	3	A	G	0.409	0.0765518	0.199671	-294.544	1e-05	0.701963	0.998785
CA2	5825858	16754635	7	G	A	0.293	-0.0622949	0.163912	-294.545	1e-05	0.704435	0.998785
CA3	5824785	10175279	3	G	A	0.286	-0.072599	0.193006	-294.546	1e-05	0.707327	0.998785
CA4	5824671	36448600	5	G	A	0.355	-0.0691627	0.184495	-294.547	1e-05	0.708272	0.998785
CA3	10266665	48077195	4	G	A	0.392	0.0624922	0.167435	-294.548	1e-05	0.709491	0.998785
CA9	15979673	827	5	G	A	0.23	-0.0779311	0.209179	-294.548	1e-05	0.709994	0.998785
CA1	5825309	2215626	7	A	G	0.453	0.0608437	0.163392	-294.548	1e-05	0.710127	0.998785
CA6	5825058	38937224	6	A	G	0.344	0.0796037	0.214982	-294.549	1e-05	0.711686	0.998785
CA3	5825411|F|0-18:A>G-18:A>G	47709844	0	A	G	0.42	-0.0769429	0.207938	-294.549	1e-05	0.711873	0.998785
CA2	5825135|F|0-15:A>G-15:A>G	17107922	0	A	G	0.484	0.0530725	0.143464	-294.549	1e-05	0.711942	0.998785
CA7	8822705	34061532	3	G	A	0.11	-0.0834059	0.226744	-294.55	1e-05	0.713499	0.998785
CA1	5825749	2808785	6	G	A	0.325	0.0579901	0.158205	-294.55	1e-05	0.714461	0.998785
CA1	5825697|F|0-33:G>A-33:G>A	36291294	0	G	A	0.506	0.0654324	0.178658	-294.55	1e-05	0.71469	0.998785
CA4	5825470|F|0-46:A>G-46:A>G	8574813	0	G	A	0.478	0.0528883	0.14562	-294.551	1e-05	0.716962	0.998785
CA4	11064111|F|0-36:A>G-36:A>G	37829943	0	A	G	0.277	0.0724303	0.199432	-294.551	1e-05	0.71697	0.998785
CA4	5826223	36555635	7	A	G	0.36	-0.0673425	0.185552	-294.551	1e-05	0.717158	0.998785
CA7	5825379|F|0-60:G>A-60:G>A	49868571	0	A	G	0.468	0.0742622	0.205611	-294.552	1e-05	0.718464	0.998785
CA4	5825813|F|0-65:G>A-65:G>A	10283093	0	G	A	0.232	-0.057367	0.15919	-294.552	1e-05	0.719069	0.998785
CA6	5825647	60606521	4	G	A	0.144	0.0799458	0.223227	-294.553	1e-05	0.720734	0.998785
CA4	5824740	12166986	6	G	A	0.219	-0.0586494	0.165532	-294.555	1e-05	0.723596	0.998785
CA9	10260105	225	7	G	A	0.3	0.0536683	0.153052	-294.556	1e-05	0.72633	0.998785
CA6	5825284	17598006	5	G	A	0.217	0.0595557	0.17003	-294.556	1e-05	0.726621	0.998785
CA3	5825392	48116041	4	G	A	0.392	0.0581941	0.166798	-294.556	1e-05	0.727653	0.998785
CA9	5824989	787	6	G	A	0.49	0.0569672	0.164615	-294.557	1e-05	0.729771	0.998785
CA9	5825669	884	4	G	A	0.17	0.0620841	0.180412	-294.558	1e-05	0.731225	0.998785
CA6	5826073|F|0-14:A>G-14:A>G	18474548	0	A	G	0.427	-0.0541541	0.158872	-294.559	1e-05	0.733672	0.998785
CA4	15979637	34221361	1	G	A	0.154	0.113856	0.335092	-294.56	1e-05	0.734491	0.998785
CA2	5825594	20375368	7	G	A	0.4	0.0498077	0.146639	-294.56	1e-05	0.734576	0.998785
CA5	5825178	55933645	5	G	A	0.316	0.0603244	0.178246	-294.56	1e-05	0.735501	0.998785
CA1	5824960	1973037	5	A	G	0.461	0.0543157	0.161326	-294.561	1e-05	0.736816	0.998785
CA4	10261490	34541003	3	G	A	0.156	0.112315	0.334793	-294.561	1e-05	0.737725	0.998785
CA4	5824734	58166368	7	G	A	0.447	0.0567543	0.169192	-294.561	1e-05	0.73775	0.998785
CA6	5825648	60480736	5	G	A	0.132	0.0755247	0.227428	-294.562	1e-05	0.740282	0.998785
CA7	8822704	23793387	4	G	A	0.203	-0.0605499	0.183211	-294.563	1e-05	0.741479	0.998785
CA7	10268219|F|0-55:G>A-55:G>A	50306274	0	A	G	0.347	0.063849	0.195064	-294.564	1e-05	0.74387	0.998785
CA9	5824990	785	3	G	A	0.195	0.0684802	0.209296	-294.564	1e-05	0.743969	0.998785
CA1	5826137	2300647	7	A	G	0.473	0.0536929	0.164243	-294.564	1e-05	0.744182	0.998785
CA6	13144427|F|0-11:A>G-11:A>G	12718106	0	G	A	0.258	0.115393	0.360099	-294.566	1e-05	0.749065	0.998785
CA5	10261992	1128296	1	G	A	0.103	-0.0741107	0.231333	-294.566	1e-05	0.74913	0.998785
CA3	10265615	39579976	6	A	G	0.45	-0.0657256	0.205871	-294.566	1e-05	0.749967	0.998785
CA9	10260129	758	4	G	A	0.268	-0.0645956	0.202862	-294.567	1e-05	0.750599	0.998785
CA2	5824633	16685826	6	G	A	0.311	-0.0508801	0.160883	-294.567	1e-05	0.75224	0.998785
CA3	5825482|F|0-27:A>G-27:A>G	47681818	1	G	A	0.413	-0.0653216	0.206672	-294.567	1e-05	0.752385	0.998785
CA1	5825650	39525756	2	G	A	0.071	0.090535	0.286996	-294.567	1e-05	0.752845	0.998785
CA4	5825916	28892017	3	G	A	0.253	0.0808845	0.256553	-294.567	1e-05	0.752984	0.998785
CA9	13155093	839	7	G	A	0.18	0.0908212	0.288625	-294.568	1e-05	0.753442	0.998785
CA1	10266405|F|0-27:G>A-27:G>A	7518540	0	A	G	0.054	0.0986811	0.315056	-294.568	1e-05	0.754542	0.998785
CA2	5825897|F|0-55:G>A-55:G>A	37004006	0	G	A	0.49	-0.0541665	0.173639	-294.569	1e-05	0.755504	0.998785
CA4	11063857|F|0-51:A>G-51:A>G	11473614	0	G	A	0.175	-0.0678776	0.21817	-294.569	1e-05	0.756131	0.998785
CA1	5824749	2422819	7	A	G	0.473	0.051558	0.16643	-294.569	1e-05	0.757143	0.998785
CA8	10265136|F|0-67:A>G-67:A>G	8614730	0	G	A	0.49	0.0546528	0.177924	-294.57	1e-05	0.759133	0.998785
CA3	10260155	38147382	2	G	A	0.265	-0.0620453	0.203061	-294.571	1e-05	0.760362	0.998785
CA7	5825380|F|0-7:G>A-7:G>A	9952917	0	G	A	0.162	0.0640602	0.211021	-294.571	1e-05	0.761866	0.998785
CA4	10269621	11301501	7	A	G	0.18	-0.0654084	0.215888	-294.571	1e-05	0.762321	0.998785
CA4	5824805	35824346	3	G	A	0.292	0.0581212	0.192409	-294.572	1e-05	0.763008	0.998785
CA9	5825979|F|0-26:G>A-26:G>A	481	0	A	G	0.277	-0.060867	0.201964	-294.572	1e-05	0.763537	0.998785
CA4	5825246	33313082	3	G	A	0.195	0.0858596	0.28818	-294.573	1e-05	0.766155	0.998785
CA4	5824620	33331391	3	G	A	0.195	0.0858596	0.28818	-294.573	1e-05	0.766155	0.998785
CA7	5825158	23601365	7	G	A	0.2	0.0545173	0.184401	-294.574	1e-05	0.767903	0.998785
CA3	13155344|F|0-61:G>A-61:G>A	47509465	3	G	A	0.331	-0.0531354	0.180193	-294.574	1e-05	0.768485	0.998785
CA4	10265127|F|0-35:A>G-35:A>G	35163471	0	G	A	0.061	-0.0858928	0.293057	-294.574	1e-05	0.769848	0.998785
CA4	5824795	34468659	7	G	A	0.187	0.0800202	0.274904	-294.575	1e-05	0.771381	0.998785
CA4	5824730	36007288	2	G	A	0.11	0.0711627	0.245881	-294.575	1e-05	0.772652	0.998785
CA4	5825689	35824309	7	G	A	0.413	0.0563703	0.195192	-294.575	1e-05	0.77313	0.998785
CA3	10265476	39687351	5	A	G	0.467	0.0596399	0.20663	-294.576	1e-05	0.773254	0.998785
CA7	5824570	20730537	7	A	G	0.393	0.048044	0.166514	-294.576	1e-05	0.773333	0.998785
CA1	11063160|F|0-17:G>A-17:G>A	3496051	3	G	A	0.156	-0.0542946	0.18863	-294.576	1e-05	0.773861	0.998785
CA4	10268599	16946911	5	G	A	0.178	0.089212	0.312589	-294.577	1e-05	0.775726	0.998785
CA4	10264963	10584740	5	G	A	0.23	-0.0608815	0.213515	-294.577	1e-05	0.775923	0.998785
CA1	5825971|F|0-20:A>G-20:A>G	36288539	0	A	G	0.465	-0.0528125	0.185346	-294.577	1e-05	0.776076	0.998785
CA8	5824688	10190767	7	G	A	0.373	-0.0578186	0.203986	-294.577	1e-05	0.77722	0.998785
CA6	5825713|F|0-24:A>G-24:A>G	63977687	0	G	A	0.061	0.0868057	0.308639	-294.578	1e-05	0.778896	0.998785
CA2	5825869	20620194	2	G	A	0.161	-0.0546114	0.194954	-294.578	1e-05	0.77976	0.998785
CA1	8776052	6164080	2	G	A	0.206	-0.0569387	0.20339	-294.578	1e-05	0.779895	0.998785
CA7	8776082|F|0-13:G>A-13:G>A	49609996	5	A	G	0.474	-0.0549562	0.196665	-294.578	1e-05	0.780284	0.998785
CA4	10263401	10798714	3	G	A	0.234	-0.0589884	0.214733	-294.579	1e-05	0.783913	0.998785
CA6	5825649	60606454	2	G	A	0.148	0.0604351	0.221462	-294.58	1e-05	0.785304	0.998785
CA7	5825313|F|0-14:A>G-14:A>G	44534660	0	G	A	0.315	-0.0410675	0.151738	-294.581	1e-05	0.787027	0.998785
CA2	15989892	34729699	2	G	A	0.239	-0.0574699	0.213006	-294.581	1e-05	0.787675	0.998785
CA4	10263403	11107228	3	G	A	0.182	-0.0567934	0.210729	-294.581	1e-05	0.787901	0.998785
CA9	5825576|F|0-26:G>A-26:G>A	53	0	A	G	0.328	0.0417752	0.155172	-294.581	1e-05	0.788124	0.998785
CA4	23870345	34577234	3	G	A	0.136	0.0851386	0.317351	-294.581	1e-05	0.788846	0.998785
CA2	5824587	16554300	4	G	A	0.288	0.0430729	0.160595	-294.581	1e-05	0.7889	0.998785
CA7	5826012|F|0-30:A>G-30:A>G	24065749	0	A	G	0.29	-0.0532115	0.199842	-294.582	1e-05	0.790391	0.998785
CA4	10268524|F|0-15:G>A-15:G>A	17266921	0	A	G	0.191	0.0780889	0.294298	-294.582	1e-05	0.791105	0.998785
CA4	5825486|F|0-48:G>A-48:G>A	10588881	0	G	A	0.239	-0.0570136	0.216816	-294.583	1e-05	0.792937	0.998785
CA1	5825483|F|0-12:A>G-12:A>G	1976289	0	G	A	0.455	0.0426488	0.162233	-294.583	1e-05	0.792992	0.998785
CA1	5826123	1986178	5	A	G	0.428	-0.0425217	0.163054	-294.583	1e-05	0.79461	0.998785
CA7	5825609|F|0-64:A>G-64:A>G	31184956	0	G	A	0.127	-0.0552415	0.212981	-294.584	1e-05	0.795697	0.998785
CA9	5824729	799	7	A	G	0.467	0.0424534	0.165399	-294.584	1e-05	0.797776	0.998785
CA6	5825389|F|0-39:A>G-39:A>G	60122125	1	G	A	0.103	0.059469	0.232297	-294.584	1e-05	0.798292	0.998785
CA7	5824757	49550499	5	A	G	0.493	0.0482702	0.188918	-294.585	1e-05	0.798674	0.998785
CA1	5824774	28930289	7	G	A	0.393	-0.0488345	0.192279	-294.585	1e-05	0.799854	0.998785
CA4	5824571	35824346	2	G	A	0.129	0.0604202	0.238678	-294.585	1e-05	0.800496	0.998785
CA3	10270196	39653327	5	G	A	0.454	-0.05168	0.206077	-294.586	1e-05	0.80232	0.998785
CA2	5824846	21523845	5	A	G	0.434	-0.0386701	0.154246	-294.586	1e-05	0.80238	0.998785
CA9	5826092	927	2	G	A	0.129	0.0511656	0.204821	-294.586	1e-05	0.803072	0.998785
CA4	5825144	36552606	2	G	A	0.297	0.0447269	0.1812	-294.587	1e-05	0.805365	0.998785
CA1	5825487	2206056	5	G	A	0.474	0.0402244	0.163656	-294.587	1e-05	0.806177	0.998785
CA7	5825520	23532379	7	G	A	0.513	0.0456547	0.187583	-294.588	1e-05	0.808033	0.998785
CA4	23870353	34503697	3	G	A	0.149	0.0791189	0.326076	-294.588	1e-05	0.808609	0.998785
CA6	5824951	17596134	5	G	A	0.217	0.041133	0.170472	-294.588	1e-05	0.809654	0.998785
CA4	10259915	17266798	7	G	A	0.193	0.0702809	0.291848	-294.588	1e-05	0.810022	0.998785
CA4	10268338	17083179	3	G	A	0.188	-0.0694465	0.293358	-294.589	1e-05	0.813184	0.998785
CA7	8776179|F|0-29:G>A-29:G>A	24054121	0	A	G	0.293	-0.0469259	0.198295	-294.589	1e-05	0.813247	0.998785
CA3	23870846|F|0-55:A>G-55:A>G	39341787	0	A	G	0.137	0.0463495	0.19899	-294.59	1e-05	0.816132	0.998785
CA1	8776077|F|0-27:G>A-27:G>A	1954285	1	G	A	0.452	0.0368156	0.16217	-294.591	1e-05	0.820712	0.998785
CA4	5825441	4340531	3	G	A	0.182	0.0391162	0.175832	-294.592	1e-05	0.824249	0.998785
CA4	5825927	4739863	2	G	A	0.116	0.0465637	0.210596	-294.593	1e-05	0.825306	0.998785
CA2	5824720	16554366	5	G	A	0.276	0.0356151	0.161894	-294.593	1e-05	0.826172	0.998785
CA8	5825500|F|0-24:G>A-24:G>A	12133583	0	G	A	0.105	-0.0493475	0.224958	-294.593	1e-05	0.82666	0.998785
CA4	10267072	17300438	4	G	A	0.19	0.0644996	0.294101	-294.593	1e-05	0.8267	0.998785
CA4	5824733	28254517	5	G	A	0.487	0.0442069	0.201897	-294.593	1e-05	0.826974	0.998785
CA3	5826107|F|0-55:A>G-55:A>G	47713556	0	A	G	0.411	-0.0454651	0.207751	-294.593	1e-05	0.827063	0.998785
CA4	10265542	10683799	7	G	A	0.227	-0.0464778	0.215054	-294.594	1e-05	0.82918	0.998785
CA4	8822723	54341892	3	G	A	0.169	0.0473544	0.222489	-294.595	1e-05	0.831736	0.998785
CA7	5826152	23281849	7	A	G	0.293	-0.0366681	0.173606	-294.595	1e-05	0.833001	0.998785
CA9	5825047	887	2	G	A	0.084	-0.0519975	0.246569	-294.595	1e-05	0.833258	0.998785
CA7	5825424|F|0-45:G>A-45:G>A	34997549	2	G	A	0.345	-0.0373724	0.17747	-294.595	1e-05	0.833492	0.998785
CA6	5826017|F|0-31:A>G-31:A>G	13896382	0	G	A	0.236	-0.0409942	0.196782	-294.596	1e-05	0.835254	0.998785
CA7	5825136|F|0-16:G>A-16:G>A	19362729	0	G	A	0.223	-0.038133	0.185288	-294.596	1e-05	0.837218	0.998785
CA4	10264904	17288281	3	G	A	0.188	0.0598081	0.293685	-294.596	1e-05	0.8389	0.998785
CA4	5824683	35643383	7	G	A	0.447	-0.0420702	0.206899	-294.596	1e-05	0.839141	0.998785
CA1	5826129|F|0-33:G>A-33:G>A	7782723	0	A	G	0.328	0.0318758	0.158017	-294.597	1e-05	0.840401	0.998785
CA3	5824672	34831909	3	G	A	0.403	-0.0379951	0.190604	-294.597	1e-05	0.842261	0.998785
CA4	10269416	35906017	4	G	A	0.118	0.0472431	0.243268	-294.598	1e-05	0.846275	0.998785
CA2	5826065|F|0-14:G>A-14:G>A	17064152	0	G	A	0.309	0.0338408	0.176013	-294.599	1e-05	0.847791	0.998785
CA6	5824884	60530965	4	G	A	0.137	0.04395	0.230447	-294.599	1e-05	0.849001	0.998785
CA4	10268524	17266921	4	G	A	0.19	0.0546783	0.293229	-294.6	1e-05	0.852324	0.998785
CA4	10269013|F|0-10:A>G-10:A>G	8136235	0	G	A	0.086	0.0468727	0.253672	-294.6	1e-05	0.853649	0.998785
CA9	5824992	748	6	G	A	0.245	0.0469987	0.260396	-294.601	1e-05	0.857007	0.998785
CA6	10260136	50199025	7	G	A	0.4	0.0273328	0.15175	-294.601	1e-05	0.857298	0.998785
CA7	5824819	23574599	2	G	A	0.206	0.0321843	0.179088	-294.601	1e-05	0.857616	0.998785
CA1	5825050	2268857	5	G	A	0.48	0.0293145	0.163802	-294.601	1e-05	0.858203	0.998785
CA3	5825608|F|0-12:G>A-12:G>A	47888250	0	A	G	0.344	-0.0343044	0.193461	-294.601	1e-05	0.859492	0.998785
CA5	5824942	55933606	5	G	A	0.316	0.0311095	0.176094	-294.602	1e-05	0.860006	0.998785
CA7	23870368	46636177	3	G	A	0.052	-0.0615164	0.353348	-294.602	1e-05	0.86202	0.998785
CA5	5826214	1227735	3	G	A	0.156	0.033538	0.192681	-294.602	1e-05	0.862049	0.998785
CA4	10259858	17216766	5	G	A	0.191	0.0509133	0.295202	-294.602	1e-05	0.863297	0.998785
CA9	10263406	903	3	G	A	0.169	0.0365939	0.213731	-294.603	1e-05	0.864281	0.998785
CA4	10269352	36048409	4	G	A	0.092	0.0475982	0.279163	-294.603	1e-05	0.864839	0.998785
CA4	5825362|F|0-55:G>A-55:G>A	10868808	0	A	G	0.392	-0.0321863	0.191836	-294.603	1e-05	0.866978	0.998785
CA4	5824678	10902615	7	A	G	0.413	0.0326427	0.194814	-294.603	1e-05	0.867152	0.998785
CA9	5826048|F|0-27:G>A-27:G>A	521	0	G	A	0.484	0.0284364	0.172536	-294.604	1e-05	0.869308	0.998785
CA4	5826027|F|0-11:A>G-11:A>G	17183046	0	G	A	0.194	0.0502114	0.306718	-294.604	1e-05	0.870179	0.998785
CA4	5824847	35643383	5	A	G	0.454	0.0339111	0.209302	-294.604	1e-05	0.871504	0.998785
CA4	5825409|F|0-66:A>G-66:A>G	36470836	0	A	G	0.102	0.0429584	0.267897	-294.604	1e-05	0.872814	0.998785
CA4	5824709	10992517	4	G	A	0.399	0.0300146	0.1897	-294.605	1e-05	0.874491	0.998785
CA4	10269370	17183046	5	G	A	0.191	0.0465747	0.294993	-294.605	1e-05	0.874756	0.998785
CA7	8822692	33920102	2	G	A	0.135	0.0320547	0.206782	-294.605	1e-05	0.877012	0.998785
CA6	5825484|F|0-43:A>G-43:A>G	59999332	0	G	A	0.239	0.0266045	0.175068	-294.606	1e-05	0.879414	0.998785
CA4	5825624|F|0-49:A>G-49:A>G	34124952	0	G	A	0.156	0.0495734	0.333091	-294.606	1e-05	0.881885	0.998785
CA9	8822721	781	4	G	A	0.17	-0.0337725	0.22779	-294.606	1e-05	0.882332	0.998785
CA5	5824635	28004396	3	G	A	0.143	0.0294717	0.199526	-294.606	1e-05	0.882768	0.998785
CA6	5826136|F|0-50:A>G-50:A>G	59999441	0	G	A	0.248	-0.0260079	0.176801	-294.606	1e-05	0.883245	0.998785
CA7	5824698	47490087	6	G	A	0.318	0.0292493	0.199241	-294.606	1e-05	0.88348	0.998785
CA7	5826018|F|0-44:G>A-44:G>A	23172418	0	G	A	0.309	-0.0249903	0.170653	-294.606	1e-05	0.883767	0.998785
CA1	5825524|F|0-22:A>G-22:A>G	2243929	0	G	A	0.459	0.0240073	0.165806	-294.607	1e-05	0.885066	0.998785
CA4	10263407	10798680	3	G	A	0.234	-0.0309575	0.214895	-294.607	1e-05	0.885644	0.998785
CA2	5825515|F|0-12:A>G-12:A>G	18060830	0	G	A	0.217	0.0246313	0.1746	-294.607	1e-05	0.887999	0.998785
CA4	5825498|F|0-66:G>A-66:G>A	41474884	0	A	G	0.506	-0.0301449	0.216374	-294.608	1e-05	0.889382	0.998785
CA4	5824830	33633288	7	A	G	0.193	0.0392685	0.286283	-294.608	1e-05	0.891079	0.998785
CA7	5825303|F|0-18:G>A-18:G>A	49212211	0	A	G	0.503	0.0273154	0.201019	-294.608	1e-05	0.892091	0.998785
CA4	5825350|F|0-17:G>A-17:G>A	10641928	0	G	A	0.236	-0.0293609	0.217006	-294.608	1e-05	0.892553	0.998785
CA4	5825157|F|0-49:G>A-49:G>A	58167555	1	G	A	0.439	0.0233629	0.173639	-294.608	1e-05	0.893146	0.998785
CA9	10258103	838	5	G	A	0.178	-0.0433234	0.322595	-294.608	1e-05	0.893344	0.998785
CA2	5825594|F|0-18:G>A-18:G>A	20375368	0	A	G	0.392	0.019795	0.149577	-294.608	1e-05	0.89489	0.998785
CA4	8822719	54425060	3	G	A	0.162	0.0306791	0.232386	-294.608	1e-05	0.895143	0.998785
CA7	5824833	23276334	1	G	A	0.301	0.0223771	0.169747	-294.608	1e-05	0.895295	0.998785
CA4	10260135	8227804	1	G	A	0.083	-0.0315165	0.246515	-294.609	1e-05	0.898437	0.998785
CA1	10265001|F|0-19:A>G-19:A>G	7353492	0	G	A	0.054	0.0401403	0.315057	-294.609	1e-05	0.898786	0.998785
CA2	5825673|F|0-30:A>G-30:A>G	17992885	5	G	A	0.299	-0.0210089	0.165769	-294.609	1e-05	0.899316	0.998785
CA9	5825446|F|0-44:G>A-44:G>A	532	0	G	A	0.197	0.0354645	0.283704	-294.609	1e-05	0.900683	0.998785
CA7	5825849	23532313	5	A	G	0.513	0.0239631	0.192763	-294.61	1e-05	0.90123	0.998785
CA8	5825348|F|0-57:A>G-57:A>G	10347833	0	G	A	0.041	-0.0500326	0.403058	-294.61	1e-05	0.901373	0.998785
CA4	5824832	15505538	5	G	A	0.48	-0.0212066	0.171883	-294.61	1e-05	0.90197	0.998785
CA4	5826015	33633288	5	G	A	0.197	-0.0349255	0.284177	-294.61	1e-05	0.902347	0.998785
CA8	10263910	13802587	4	G	A	0.065	-0.0343859	0.280432	-294.61	1e-05	0.902571	0.998785
CA4	10263411	10683758	4	G	A	0.235	0.0256207	0.21387	-294.61	1e-05	0.904802	0.998785
CA2	5825975|F|0-9:G>A-9:G>A	16632532	0	A	G	0.299	0.0197702	0.166789	-294.61	1e-05	0.905799	0.998785
CA7	5825163|F|0-43:A>G-43:A>G	49214276	0	G	A	0.494	0.023181	0.195619	-294.61	1e-05	0.905826	0.998785
CA4	5825976	35784622	2	G	A	0.129	0.0275762	0.237587	-294.611	1e-05	0.907751	0.998785
CA7	5825787	49209308	7	G	A	0.5	0.0229361	0.199836	-294.611	1e-05	0.908775	0.998785
CA6	5824772	60423450	7	G	A	0.32	-0.0178505	0.155741	-294.611	1e-05	0.908899	0.998785
CA4	15990192	8022236	2	G	A	0.084	-0.0280161	0.246514	-294.611	1e-05	0.909665	0.998785
CA4	10266958	17179825	4	G	A	0.183	0.0310182	0.286246	-294.611	1e-05	0.91385	0.998785
CA4	5825843	13311285	5	G	A	0.309	-0.0166839	0.154286	-294.611	1e-05	0.914029	0.998785
CA4	10269045	17099208	5	G	A	0.178	0.0295142	0.278507	-294.612	1e-05	0.915743	0.998785
CA1	5826229	6170558	6	G	A	0.219	-0.0214889	0.204088	-294.612	1e-05	0.916282	0.998785
CA6	13144413|F|0-20:A>G-20:A>G	13408681	2	A	G	0.094	0.0255898	0.24391	-294.612	1e-05	0.916581	0.998785
CA9	5824967	399	6	A	G	0.457	0.0195937	0.187072	-294.612	1e-05	0.916721	0.998785
CA9	5824841	800	5	A	G	0.5	0.0167809	0.163413	-294.612	1e-05	0.918343	0.998785
CA3	11064378|F|0-13:A>G-13:A>G	49579599	0	G	A	0.073	0.0308862	0.308419	-294.612	1e-05	0.920361	0.998785
CA2	5825423|F|0-46:A>G-46:A>G	330751	0	A	G	0.137	-0.0199658	0.199638	-294.612	1e-05	0.920467	0.998785
CA9	5824744	774	6	G	A	0.517	0.0171035	0.175674	-294.613	1e-05	0.922568	0.998785
CA3	10268440	39563699	7	A	G	0.433	-0.0186477	0.201266	-294.613	1e-05	0.926301	0.998785
CA4	10258911	16633965	4	G	A	0.196	0.0260366	0.285725	-294.613	1e-05	0.927513	0.998785
CA4	5825056	24452987	6	A	G	0.497	-0.0193308	0.218264	-294.613	1e-05	0.929543	0.998785
CA1	5825204	2178270	6	G	A	0.483	-0.0146425	0.165834	-294.613	1e-05	0.929757	0.998785
CA7	5825968|F|0-7:A>G-7:A>G	49545394	0	G	A	0.487	0.0163084	0.197808	-294.614	1e-05	0.9344	0.998785
CA7	10270032|F|0-52:G>A-52:G>A	23695828	1	G	A	0.212	-0.0150887	0.184701	-294.614	1e-05	0.934998	0.998785
CA8	5826035|F|0-60:G>A-60:G>A	8620214	0	G	A	0.484	-0.0133358	0.17564	-294.614	1e-05	0.939576	0.998785
CA3	5825893|F|0-15:A>G-15:A>G	49659320	0	G	A	0.073	0.0228069	0.301998	-294.614	1e-05	0.939899	0.998785
CA6	5824753	11973862	6	A	G	0.47	-0.0132403	0.176118	-294.614	1e-05	0.940171	0.998785
CA4	5825167|F|0-61:G>A-61:G>A	35641589	0	A	G	0.455	0.0157394	0.209891	-294.614	1e-05	0.940322	0.998785
CA4	10258962	17002270	5	G	A	0.197	-0.020901	0.279527	-294.614	1e-05	0.940493	0.998785
CA9	5826072|F|0-18:G>A-18:G>A	429	0	A	G	0.468	0.0145723	0.209719	-294.615	1e-05	0.944694	0.998785
CA1	13144397|F|0-44:G>A-44:G>A	44303210	1	A	G	0.061	0.020549	0.29712	-294.615	1e-05	0.944952	0.998785
CA1	5825513|F|0-30:A>G-30:A>G	1099848	2	G	A	0.106	-0.015226	0.225034	-294.615	1e-05	0.946144	0.998785
CA7	5824901	49568364	6	G	A	0.205	0.0131165	0.194635	-294.615	1e-05	0.946359	0.998785
CA2	5825595	20375368	4	A	G	0.366	-0.0100621	0.149561	-294.615	1e-05	0.946449	0.998785
CA9	23871312|F|0-14:A>G-14:A>G	152	0	G	A	0.226	0.0202523	0.301868	-294.615	1e-05	0.946598	0.998785
CA8	5825340|F|0-38:G>A-38:G>A	8579754	0	G	A	0.484	0.0108636	0.173523	-294.615	1e-05	0.950162	0.998785
CA9	5825119	837	4	G	A	0.196	0.0186407	0.305991	-294.615	1e-05	0.951503	0.998785
CA5	10269845	63843329	6	A	G	0.483	-0.00959941	0.159399	-294.615	1e-05	0.952057	0.998785
CA2	8776009|F|0-24:G>A-24:G>A	16624759	2	A	G	0.306	0.00975269	0.163973	-294.615	1e-05	0.952649	0.998785
CA4	5824607	34209566	5	G	A	0.184	0.0159461	0.278062	-294.616	1e-05	0.954343	0.998785
CA7	5825968	49545394	5	A	G	0.487	0.00948333	0.192855	-294.616	1e-05	0.960845	0.998785
CA4	5825814	10283093	5	G	A	0.224	0.00732416	0.161903	-294.616	1e-05	0.963977	0.998785
CA4	8822714	54289329	4	G	A	0.176	-0.00973404	0.22255	-294.616	1e-05	0.96517	0.998785
CA9	5824968	833	6	G	A	0.464	-0.00761162	0.185889	-294.616	1e-05	0.967391	0.998785
CA1	5824563	10914658	5	G	A	0.382	0.0082545	0.201995	-294.616	1e-05	0.967457	0.998785
CA7	5825371	23744887	2	G	A	0.213	0.00666525	0.178808	-294.616	1e-05	0.970314	0.998785
CA4	10264203	16928513	1	G	A	0.186	0.0102109	0.295348	-294.617	1e-05	0.972466	0.998785
CA9	5825777	789	1	G	A	0.064	0.010078	0.298721	-294.617	1e-05	0.973131	0.998785
CA4	5826120	17288281	6	A	G	0.179	0.0107366	0.326672	-294.617	1e-05	0.973824	0.998785
CA1	5825217	2259024	7	A	G	0.48	0.00527185	0.164214	-294.617	1e-05	0.974431	0.998785
CA7	5826089|F|0-22:G>A-22:G>A	49556634	0	G	A	0.494	0.00620478	0.198014	-294.617	1e-05	0.975043	0.998785
CA6	5825667|F|0-14:G>A-14:G>A	46460803	0	G	A	0.334	0.00724469	0.233942	-294.617	1e-05	0.975336	0.998785
CA4	5825361	58283108	5	G	A	0.211	0.00537701	0.176902	-294.617	1e-05	0.975791	0.998785
CA5	5824952	38640946	3	G	A	0.325	0.00534064	0.184928	-294.617	1e-05	0.976998	0.998785
CA4	10264466|F|0-20:G>A-20:G>A	17108529	1	G	A	0.183	-0.00739338	0.283683	-294.617	1e-05	0.979242	0.998785
CA4	11064367|F|0-42:A>G-42:A>G	16756915	2	G	A	0.203	0.00758873	0.294279	-294.617	1e-05	0.97946	0.998785
CA6	11062423	29269163	6	G	A	0.238	-0.00411881	0.160721	-294.617	1e-05	0.979588	0.998785
CA4	15979458|F|0-66:G>A-66:G>A	49602627	7	A	G	0.19	0.00708519	0.277731	-294.617	1e-05	0.979681	0.998785
CA9	5825065	755	7	A	G	0.28	0.0041304	0.165922	-294.617	1e-05	0.980172	0.998785
CA6	5825212|F|0-23:A>G-23:A>G	61858016	0	A	G	0.153	0.00504695	0.207764	-294.617	1e-05	0.980652	0.998785
CA8	5825473|F|0-14:G>A-14:G>A	8854556	0	G	A	0.487	0.00418048	0.174787	-294.617	1e-05	0.98095	0.998785
CA4	10268625	17300484	4	G	A	0.183	-0.00679896	0.310118	-294.617	1e-05	0.982537	0.998888
CA3	10258418	39580042	3	A	G	0.455	0.00396143	0.203894	-294.617	1e-05	0.984524	0.999396
CA7	8822694	34061049	1	G	A	0.128	-0.00354158	0.210269	-294.617	1e-05	0.986584	0.999647
CA9	5825428	868	7	G	A	0.367	-0.001921	0.170439	-294.617	1e-05	0.991022	0.999647
CA9	5824840	900	6	G	A	0.49	0.00220562	0.197053	-294.617	1e-05	0.991084	0.999647
CA3	5825739	39687362	5	G	A	0.467	0.00198088	0.209679	-294.617	1e-05	0.992475	0.999647
CA9	5825207|F|0-15:A>G-15:A>G	275	0	G	A	0.156	-0.00195013	0.20671	-294.617	1e-05	0.992485	0.999647
CA3	5825913|F|0-45:G>A-45:G>A	39848570	0	A	G	0.455	-0.00160151	0.206959	-294.617	1e-05	0.993836	0.999647
CA4	5826052|F|0-8:A>G-8:A>G	43776716	0	A	G	0.506	-0.00128598	0.216009	-294.617	1e-05	0.995258	0.999647
CA7	5825481|F|0-44:G>A-44:G>A	49506777	0	G	A	0.503	0.000825079	0.197456	-294.617	1e-05	0.996672	0.999647
CA4	5826179	36436225	3	G	A	0.104	0.000148109	0.261675	-294.617	1e-05	0.999549	0.999824
CA4	11063553|F|0-47:A>G-47:A>G	4314110	0	G	A	0.175	-4.11128e-05	0.186141	-294.617	1e-05	0.999824	0.999824
chr	rs	ps	n_miss	allele1	allele0	af	beta	se	logl_H1	l_remle	p_wald	fdr
CA9	5825096	821	7	G	A	0.107	0.393432	0.111718	-206.931	0.5466	0.000543448	0.402151
CA4	5825419|F|0-36:A>G-36:A>G	37991781	0	A	G	0.492	-0.273545	0.0943959	-208.696	0.487913	0.00422412	0.547169
CA4	5824835	38005583	8	A	G	0.483	-0.25931	0.0920174	-208.935	0.488036	0.00537201	0.547169
CA1	5825172	7475256	9	G	A	0.406	0.263439	0.0951679	-209.164	0.515011	0.00622747	0.547169
CA4	5824741	12166986	7	G	A	0.232	0.262241	0.0955769	-208.971	1.00303	0.00668866	0.547169
CA4	5824734	58166368	8	G	A	0.443	0.254391	0.0935552	-209.004	0.893045	0.0071857	0.547169
CA4	10258969	38005649	9	A	G	0.491	-0.245015	0.0910021	-209.296	0.473106	0.00776344	0.547169
CA9	5825003	844	3	G	A	0.077	0.352858	0.133133	-209.382	0.655624	0.00875543	0.547169
CA9	5826100	859	9	G	A	0.491	0.266085	0.100745	-209.216	0.774779	0.00898879	0.547169
CA4	10264226	37797596	4	G	A	0.256	0.282419	0.107157	-209.486	0.513413	0.00913275	0.547169
CA4	5824874	12193392	8	A	G	0.455	0.255193	0.0987347	-209.429	1.34127	0.0105404	0.547169
CA9	10267177|F|0-9:G>A-9:G>A	427	0	G	A	0.179	0.490188	0.192834	-209.495	1.22917	0.0118645	0.547169
CA7	5825462	31071994	5	G	A	0.268	-0.296589	0.116715	-209.383	0.803342	0.0118937	0.547169
CA9	5824644	750	7	G	A	0.237	0.365955	0.144269	-209.625	0.539785	0.0120424	0.547169
CA1	5824850	7456854	9	A	G	0.389	0.232995	0.0923382	-209.671	0.593528	0.0124924	0.547169
CA4	5825835	38027332	8	A	G	0.483	0.22944	0.0913769	-209.907	0.419914	0.0129227	0.547169
CA4	5825899	38090247	7	A	G	0.486	0.227248	0.0907638	-209.934	0.41696	0.0131789	0.547169
CA4	5825162|F|0-45:G>A-45:G>A	56720735	0	G	A	0.34	0.321429	0.13012	-209.418	0.899955	0.0144333	0.547169
CA9	5824759	742	5	G	A	0.196	0.450748	0.183812	-209.512	0.905095	0.0151514	0.547169
CA4	11064111|F|0-36:A>G-36:A>G	37829943	0	A	G	0.253	0.265733	0.108846	-209.985	0.506838	0.015599	0.547169
CA9	5825720|F|0-16:G>A-16:G>A	546	3	G	A	0.273	0.249166	0.102183	-209.664	0.6493	0.0157224	0.547169
CA1	5825655|F|0-34:G>A-34:G>A	3093579	0	A	G	0.269	0.248219	0.10233	-209.695	0.642629	0.0162672	0.547169
CA9	5825973	904	7	G	A	0.35	0.220039	0.0914309	-210.159	0.471761	0.0171126	0.550581
CA5	5825203	43209910	8	G	A	0.358	0.228825	0.0974194	-210.007	0.730777	0.0199156	0.614063
CA4	5825822|F|0-42:A>G-42:A>G	41524197	0	A	G	0.255	0.412151	0.180342	-210.004	0.58883	0.0234565	0.694313
CA4	5825273|F|0-61:A>G-61:A>G	32950411	1	A	G	0.202	0.557043	0.247914	-209.768	0.980895	0.0258599	0.715928
CA5	5824763	7435588	5	G	A	0.251	0.161656	0.0736335	-210.46	0.70276	0.0294129	0.715928
CA4	15990164	56720159	6	G	A	0.348	0.277087	0.126919	-210.087	0.815345	0.0303167	0.715928
CA1	23870854|F|0-36:A>G-36:A>G	40960229	7	A	G	0.054	0.335368	0.153979	-210.567	0.58929	0.0307054	0.715928
CA4	10268578|F|0-39:G>A-39:G>A	25634163	1	G	A	0.117	-0.643857	0.297109	-210.17	0.974795	0.0315433	0.715928
CA4	5825837|F|0-52:A>G-52:A>G	38291899	0	G	A	0.079	-0.298613	0.139014	-210.439	0.736296	0.0330447	0.715928
CA1	5824991	3068770	5	G	A	0.274	0.206548	0.096209	-210.4	0.59217	0.0331418	0.715928
CA9	5824975	744	4	G	A	0.25	0.319873	0.149306	-210.402	0.608949	0.0335048	0.715928
CA1	5825655	3093579	5	G	A	0.274	0.200248	0.0939843	-210.528	0.537786	0.0344754	0.715928
CA4	5824705	38398139	2	G	A	0.077	-0.293619	0.137903	-210.485	0.748753	0.034599	0.715928
CA6	5824753	11973862	6	A	G	0.478	0.209266	0.0984111	-210.431	0.765127	0.0348289	0.715928
CA1	5824777	2731553	4	G	A	0.283	0.204357	0.0972602	-210.433	0.626495	0.0370211	0.721103
CA7	10269882	39701790	1	G	A	0.055	0.305225	0.145273	-210.679	0.635231	0.0370296	0.721103
CA9	5825694|F|0-12:A>G-12:A>G	579	0	G	A	0.174	-0.27167	0.133503	-210.581	1.01318	0.0433236	0.732327
CA4	5826164|F|0-38:A>G-38:A>G	34466368	0	G	A	0.209	0.511443	0.257467	-210.251	0.930575	0.048502	0.732327
CA9	5825291	740	3	G	A	0.204	0.469098	0.236297	-210.307	0.904904	0.0486409	0.732327
CA9	10261997	809	3	G	A	0.055	-0.345411	0.174522	-210.751	0.983394	0.0493204	0.732327
CA9	10260139	810	3	G	A	0.055	-0.345411	0.174522	-210.751	0.983394	0.0493204	0.732327
CA4	5826064	36284807	9	G	A	0.337	-0.241877	0.122312	-210.541	0.735115	0.0495074	0.732327
CA4	5824620	33331391	4	G	A	0.2	0.410836	0.207887	-210.427	0.838803	0.0496544	0.732327
CA9	5825777	789	2	G	A	0.077	-0.296137	0.149913	-210.797	0.6566	0.0497521	0.732327
CA1	5824891	11381152	5	G	A	0.33	-0.18477	0.0944409	-210.713	0.706932	0.0519576	0.732327
CA7	8822694	34061049	1	G	A	0.12	0.274548	0.140647	-210.698	1.10992	0.0524859	0.732327
CA6	10258005	64006681	9	A	G	0.069	-0.317823	0.162837	-210.803	0.703495	0.0525156	0.732327
CA4	5826054	36048409	9	A	G	0.086	-0.346702	0.178587	-210.666	0.93013	0.0537762	0.732327
CA4	5824788	38148476	7	G	A	0.401	-0.173368	0.0896795	-210.772	0.598675	0.0547818	0.732327
CA6	5824598	60359331	5	G	A	0.229	-0.168363	0.0876676	-210.916	0.698544	0.0563788	0.732327
CA4	5824756	35698732	2	G	A	0.181	0.253172	0.132673	-210.758	0.736569	0.0579519	0.732327
CA4	5824974	41088142	5	G	A	0.257	0.280527	0.148154	-211.02	0.516041	0.0598984	0.732327
CA1	5825272|F|0-31:A>G-31:A>G	11381627	1	G	A	0.336	-0.17908	0.095012	-210.84	0.687749	0.0610662	0.732327
CA4	5825147	36041411	9	G	A	0.211	-0.26033	0.138463	-210.734	0.863343	0.061705	0.732327
CA7	8822692	33920102	2	G	A	0.126	0.256009	0.137882	-210.879	1.10716	0.0649844	0.732327
CA8	10269749	19126958	5	G	A	0.251	0.189186	0.101951	-211.032	0.761774	0.0651366	0.732327
CA9	5826231	741	7	G	A	0.203	0.38739	0.208904	-210.657	0.794838	0.0653192	0.732327
CA4	5825903	35382486	3	A	G	0.343	0.231853	0.125063	-210.735	0.793346	0.0653916	0.732327
CA4	10267531|F|0-42:G>A-42:G>A	33316083	0	A	G	0.212	0.428474	0.231235	-210.563	0.854074	0.0655227	0.732327
CA4	5825264	36448528	4	G	A	0.228	-0.251004	0.135652	-210.777	0.869324	0.0659007	0.732327
CA6	5825713|F|0-24:A>G-24:A>G	63977687	0	G	A	0.073	-0.283861	0.153514	-211.027	0.662587	0.0660852	0.732327
CA4	5825711	33509260	4	G	A	0.133	-0.277734	0.150634	-210.969	0.678796	0.0668617	0.732327
CA3	5825794	49805135	8	G	A	0.449	0.173282	0.0940647	-210.834	0.874962	0.0670966	0.732327
CA4	5826223	36555635	7	A	G	0.339	-0.234537	0.127432	-210.767	0.916154	0.0673427	0.732327
CA4	5825246	33313082	3	G	A	0.204	0.410398	0.223594	-210.635	0.825242	0.0680874	0.732327
CA4	5826197|F|0-24:G>A-24:G>A	24374751	3	G	A	0.221	-0.322107	0.175746	-210.717	0.821685	0.0684845	0.732327
CA1	5825005	23931680	8	A	G	0.301	-0.179529	0.0985325	-210.999	0.625751	0.0701104	0.732327
CA2	5824587	16554300	5	G	A	0.268	0.18268	0.100454	-210.896	0.871656	0.0706446	0.732327
CA4	5825902	35382486	2	G	A	0.346	0.224505	0.124014	-210.817	0.800112	0.0719147	0.732327
CA1	5825568|F|0-48:A>G-48:A>G	11339523	0	A	G	0.329	-0.172595	0.0955339	-210.987	0.685274	0.0724899	0.732327
CA4	5825191|F|0-41:G>A-41:G>A	49717665	0	A	G	0.212	0.412332	0.228304	-210.674	0.836095	0.0725783	0.732327
CA9	5825657	745	4	G	A	0.2	0.363939	0.202357	-210.792	0.760452	0.0737734	0.732327
CA9	5824939	260	3	G	A	0.265	0.306017	0.17062	-211.044	0.554773	0.0745621	0.732327
CA4	5824565	36627478	7	G	A	0.322	-0.21188	0.118593	-210.918	0.795265	0.0756817	0.732327
CA4	5826179	36436225	3	G	A	0.099	-0.288516	0.162181	-210.964	0.852663	0.0769314	0.732327
CA4	23870838|F|0-54:G>A-54:G>A	30050834	2	A	G	0.242	-0.260143	0.146362	-210.862	0.802656	0.0771913	0.732327
CA9	5824798	764	8	G	A	0.341	-0.297529	0.169722	-210.875	1.16716	0.0812981	0.75422
CA8	10260106	13699991	4	G	A	0.078	-0.225111	0.128754	-211.318	1.05005	0.082103	0.75422
CA4	5824603	49684586	4	G	A	0.2	0.34173	0.195747	-210.896	0.811978	0.0825565	0.75422
CA4	10269352	36048409	4	G	A	0.089	-0.297393	0.172713	-211.062	0.880197	0.0868074	0.76198
CA6	5826177|F|0-51:A>G-51:A>G	8916791	0	G	A	0.234	0.162367	0.0951499	-211.422	0.574759	0.0896516	0.76198
CA9	5825039	749	3	G	A	0.21	0.387382	0.22845	-210.843	0.84489	0.0916723	0.76198
CA9	10260073	793	8	A	G	0.438	0.157522	0.0929851	-211.421	0.499968	0.0919849	0.76198
CA4	5825210	49971643	7	G	A	0.192	0.294407	0.173871	-211.113	0.693734	0.0921372	0.76198
CA6	10260134	63963339	3	G	A	0.072	-0.257004	0.152264	-211.315	0.665499	0.0931647	0.76198
CA9	10268953	792	2	G	A	0.071	-0.256837	0.15236	-211.317	0.666364	0.0935823	0.76198
CA9	5825393	771	7	G	A	0.48	0.165243	0.098241	-211.078	1.06565	0.0942996	0.76198
CA8	5825658|F|0-18:G>A-18:G>A	8025622	0	G	A	0.065	0.283029	0.168351	-211.188	0.876313	0.0944608	0.76198
CA1	5826008	6037952	6	G	A	0.242	0.163217	0.0974844	-211.278	0.783451	0.0958095	0.76198
CA1	5825750|F|0-6:G>A-6:G>A	7699696	0	G	A	0.429	0.146844	0.087874	-211.259	0.727113	0.0964446	0.76198
CA9	5825742	777	9	G	A	0.366	0.209566	0.12605	-211.094	0.761395	0.0981415	0.76198
CA4	5826118	49381281	4	G	A	0.206	0.368785	0.222644	-210.942	0.829115	0.099385	0.76198
CA1	5825749	2808785	6	G	A	0.343	0.158471	0.0957752	-211.185	0.775749	0.0997452	0.76198
CA9	10262003	862	4	G	A	0.083	0.229968	0.139169	-211.609	0.500232	0.100188	0.76198
CA4	10270073|F|0-48:G>A-48:G>A	56597883	0	G	A	0.438	0.164994	0.100034	-211.229	0.982329	0.100813	0.76198
CA4	10268630	27746660	4	G	A	0.233	-0.28754	0.174746	-210.982	0.794677	0.101617	0.76198
CA4	10269789	24374751	6	G	A	0.129	-0.246557	0.150227	-211.311	0.699285	0.102496	0.76198
CA7	5825136|F|0-16:G>A-16:G>A	19362729	0	G	A	0.215	0.149851	0.0914311	-211.603	0.555084	0.10297	0.76198
CA9	5825970	804	4	G	A	0.144	0.181049	0.110837	-211.32	0.863539	0.104117	0.76284
CA7	15979520|F|0-62:A>G-62:A>G	19860552	2	G	A	0.266	-0.146443	0.0903836	-211.409	0.731688	0.106931	0.775773
CA9	5824558	739	5	G	A	0.196	0.299137	0.185788	-211.198	0.695154	0.109129	0.781362
CA4	5824805	35824346	4	G	A	0.267	0.218285	0.135946	-211.18	0.987807	0.110097	0.781362
CA9	5825765	811	4	G	A	0.15	0.177974	0.111082	-211.36	0.875741	0.110869	0.781362
CA4	5825676	34450794	6	G	A	0.213	0.358721	0.224635	-211.017	0.835873	0.112041	0.78217
CA6	5825180	994892	4	G	A	0.133	-0.203006	0.128884	-211.36	0.812012	0.116987	0.799354
CA4	10259633	16613656	3	G	A	0.188	0.295621	0.187847	-211.272	0.981826	0.117306	0.799354
CA4	5825157|F|0-49:G>A-49:G>A	58167555	1	G	A	0.434	0.154163	0.098078	-211.377	0.81906	0.117743	0.799354
CA6	5824976	20524867	4	G	A	0.283	-0.148432	0.0972137	-211.67	0.588781	0.128549	0.857809
CA4	5825187|F|0-15:A>G-15:A>G	46613507	0	A	G	0.209	0.376163	0.247398	-211.08	0.770242	0.130146	0.857809
CA9	10260167	761	4	G	A	0.244	0.179998	0.118939	-211.419	0.886466	0.131941	0.857809
CA1	5824664	2711085	4	G	A	0.272	0.145704	0.0969163	-211.494	0.647487	0.134488	0.857809
CA4	10264580|F|0-30:A>G-30:A>G	17212970	0	A	G	0.166	0.30434	0.204515	-211.397	0.945411	0.138472	0.857809
CA1	10260130	24368577	2	G	A	0.071	0.208772	0.140894	-211.657	0.726378	0.140151	0.857809
CA4	5824765	33509189	4	G	A	0.122	-0.218896	0.14798	-211.581	0.708762	0.140829	0.857809
CA4	5826253	58210222	6	G	A	0.202	0.289626	0.196024	-211.355	0.700614	0.14129	0.857809
CA4	5825854	35067233	5	G	A	0.101	-0.212446	0.144936	-211.514	0.859948	0.144449	0.857809
CA4	5825470|F|0-46:A>G-46:A>G	8574813	0	G	A	0.473	0.128905	0.0880075	-211.508	0.710444	0.144748	0.857809
CA2	11063680|F|0-37:G>A-37:G>A	21148420	2	A	G	0.066	-0.230074	0.157343	-211.609	0.867136	0.145417	0.857809
CA1	13146128|F|0-54:G>A-54:G>A	13246932	0	G	A	0.057	-0.233569	0.160747	-211.734	0.711268	0.147959	0.857809
CA1	5824685	17114651	7	A	G	0.379	0.115408	0.0794664	-211.648	0.742009	0.148164	0.857809
CA1	5825524|F|0-22:A>G-22:A>G	2243929	0	G	A	0.457	-0.199378	0.137439	-211.203	0.923629	0.148614	0.857809
CA4	5824873	36128919	6	G	A	0.337	-0.163169	0.112489	-211.276	0.834708	0.14865	0.857809
CA1	5825329	2976397	5	G	A	0.279	0.141	0.0981941	-211.578	0.642831	0.152758	0.857809
CA1	5824848	7866973	9	A	G	0.429	0.124242	0.0866453	-211.621	0.727649	0.15333	0.857809
CA4	10260078	25459693	9	A	G	0.234	-0.23843	0.166339	-211.363	0.731163	0.153478	0.857809
CA9	5824896	815	2	G	A	0.099	-0.206744	0.144833	-211.567	0.860028	0.155178	0.857809
CA4	5826006|F|0-6:A>G-6:A>G	8425679	0	G	A	0.462	0.120444	0.0844678	-211.669	0.627731	0.155624	0.857809
CA4	5825972	49439000	6	G	A	0.208	0.305496	0.214585	-211.337	0.755372	0.156276	0.857809
CA6	5825806|F|0-26:G>A-26:G>A	62558978	0	G	A	0.185	-0.159269	0.112084	-211.733	0.942118	0.157052	0.857809
CA4	10268159	28648217	4	G	A	0.233	-0.232577	0.164462	-211.35	0.772575	0.159039	0.857809
CA6	11062423	29269163	7	G	A	0.249	0.10131	0.0716436	-211.922	0.638186	0.159063	0.857809
CA2	5826024	21531313	7	A	G	0.435	-0.14175	0.100279	-211.582	1.08036	0.159222	0.857809
CA4	10269788	24332104	4	G	A	0.233	-0.242949	0.171958	-211.347	0.764267	0.159431	0.857809
CA8	5824574	8821477	8	G	A	0.477	0.159307	0.113225	-211.52	0.911498	0.161154	0.857809
CA9	5826148|F|0-18:G>A-18:G>A	438	0	A	G	0.147	-0.184678	0.132666	-211.716	0.723896	0.165626	0.857809
CA4	5824602	33331325	3	G	A	0.215	0.343504	0.247276	-211.251	0.817841	0.166502	0.857809
CA4	5825209	49971643	9	A	G	0.211	0.295805	0.213129	-211.407	0.738035	0.166879	0.857809
CA4	5825932	35085582	3	G	A	0.094	-0.200229	0.14429	-211.648	0.866342	0.166949	0.857809
CA9	5824949	121	8	G	A	0.307	-0.126555	0.0915822	-211.677	0.803048	0.168722	0.857809
CA4	5825434|F|0-13:G>A-13:G>A	36389456	0	G	A	0.144	-0.308405	0.223321	-211.523	0.884935	0.168992	0.857809
CA2	5825219|F|0-10:G>A-10:G>A	21432604	0	A	G	0.071	-0.207313	0.150346	-211.706	0.794954	0.169635	0.857809
CA4	5825025	46615198	6	G	A	0.213	0.31951	0.231827	-211.328	0.786334	0.169846	0.857809
CA2	5825219	21432604	1	G	A	0.071	-0.207072	0.150303	-211.708	0.794553	0.170009	0.857809
CA9	10258659	897	1	G	A	0.071	-0.207072	0.150303	-211.708	0.794553	0.170009	0.857809
CA4	5825747|F|0-7:G>A-7:G>A	17099208	0	G	A	0.166	0.277383	0.202317	-211.542	0.904244	0.172072	0.857809
CA2	10267019|F|0-16:G>A-16:G>A	21375677	0	G	A	0.073	-0.203248	0.148305	-211.721	0.786775	0.172246	0.857809
CA9	5825216	813	8	G	A	0.46	-0.171072	0.125085	-211.389	0.83685	0.173128	0.857809
CA9	5824954	754	9	G	A	0.32	0.208306	0.153703	-211.453	0.963573	0.177035	0.857809
CA7	5826184	49568364	9	A	G	0.183	0.144921	0.107463	-211.844	1.01791	0.179172	0.857809
CA7	5825763	20291617	7	G	A	0.379	0.109166	0.0811731	-211.802	0.760432	0.180363	0.857809
CA9	5824812	280	4	G	A	0.15	-0.155981	0.116177	-211.721	0.947556	0.181086	0.857809
CA3	10260155	38147382	2	G	A	0.253	0.161335	0.120306	-211.644	0.879439	0.181599	0.857809
CA4	10264572|F|0-46:G>A-46:G>A	16975817	0	A	G	0.171	0.283397	0.211845	-211.553	0.92405	0.182664	0.857809
CA4	10267891|F|0-22:A>G-22:A>G	17290304	0	A	G	0.171	0.283397	0.211845	-211.553	0.92405	0.182664	0.857809
CA2	5825331|F|0-60:G>A-60:G>A	18479084	0	G	A	0.209	0.122815	0.0918907	-211.808	0.800639	0.183063	0.857809
CA2	5825135	17107922	8	G	A	0.466	0.126627	0.0952109	-211.586	0.887355	0.185213	0.857809
CA9	5825326	279	4	G	A	0.15	-0.153787	0.115633	-211.752	0.954376	0.185215	0.857809
CA4	5824795	34468659	8	G	A	0.193	-0.248221	0.186748	-211.675	1.1105	0.185472	0.857809
CA4	10266270|F|0-57:G>A-57:G>A	23862495	0	G	A	0.231	-0.233434	0.176766	-211.454	0.745099	0.188319	0.865565
CA4	5825409|F|0-66:A>G-66:A>G	36470836	0	A	G	0.098	-0.224351	0.17095	-211.647	0.848444	0.191063	0.868268
CA9	5825572	716	9	G	A	0.297	-0.118471	0.0906207	-211.787	0.815531	0.192769	0.868268
CA6	8822738	61442199	9	A	G	0.451	0.107402	0.082223	-211.757	0.70319	0.19314	0.868268
CA1	11063160|F|0-17:G>A-17:G>A	3496051	3	G	A	0.144	-0.134371	0.102976	-211.842	0.836282	0.1936	0.868268
CA4	23870348	30051701	6	G	A	0.23	-0.192951	0.148797	-211.609	0.726175	0.196381	0.875432
CA4	5825220	34468504	6	G	A	0.219	0.309097	0.239535	-211.411	0.811024	0.198565	0.879868
CA9	10260129	758	4	G	A	0.256	0.154316	0.120538	-211.719	0.870788	0.202111	0.883617
CA4	10268669	42412769	5	G	A	0.223	-0.212335	0.166698	-211.582	0.754485	0.204387	0.883617
CA4	5825455|F|0-67:A>G-67:A>G	32041138	0	G	A	0.231	-0.223573	0.17576	-211.507	0.751932	0.205002	0.883617
CA4	10258206	36128853	9	G	A	0.314	-0.131569	0.103603	-211.629	0.789919	0.205749	0.883617
CA5	5826194|F|0-17:A>G-17:A>G	30480305	0	A	G	0.231	-0.212921	0.167744	-211.544	0.749616	0.205965	0.883617
CA1	5824876	19865302	2	G	A	0.06	0.170664	0.134664	-212.004	0.923517	0.206673	0.883617
CA8	5825086	2128548	6	G	A	0.404	0.14443	0.114456	-211.866	0.869798	0.208623	0.883617
CA7	5825313|F|0-14:A>G-14:A>G	44534660	0	G	A	0.318	0.119032	0.0945249	-211.735	0.733939	0.209566	0.883617
CA7	5824803	20730537	5	G	A	0.436	0.117154	0.0931554	-211.81	0.842424	0.210158	0.883617
CA2	8776009|F|0-24:G>A-24:G>A	16624759	2	A	G	0.305	0.133573	0.107182	-211.72	0.780578	0.2143	0.887742
CA4	10260086	42412835	8	A	G	0.227	-0.202164	0.162458	-211.63	0.735734	0.214966	0.887742
CA4	11063553|F|0-47:A>G-47:A>G	4314110	0	G	A	0.166	-0.13405	0.107796	-211.862	0.935096	0.215282	0.887742
CA8	5825348|F|0-57:A>G-57:A>G	10347833	0	G	A	0.052	-0.20925	0.168914	-212.025	0.770294	0.217035	0.887742
CA7	5824757	49550499	5	A	G	0.469	0.165394	0.134025	-211.661	0.916558	0.218793	0.887742
CA2	5824720	16554366	5	G	A	0.263	0.123528	0.100167	-211.79	0.853285	0.219102	0.887742
CA4	5825816|F|0-32:G>A-32:G>A	24168202	0	G	A	0.231	-0.211736	0.172112	-211.602	0.728355	0.22022	0.887742
CA7	5825609|F|0-64:A>G-64:A>G	31184956	0	G	A	0.12	0.173897	0.143026	-211.775	0.986943	0.225636	0.887742
CA4	5825624|F|0-49:A>G-49:A>G	34124952	0	G	A	0.139	-0.304883	0.251155	-211.667	0.916123	0.226368	0.887742
CA4	5825024	33250613	7	G	A	0.198	0.240312	0.198441	-211.699	0.723637	0.227483	0.887742
CA4	5826027|F|0-11:A>G-11:A>G	17183046	0	G	A	0.177	0.243358	0.201062	-211.762	0.877355	0.227727	0.887742
CA4	5825247	35273127	9	G	A	0.417	0.164665	0.138174	-211.772	0.810523	0.234938	0.887742
CA4	5825278|F|0-60:A>G-60:A>G	36200340	1	G	A	0.235	-0.170865	0.143533	-211.696	0.879792	0.235448	0.887742
CA1	10268505|F|0-24:A>G-24:A>G	5276014	0	G	A	0.071	0.166629	0.140137	-212.04	0.773271	0.235987	0.887742
CA4	5825532|F|0-54:G>A-54:G>A	8517888	2	G	A	0.492	0.103344	0.0869331	-211.895	0.696067	0.236093	0.887742
CA4	5826042	25269989	9	A	G	0.217	-0.176821	0.149185	-211.762	0.72651	0.23748	0.887742
CA9	5825002	763	9	G	A	0.337	0.188529	0.159481	-211.604	0.93641	0.238709	0.887742
CA4	5825422|F|0-66:A>G-66:A>G	54384992	0	G	A	0.174	-0.157421	0.133291	-211.887	0.907371	0.239149	0.887742
CA4	5825883|F|0-60:G>A-60:G>A	36111687	0	G	A	0.231	-0.170283	0.144675	-211.721	0.881817	0.240747	0.887742
CA4	5826061	8573844	9	G	A	0.491	0.103209	0.0878915	-211.929	0.67149	0.241834	0.887742
CA9	10260105	225	7	G	A	0.311	0.115442	0.0984447	-211.801	0.745181	0.242481	0.887742
CA6	5825647	60606521	4	G	A	0.139	-0.139116	0.118901	-212.026	0.944088	0.243541	0.887742
CA9	10266901	899	1	G	A	0.066	-0.176484	0.15087	-212.001	0.768938	0.24364	0.887742
CA2	5825515|F|0-12:A>G-12:A>G	18060830	0	G	A	0.231	0.112699	0.0963681	-211.97	0.87436	0.243762	0.887742
CA9	8822571	759	7	G	A	0.435	0.0974126	0.0834609	-211.924	0.727051	0.244688	0.887742
CA4	10258537	28648151	3	G	A	0.232	-0.188985	0.162201	-211.692	0.740768	0.245508	0.887742
CA4	5824740	12166986	6	G	A	0.225	-0.131883	0.113228	-211.745	0.795874	0.24566	0.887742
CA5	5824952	38640946	3	G	A	0.32	-0.120634	0.103839	-212.035	1.01714	0.246881	0.887742
CA4	5824863	12166986	5	A	G	0.464	0.110293	0.0952154	-211.801	0.983216	0.248256	0.887742
CA9	5825355|F|0-8:A>G-8:A>G	569	0	G	A	0.231	-0.167768	0.14486	-211.732	0.879667	0.248342	0.887742
CA4	5824683	35643383	7	G	A	0.435	-0.187694	0.162702	-211.744	1.07726	0.250191	0.887742
CA8	10263910	13802587	4	G	A	0.072	0.151403	0.131361	-212.115	0.813981	0.250617	0.887742
CA3	10260156	38309836	4	G	A	0.194	0.128478	0.111617	-211.933	0.828557	0.251233	0.887742
CA9	5824990	785	3	G	A	0.188	-0.131905	0.114763	-212.014	0.816494	0.251927	0.887742
CA1	5825982	322900	8	A	G	0.051	0.170069	0.149653	-212.183	0.823414	0.257288	0.891723
CA6	5824884	60530965	4	G	A	0.133	-0.139402	0.12283	-212.064	0.9501	0.257918	0.891723
CA6	13144413|F|0-20:A>G-20:A>G	13408681	4	A	G	0.081	0.155219	0.136768	-212.056	0.83453	0.257922	0.891723
CA3	5825603|F|0-63:A>G-63:A>G	49807823	0	G	A	0.427	0.110201	0.0977038	-211.863	0.844015	0.260861	0.891723
CA9	5825576|F|0-26:G>A-26:G>A	53	1	A	G	0.336	0.111447	0.0988504	-211.857	0.840144	0.261061	0.891723
CA6	5825649	60606454	2	G	A	0.143	-0.133687	0.118622	-212.069	0.940953	0.261241	0.891723
CA4	8822725	25269989	5	G	A	0.24	-0.197796	0.175666	-211.664	0.784095	0.261675	0.891723
CA1	5825309	2215626	8	A	G	0.46	-0.141003	0.125497	-211.679	0.797594	0.262697	0.891723
CA2	5824766	29724018	5	G	A	0.358	-0.122276	0.109745	-212.032	1.00995	0.266685	0.894554
CA3	10269196	49625766	0	G	A	0.065	0.184611	0.165895	-212.043	0.939948	0.26727	0.894554
CA6	5825522	63609170	7	G	A	0.441	-0.124409	0.112015	-211.684	0.889595	0.268201	0.894554
CA6	5824987	1051932	4	G	A	0.183	-0.127603	0.11493	-211.998	0.80384	0.268366	0.894554
CA4	5824671	36448600	5	G	A	0.335	-0.139693	0.126382	-211.848	0.731765	0.270495	0.897606
CA3	5824785	10175279	3	G	A	0.276	0.135582	0.123151	-212.025	1.12749	0.272391	0.899864
CA2	5825214	29723958	9	G	A	0.354	-0.12184	0.110964	-212.05	0.993428	0.273665	0.900055
CA7	5825122	20732178	8	G	A	0.426	0.102543	0.0942342	-212.012	0.818914	0.277974	0.902088
CA9	5826009|F|0-7:G>A-7:G>A	112	0	G	A	0.329	-0.103642	0.0959337	-212.009	0.837703	0.28143	0.902088
CA9	5825045	261	8	A	G	0.239	0.183642	0.170395	-211.978	0.666949	0.282591	0.902088
CA4	5824733	28254517	6	G	A	0.472	0.156488	0.145527	-211.831	0.927165	0.283672	0.902088
CA2	5825135|F|0-15:A>G-15:A>G	17107922	0	A	G	0.459	0.101929	0.0951157	-211.889	0.867209	0.28532	0.902088
CA4	5825914	42412769	8	A	G	0.233	-0.170107	0.158964	-211.828	0.732023	0.286006	0.902088
CA2	10257837	21145265	1	G	A	0.055	-0.17431	0.163073	-212.122	0.793798	0.286541	0.902088
CA6	5825648	60480736	5	G	A	0.128	-0.130463	0.122154	-212.12	0.907371	0.286941	0.902088
CA6	5825212|F|0-23:A>G-23:A>G	61858016	0	A	G	0.141	-0.124878	0.117019	-212.108	0.89102	0.287326	0.902088
CA2	8822658	19713590	2	G	A	0.093	-0.135025	0.126623	-212.163	0.739138	0.287693	0.902088
CA2	8822780	19714080	2	G	A	0.093	-0.135025	0.126623	-212.163	0.739138	0.287693	0.902088
CA7	23870936	51054837	6	G	A	0.326	0.129889	0.122542	-211.993	0.874956	0.290585	0.904538
CA7	5825856	31995033	5	G	A	0.408	0.126635	0.119554	-211.891	0.922881	0.290919	0.904538
CA4	5824813	35698661	6	G	A	0.253	-0.14284	0.135928	-211.906	0.823122	0.294735	0.909113
CA3	5826056	52693232	7	G	A	0.22	-0.0999366	0.0951227	-212.133	0.910081	0.294847	0.909113
CA4	23870353	34503697	3	G	A	0.133	-0.226564	0.218249	-211.972	0.847384	0.300615	0.923051
CA9	5824673	719	8	A	G	0.466	0.0919369	0.0891603	-212.055	0.714031	0.303858	0.929153
CA9	10265753	88	9	G	A	0.469	0.0963945	0.0945685	-212.098	0.87984	0.309425	0.942262
CA7	5825817	49604106	7	A	G	0.475	0.132366	0.131022	-211.928	0.880834	0.313731	0.942262
CA7	5825380|F|0-7:G>A-7:G>A	9952917	0	G	A	0.166	-0.108037	0.107153	-212.219	0.733806	0.31469	0.942262
CA7	5825523|F|0-56:G>A-56:G>A	31101305	1	G	A	0.273	-0.122249	0.12132	-212.043	0.786428	0.314972	0.942262
CA4	5824800	10970309	9	A	G	0.417	0.117286	0.116435	-212.059	0.936389	0.315139	0.942262
CA4	10257855	27550701	2	G	A	0.236	-0.177172	0.176123	-211.792	0.778695	0.315785	0.942262
CA1	5826129|F|0-33:G>A-33:G>A	7782723	0	A	G	0.329	0.0857954	0.0857895	-212.157	0.815796	0.318619	0.946901
CA4	5824651	35379834	5	G	A	0.352	0.121965	0.12463	-211.965	0.841527	0.329083	0.967293
CA1	5825118|F|0-46:G>A-46:G>A	17569886	0	G	A	0.139	-0.113004	0.115515	-212.24	0.869631	0.32926	0.967293
CA4	10269013|F|0-10:A>G-10:A>G	8136235	0	G	A	0.073	0.161359	0.164994	-212.077	0.828264	0.329403	0.967293
CA7	5825371	23744887	3	G	A	0.199	0.113769	0.119559	-212.067	0.977069	0.342588	0.996141
CA9	5826264	192	9	A	G	0.24	-0.179003	0.188521	-212.122	1.14084	0.343634	0.996141
CA9	5825876|F|0-8:A>G-8:A>G	116	2	A	G	0.321	-0.0929424	0.0985818	-212.156	0.817851	0.34705	0.996141
CA7	5825379|F|0-60:G>A-60:G>A	49868571	0	A	G	0.448	0.137998	0.147468	-211.949	0.848178	0.350637	0.996141
CA9	23870370	720	5	G	A	0.229	-0.0884632	0.0945778	-212.28	0.810877	0.350862	0.996141
CA4	5826033	34394342	7	A	G	0.35	0.164307	0.176061	-211.793	0.921311	0.351946	0.996141
CA1	23870746|F|0-67:G>A-67:G>A	43496496	9	A	G	0.089	0.153551	0.165162	-212.279	0.930283	0.353772	0.996141
CA9	5824593	715	9	G	A	0.389	0.0812152	0.0877882	-212.23	0.858451	0.356139	0.996141
CA2	5824918	17568124	6	G	A	0.275	-0.107489	0.116295	-212.006	0.941635	0.356577	0.996141
CA1	5825414|F|0-44:G>A-44:G>A	11110172	0	G	A	0.125	0.12382	0.134956	-212.22	0.881226	0.360118	0.996141
CA9	5824581	746	3	G	A	0.171	0.116114	0.127808	-212.196	0.733163	0.364827	0.996141
CA2	5825281	17214862	6	G	A	0.298	-0.102854	0.113392	-212.008	0.905591	0.365585	0.996141
CA9	5825062	830	4	G	A	0.228	-0.12867	0.141904	-212.016	0.850049	0.365755	0.996141
CA4	15979637	34221361	2	G	A	0.137	-0.227604	0.251349	-211.982	0.864219	0.366396	0.996141
CA4	10261490	34541003	3	G	A	0.138	-0.227367	0.251223	-211.988	0.864591	0.366654	0.996141
CA9	5825111	848	7	G	A	0.294	-0.0924319	0.102164	-212.105	0.867396	0.366812	0.996141
CA3	11064378|F|0-13:A>G-13:A>G	49579599	0	G	A	0.068	-0.152256	0.168565	-212.293	0.900016	0.367601	0.996141
CA2	10264073|F|0-45:A>G-45:A>G	21608519	0	G	A	0.299	0.0994317	0.11009	-212.063	0.792875	0.367635	0.996141
CA4	8822714	54289329	4	G	A	0.178	-0.11873	0.131611	-212.17	0.889109	0.368194	0.996141
CA3	5825335	48122096	4	G	A	0.339	0.098278	0.109515	-212.107	0.881605	0.370708	0.996141
CA4	5825139|F|0-55:G>A-55:G>A	3890849	0	G	A	0.168	0.0966541	0.107818	-212.242	0.843478	0.371208	0.996141
CA7	5824901	49568364	7	G	A	0.203	0.0932864	0.104274	-212.305	0.929425	0.37218	0.996141
CA7	8822700	23793426	5	G	A	0.184	-0.108893	0.121824	-212.091	0.837559	0.37259	0.996141
CA7	5824634	31072056	4	G	A	0.278	-0.107544	0.120818	-212.136	0.784739	0.374583	0.996141
CA4	5824730	36007288	2	G	A	0.104	-0.13806	0.155162	-212.17	0.977797	0.374771	0.996141
CA4	10268524|F|0-15:G>A-15:G>A	17266921	0	A	G	0.174	0.180999	0.203836	-212.047	0.849938	0.375745	0.996141
CA5	10260162	10357274	8	G	A	0.46	0.0839597	0.0952548	-212.207	0.815167	0.379265	0.996141
CA9	5824840	900	8	G	A	0.46	0.120654	0.137235	-212.035	0.881032	0.380478	0.996141
CA2	5825975|F|0-9:G>A-9:G>A	16632532	0	A	G	0.299	0.0967138	0.110163	-212.095	0.806188	0.381159	0.996141
CA9	5824555	89	8	G	A	0.477	0.0822794	0.0943069	-212.229	0.857835	0.384118	0.996141
CA1	5824911	40070605	4	G	A	0.133	-0.0819668	0.0940509	-212.442	0.8459	0.384634	0.996141
CA9	10263406	903	5	G	A	0.179	0.117444	0.134873	-212.157	0.982939	0.385039	0.996141
CA4	10266676	11301501	4	G	A	0.183	0.114812	0.132068	-212.16	0.992648	0.385817	0.996141
CA9	5825355	790	9	A	G	0.234	-0.120498	0.138849	-212.077	0.809081	0.386643	0.996141
CA7	5826011	32015796	5	G	A	0.425	0.10621	0.122712	-212.049	0.910238	0.387904	0.996141
CA5	5825178	55933645	5	G	A	0.318	-0.0817744	0.0945949	-212.311	0.78375	0.388481	0.996141
CA9	5824888	886	1	G	A	0.077	-0.12128	0.140688	-212.292	0.866662	0.389804	0.996141
CA6	5825389|F|0-39:A>G-39:A>G	60122125	2	G	A	0.091	-0.115557	0.134432	-212.297	0.874729	0.391159	0.996141
CA7	5825226|F|0-5:A>G-5:A>G	47492213	0	G	A	0.321	0.0982509	0.114437	-212.253	0.883194	0.391726	0.996141
CA6	5825231	18147176	2	G	A	0.159	0.0960279	0.112394	-212.25	0.872004	0.394029	0.998565
CA1	11063716|F|0-49:G>A-49:G>A	38421691	6	G	A	0.433	-0.0856779	0.100678	-212.24	0.730426	0.395895	0.999478
CA7	5825978	47355520	9	A	G	0.309	0.093815	0.111906	-212.29	0.862749	0.402952	0.999478
CA1	8776042|F|0-27:G>A-27:G>A	6247924	4	G	A	0.208	0.0911729	0.109168	-212.331	0.845181	0.404732	0.999478
CA5	5825080	13783944	5	G	A	0.296	0.0750908	0.0909159	-212.404	0.769745	0.409933	0.999478
CA4	5825733	55426696	3	G	A	0.144	-0.0933629	0.114259	-212.323	0.906893	0.414944	0.999478
CA2	5825044	21516099	9	A	G	0.446	-0.0789703	0.0970648	-212.213	0.94011	0.416959	0.999478
CA1	5826146|F|0-16:A>G-16:A>G	1886205	0	G	A	0.459	0.0810668	0.0998725	-212.216	0.846719	0.418034	0.999478
CA9	8776165|F|0-26:G>A-26:G>A	425	0	A	G	0.432	0.0692536	0.0854871	-212.275	0.755539	0.418949	0.999478
CA4	10264466|F|0-20:G>A-20:G>A	17108529	1	G	A	0.167	0.146568	0.181661	-212.198	0.81889	0.420835	0.999478
CA4	8822723	54341892	3	G	A	0.171	-0.104788	0.13	-212.263	0.883173	0.421274	0.999478
CA5	5824942	55933606	7	G	A	0.322	-0.0769816	0.0956592	-212.345	0.778239	0.422027	0.999478
CA9	5826072|F|0-18:G>A-18:G>A	429	0	A	G	0.451	0.112235	0.139855	-212.138	0.826104	0.423319	0.999478
CA7	5826170	47381973	8	A	G	0.307	0.0885428	0.111304	-212.324	0.870496	0.427369	0.999478
CA2	5825337	17224262	3	G	A	0.298	-0.0913552	0.114847	-212.077	0.900675	0.4274	0.999478
CA4	10259627	21957906	6	G	A	0.287	-0.111553	0.140273	-212.067	0.889319	0.427511	0.999478
CA4	5826120	17288281	8	A	G	0.165	0.168563	0.213807	-212.18	0.888038	0.431506	0.999478
CA4	15979458|F|0-66:G>A-66:G>A	49602627	9	A	G	0.203	0.148806	0.189071	-212.138	0.7808	0.432294	0.999478
CA7	5824815	32096063	4	G	A	0.422	0.0940112	0.119668	-212.133	0.877511	0.433134	0.999478
CA7	5825827	32055213	3	G	A	0.42	0.0941434	0.120164	-212.129	0.87994	0.434388	0.999478
CA7	5825968|F|0-7:A>G-7:A>G	49545394	0	G	A	0.465	0.110568	0.141498	-212.093	0.877516	0.435589	0.999478
CA9	5825791	817	9	G	A	0.251	0.0816886	0.10494	-212.186	0.771632	0.437337	0.999478
CA4	5825789	49813723	6	A	G	0.337	0.116595	0.151991	-212.063	0.873788	0.444016	0.999478
CA3	10258190	37976337	8	A	G	0.233	0.0933349	0.122815	-212.258	0.87335	0.448273	0.999478
CA3	5826107|F|0-55:A>G-55:A>G	47713556	0	A	G	0.383	-0.0998085	0.131704	-212.202	0.880524	0.449546	0.999478
CA3	10266667	47713622	7	G	A	0.39	-0.0949008	0.125492	-212.223	0.867119	0.450501	0.999478
CA9	8822721	781	4	G	A	0.172	-0.10112	0.133775	-212.29	0.862586	0.4507	0.999478
CA1	8822586	1061039	1	G	A	0.082	-0.10251	0.136781	-212.362	0.879082	0.45457	0.999478
CA4	10260135	8227804	1	G	A	0.071	0.121521	0.16272	-212.262	0.813264	0.456153	0.999478
CA7	10264409|F|0-26:A>G-26:A>G	7307415	0	G	A	0.062	-0.117574	0.157527	-212.47	0.819089	0.456413	0.999478
CA4	11063857|F|0-51:A>G-51:A>G	11473614	0	G	A	0.188	0.103689	0.139359	-212.219	0.984948	0.457823	0.999478
CA4	5824847	35643383	6	A	G	0.444	0.116571	0.157148	-212.095	0.821437	0.459181	0.999478
CA4	10269621	11301501	9	A	G	0.194	0.102477	0.138438	-212.22	0.98232	0.460122	0.999478
CA6	5824839	60027378	2	G	A	0.077	-0.102597	0.138705	-212.393	0.854053	0.460459	0.999478
CA4	10269416	35906017	4	G	A	0.111	-0.116126	0.157221	-212.256	0.94413	0.461102	0.999478
CA1	15990196|F|0-51:G>A-51:G>A	6194782	1	G	A	0.085	0.0958332	0.129796	-212.502	0.826347	0.461272	0.999478
CA4	5825167|F|0-61:G>A-61:G>A	35641589	0	A	G	0.443	0.125622	0.170319	-212.014	0.846874	0.461735	0.999478
CA4	15990192	8022236	2	G	A	0.071	0.120167	0.162988	-212.268	0.813349	0.461914	0.999478
CA4	10269789|F|0-29:A>G-29:A>G	24374751	0	A	G	0.071	-0.214168	0.290993	-212.358	0.770034	0.462694	0.999478
CA7	5824852	32065152	4	G	A	0.422	0.0872726	0.119074	-212.183	0.865744	0.464555	0.999478
CA7	5826152	23281849	9	A	G	0.286	-0.0819765	0.112095	-212.28	0.98399	0.46554	0.999478
CA1	5825513|F|0-30:A>G-30:A>G	1099848	4	G	A	0.097	-0.0950946	0.130109	-212.376	0.846009	0.465802	0.999478
CA4	5825570	34540937	5	G	A	0.341	0.119614	0.165147	-211.994	0.872867	0.46983	0.999478
CA2	5825108	17983821	8	G	A	0.301	-0.0748995	0.103544	-212.244	0.863869	0.470397	0.999478
CA1	8822601	1061098	1	G	A	0.077	-0.100652	0.139288	-212.395	0.874773	0.470853	0.999478
CA9	15990583	955	3	G	A	0.088	0.0888424	0.123317	-212.52	0.850191	0.472188	0.999478
CA4	11064344|F|0-10:G>A-10:G>A	24332157	6	G	A	0.242	-0.123081	0.17133	-212.065	0.777012	0.473452	0.999478
CA3	5824672	34831909	3	G	A	0.403	0.0796663	0.111191	-212.365	0.771817	0.474621	0.999478
CA5	5825282|F|0-60:G>A-60:G>A	29777404	0	G	A	0.467	0.0559114	0.0780727	-212.405	0.848401	0.47483	0.999478
CA3	5825411|F|0-18:A>G-18:A>G	47709844	0	A	G	0.391	-0.0916818	0.129202	-212.253	0.866863	0.47887	0.999478
CA7	5826089|F|0-22:G>A-22:G>A	49556634	0	G	A	0.467	0.100979	0.142317	-212.138	0.878784	0.478909	0.999478
CA9	5824992	748	7	G	A	0.243	-0.122271	0.173199	-212.303	1.06606	0.481128	0.999478
CA9	5824729	799	9	A	G	0.469	-0.0925964	0.131215	-212.042	0.879552	0.481298	0.999478
CA4	5825132|F|0-48:A>G-48:A>G	32469371	2	G	A	0.239	-0.125636	0.178719	-212.041	0.803042	0.482975	0.999478
CA3	10267343	38183517	9	A	G	0.234	0.08563	0.121858	-212.299	0.853655	0.483149	0.999478
CA3	13155344|F|0-61:G>A-61:G>A	47509465	3	G	A	0.298	0.064912	0.0926085	-212.495	0.853323	0.484252	0.999478
CA8	5825887	12054523	5	G	A	0.363	0.0782963	0.112762	-212.367	0.862369	0.488359	0.999478
CA4	5826161	57833901	4	G	A	0.156	-0.0759153	0.109651	-212.364	0.860486	0.489619	0.999478
CA4	15979082	39769891	9	A	G	0.143	-0.148624	0.215501	-212.298	0.811789	0.49129	0.999478
CA1	5825487	2206056	5	G	A	0.475	-0.0852551	0.123775	-212.091	0.848158	0.49184	0.999478
CA9	5825119|F|0-46:G>A-46:G>A	450	0	A	G	0.188	0.132742	0.192854	-212.239	0.878068	0.492149	0.999478
CA2	5826068|F|0-21:G>A-21:G>A	19383755	0	G	A	0.182	0.0884783	0.128546	-212.417	0.887014	0.49215	0.999478
CA6	5825141	60227861	2	G	A	0.066	-0.103619	0.1506	-212.436	0.893115	0.492315	0.999478
CA7	5825746	47355520	3	G	A	0.32	0.0791105	0.115215	-212.384	0.867158	0.493199	0.999478
CA9	5825446|F|0-44:G>A-44:G>A	532	0	G	A	0.179	0.129759	0.189133	-212.247	0.833038	0.493552	0.999478
CA3	5825482|F|0-27:A>G-27:A>G	47681818	1	G	A	0.385	-0.0862016	0.125757	-212.294	0.861041	0.493934	0.999478
CA4	5824727	52668539	7	G	A	0.254	0.0708029	0.103449	-212.388	0.807419	0.49459	0.999478
CA1	5825497	17121320	3	G	A	0.503	-0.054412	0.079599	-212.4	0.803985	0.495122	0.999478
CA9	10261998	834	3	G	A	0.188	-0.0662231	0.0973544	-212.408	0.836862	0.497235	0.999478
CA4	5825094	53238725	2	G	A	0.132	-0.0810344	0.11918	-212.362	0.8372	0.497421	0.999478
CA9	8822600	874	2	G	A	0.071	-0.0956319	0.14131	-212.439	0.855412	0.499431	0.999478
CA4	5826015	33633288	5	G	A	0.207	-0.152899	0.226003	-212.137	1.05454	0.49957	0.999478
CA5	5824635	28004396	3	G	A	0.144	-0.0727837	0.107817	-212.445	0.857652	0.500501	0.999478
CA7	10267001	50311526	9	G	A	0.343	0.0802361	0.118947	-212.324	0.857481	0.500825	0.999478
CA5	10261992	1128296	1	G	A	0.093	0.0800043	0.119782	-212.534	0.863443	0.505042	0.999478
CA9	5826104	892	7	G	A	0.48	0.0924711	0.139086	-212.195	0.879249	0.507	0.999478
CA4	10268120	8115377	4	G	A	0.067	-0.114766	0.173127	-212.33	0.976901	0.508241	0.999478
CA4	5825056	24452987	7	A	G	0.48	0.116903	0.177037	-212.058	0.891412	0.509885	0.999478
CA7	8822691	33920168	3	G	A	0.116	0.0930412	0.141598	-212.284	0.912766	0.51197	0.999478
CA3	5825531|F|0-56:G>A-56:G>A	47725445	0	A	G	0.386	-0.0833312	0.12955	-212.289	0.866035	0.520891	0.999478
CA3	5824926	49836147	9	G	A	0.48	0.0664485	0.103712	-212.33	0.840794	0.522529	0.999478
CA9	5825110	836	8	G	A	0.29	-0.0727612	0.113851	-212.218	0.870421	0.523574	0.999478
CA4	5825362|F|0-55:G>A-55:G>A	10868808	0	A	G	0.405	0.0745158	0.116768	-212.343	0.898031	0.524186	0.999478
CA2	5824827	21946395	4	G	A	0.061	-0.0866604	0.135803	-212.589	0.818438	0.524199	0.999478
CA3	5826102|F|0-31:G>A-31:G>A	47807794	0	A	G	0.383	-0.07976	0.125516	-212.332	0.847518	0.525937	0.999478
CA7	8822701	34042829	3	G	A	0.116	0.0896745	0.14144	-212.298	0.908479	0.526878	0.999478
CA4	5826212	36231643	7	G	A	0.226	-0.0862479	0.136058	-212.256	0.826245	0.526947	0.999478
CA6	5825269|F|0-49:G>A-49:G>A	63834436	0	A	G	0.438	-0.0733991	0.115839	-212.076	0.886666	0.527126	0.999478
CA6	5824695	5020693	9	G	A	0.32	-0.0553252	0.0882197	-212.483	0.835723	0.531369	0.999478
CA9	5825984|F|0-21:A>G-21:A>G	468	0	A	G	0.375	-0.0817791	0.130502	-212.307	0.870226	0.531682	0.999478
CA9	10260146	870	3	G	A	0.088	0.0828555	0.132728	-212.478	0.881624	0.533255	0.999478
CA1	5825050	2268857	5	G	A	0.48	-0.0790181	0.127297	-212.108	0.839083	0.535556	0.999478
CA4	5825916	28892017	4	G	A	0.25	0.101828	0.164642	-212.328	0.735386	0.537043	0.999478
CA3	10269054	37968764	7	A	G	0.237	0.0763716	0.124048	-212.345	0.86146	0.538895	0.999478
CA1	8822599	6193791	3	G	A	0.127	-0.071648	0.116492	-212.513	0.885033	0.5393	0.999478
CA1	15990034	5266083	3	G	A	0.061	0.0861564	0.141239	-212.569	0.797685	0.54263	0.999478
CA9	10263568	824	9	A	G	0.183	-0.119625	0.196905	-212.35	0.960095	0.544267	0.999478
CA1	10261213	5406817	2	G	A	0.06	0.0855989	0.141189	-212.571	0.797651	0.545099	0.999478
CA5	5825630|F|0-37:G>A-37:G>A	20475329	0	G	A	0.274	0.0652131	0.108366	-212.508	0.854512	0.548075	0.999478
CA4	5825344	35642687	9	A	G	0.457	0.0923024	0.1539	-212.201	0.82169	0.549425	0.999478
CA9	15979851	945	5	G	A	0.14	-0.148788	0.249183	-212.22	0.861968	0.551188	0.999478
CA1	8822754	1057324	2	G	A	0.082	-0.0808589	0.136678	-212.468	0.869802	0.554859	0.999478
CA9	15979673	827	5	G	A	0.218	-0.0840073	0.142444	-212.264	0.820002	0.556093	0.999478
CA9	5824782	767	9	G	A	0.486	0.0634786	0.107641	-212.38	0.850754	0.556115	0.999478
CA7	8822703	31158665	3	G	A	0.122	0.0812439	0.138011	-212.334	0.912107	0.556815	0.999478
CA6	5826136|F|0-50:A>G-50:A>G	59999441	0	G	A	0.228	0.0607575	0.103513	-212.482	0.956395	0.557971	0.999478
CA1	10260116	2335902	6	G	A	0.461	0.0766982	0.131324	-212.135	0.956169	0.559925	0.999478
CA1	5824768	34376121	7	G	A	0.384	-0.0579351	0.0996434	-212.401	0.826969	0.561682	0.999478
CA9	5824962	735	8	G	A	0.227	0.0717447	0.123467	-212.527	0.780157	0.561912	0.999478
CA2	5824912	17372840	4	G	A	0.289	-0.0658554	0.11386	-212.242	0.883647	0.563725	0.999478
CA4	5826022|F|0-61:G>A-61:G>A	34450831	0	G	A	0.345	0.107778	0.186477	-211.996	0.907203	0.564009	0.999478
CA4	5825441	4340531	3	G	A	0.171	-0.0599547	0.103826	-212.441	0.880179	0.564354	0.999478
CA4	5824830	33633288	7	A	G	0.203	-0.129877	0.225124	-212.192	1.02381	0.56472	0.999478
CA6	13144427|F|0-11:A>G-11:A>G	12718106	0	G	A	0.255	-0.1146	0.199973	-212.512	0.79876	0.56731	0.999478
CA9	15979636	947	4	G	A	0.139	-0.146933	0.256697	-212.219	0.861779	0.567767	0.999478
CA4	5825843	13311285	7	G	A	0.328	-0.0573671	0.100234	-212.318	0.822463	0.567809	0.999478
CA4	5824678	10902615	7	A	G	0.424	0.0677848	0.118521	-212.385	0.902244	0.568087	0.999478
CA3	5825893|F|0-15:A>G-15:A>G	49659320	0	G	A	0.062	-0.101089	0.176833	-212.478	0.864632	0.568263	0.999478
CA3	5825173|F|0-68:G>A-68:G>A	39760227	2	A	G	0.451	-0.0744134	0.13068	-212.367	0.906371	0.569773	0.999478
CA6	5825484|F|0-43:A>G-43:A>G	59999332	0	G	A	0.22	0.0584889	0.103391	-212.487	0.956274	0.572298	0.999478
CA4	10263403	11107228	5	G	A	0.19	0.0778056	0.139079	-212.32	0.935596	0.57656	0.999478
CA8	5826049	8861720	7	G	A	0.486	0.0625784	0.112871	-212.345	0.869746	0.579978	0.999478
CA3	10258661	37968698	8	A	G	0.239	0.0690613	0.124668	-212.381	0.861448	0.580292	0.999478
CA9	5825310	814	9	G	A	0.474	-0.0700009	0.126572	-212.18	0.829118	0.580914	0.999478
CA6	5825307|F|0-12:A>G-12:A>G	63408768	0	G	A	0.435	-0.0686167	0.124968	-212.059	0.891161	0.583634	0.999478
CA6	5825519|F|0-12:A>G-12:A>G	63397897	0	A	G	0.44	-0.0679942	0.12417	-212.062	0.891615	0.584652	0.999478
CA4	5825564|F|0-7:A>G-7:A>G	4298419	0	A	G	0.155	-0.0609753	0.111526	-212.457	0.88288	0.585238	0.999478
CA6	5824919	997919	4	G	A	0.133	-0.0728288	0.133612	-212.444	0.826817	0.586374	0.999478
CA4	10268599	16946911	5	G	A	0.162	0.108023	0.19911	-212.372	0.846592	0.588125	0.999478
CA7	8822705	34061532	3	G	A	0.105	0.0736663	0.136056	-212.438	0.8734	0.588873	0.999478
CA7	5825968	49545394	7	A	G	0.469	0.0702414	0.129755	-212.299	0.8706	0.588945	0.999478
CA9	5825021	743	9	G	A	0.303	-0.0544375	0.100657	-212.516	0.93795	0.589299	0.999478
CA9	23871312|F|0-14:A>G-14:A>G	152	0	G	A	0.212	0.0852753	0.158197	-212.565	0.855055	0.590522	0.999478
CA9	5825047	887	3	G	A	0.072	-0.0723231	0.135235	-212.583	0.839507	0.59345	0.999478
CA3	5825913|F|0-45:G>A-45:G>A	39848570	0	A	G	0.443	0.070021	0.130974	-212.368	0.896863	0.593574	0.999478
CA9	10268847	822	7	G	A	0.316	-0.0601848	0.112884	-212.266	0.891731	0.594582	0.999478
CA6	5826069|F|0-33:G>A-33:G>A	63609236	0	A	G	0.438	-0.0651292	0.122449	-212.089	0.885084	0.59546	0.999478
CA6	5824624	63401364	7	G	A	0.446	-0.0648024	0.122138	-212.08	0.882023	0.596374	0.999478
CA6	5825321|F|0-19:A>G-19:A>G	63659763	2	A	G	0.431	-0.0621479	0.117763	-212.132	0.878152	0.598333	0.999478
CA9	5825669	884	4	G	A	0.161	-0.0560218	0.107906	-212.461	0.889746	0.604278	0.999478
CA6	5825587|F|0-38:G>A-38:G>A	63662241	0	A	G	0.438	-0.0643142	0.124109	-212.077	0.890792	0.60495	0.999478
CA4	5824964	36388452	1	G	A	0.104	-0.0847233	0.163668	-212.383	0.844513	0.605337	0.999478
CA9	5826239	401	9	G	A	0.491	0.0633797	0.122577	-212.403	0.923771	0.605749	0.999478
CA2	5825336|F|0-63:A>G-63:A>G	17224262	0	G	A	0.288	-0.0603804	0.116778	-212.259	0.88569	0.605753	0.999478
CA6	5826096	997872	5	G	A	0.151	0.0668667	0.129514	-212.47	0.965776	0.606285	0.999478
CA7	10268219|F|0-55:G>A-55:G>A	50306274	0	A	G	0.337	0.0619278	0.120051	-212.402	0.838734	0.606595	0.999478
CA4	15979328	51146984	3	G	A	0.138	-0.130041	0.252515	-212.256	0.861235	0.607197	0.999478
CA4	10259915	17266798	7	G	A	0.175	0.103826	0.201839	-212.316	0.862522	0.607603	0.999478
CA6	5824773	63712334	6	G	A	0.449	-0.0601487	0.117045	-212.121	0.874826	0.607956	0.999478
CA4	5825850	35020641	4	A	G	0.389	0.0703732	0.137114	-212.304	0.890185	0.608408	0.999478
CA2	5824846	21523845	7	A	G	0.441	0.0515167	0.100524	-212.373	0.88689	0.608943	0.999478
CA7	5825163|F|0-43:A>G-43:A>G	49214276	0	G	A	0.473	0.071829	0.140692	-212.269	0.877862	0.610298	0.999478
CA4	5825361	58283108	5	G	A	0.235	0.0492586	0.0965488	-212.514	0.938429	0.610541	0.999478
CA7	5824707	47965361	8	A	G	0.466	0.0412279	0.0816928	-212.559	0.862717	0.614408	0.999478
CA3	13144312	47681727	9	G	A	0.371	-0.0596445	0.118328	-212.447	0.850022	0.614834	0.999478
CA1	8776116|F|0-65:G>A-65:G>A	36291329	1	A	G	0.489	0.0603748	0.120618	-212.35	0.94898	0.617304	0.999478
CA2	5825869	20620194	2	G	A	0.159	-0.055684	0.111294	-212.505	0.885518	0.617453	0.999478
CA4	23870354	34394408	2	G	A	0.137	-0.126633	0.25346	-212.263	0.86136	0.617956	0.999478
CA5	5826026|F|0-42:G>A-42:G>A	16141765	0	G	A	0.079	-0.0637868	0.127672	-212.649	0.825435	0.617957	0.999478
CA9	5825682|F|0-11:G>A-11:G>A	538	0	A	G	0.44	0.0597772	0.119831	-212.137	0.956903	0.618498	0.999478
CA8	5824791	13667158	6	A	G	0.382	0.0442648	0.0887879	-212.453	0.81105	0.618708	0.999478
CA1	5825204	2178270	6	G	A	0.494	0.0629025	0.126372	-212.236	0.984553	0.619263	0.999478
CA5	23870317	27584466	5	G	A	0.19	-0.0659338	0.132468	-212.451	0.92977	0.61928	0.999478
CA2	5825595	20375368	4	A	G	0.389	-0.0456924	0.0922527	-212.42	0.897556	0.620995	0.999478
CA5	5825305|F|0-32:G>A-32:G>A	11260770	0	G	A	0.182	-0.0521861	0.105982	-212.468	0.856956	0.623032	0.999478
CA5	5826214	1227735	4	G	A	0.156	0.0456428	0.0928708	-212.678	0.825385	0.623695	0.999478
CA8	5825391	8861786	8	G	A	0.483	0.0560931	0.114748	-212.378	0.863229	0.625551	0.999478
CA3	5825368|F|0-60:A>G-60:A>G	38248385	0	G	A	0.193	0.056868	0.116912	-212.454	0.835674	0.627264	0.999478
CA9	5826131	757	2	G	A	0.192	-0.0726943	0.15011	-212.426	0.813017	0.628781	0.999478
CA9	10260165	869	2	G	A	0.088	0.065341	0.13515	-212.535	0.880319	0.62935	0.999478
CA6	5825288|F|0-63:A>G-63:A>G	60208347	1	G	A	0.077	-0.0691018	0.144003	-212.547	0.869847	0.631906	0.999478
CA7	5825303|F|0-18:G>A-18:G>A	49212211	0	A	G	0.478	0.069587	0.145037	-212.27	0.876997	0.63196	0.999478
CA8	10260149	12244998	5	G	A	0.095	0.0610453	0.127542	-212.536	0.869883	0.632782	0.999478
CA6	5825112	983387	5	G	A	0.145	-0.0621422	0.130361	-212.458	0.829597	0.634159	0.999478
CA6	5825871	987444	7	G	A	0.141	-0.0621211	0.130645	-212.478	0.824631	0.635011	0.999478
CA3	10265755	35250197	0	G	A	0.076	0.0676946	0.142634	-212.581	0.938042	0.635645	0.999478
CA7	5825481|F|0-44:G>A-44:G>A	49506777	0	G	A	0.481	0.0669189	0.141811	-212.272	0.879686	0.637579	0.999478
CA1	10266405|F|0-27:G>A-27:G>A	7518540	0	A	G	0.052	-0.0705595	0.150329	-212.695	0.821388	0.639376	0.999478
CA2	5825410|F|0-11:A>G-11:A>G	17283455	0	G	A	0.283	-0.0547911	0.116949	-212.307	0.877168	0.639991	0.999478
CA9	5824858	831	7	G	A	0.469	0.0605804	0.129977	-212.198	0.928526	0.641718	0.999478
CA9	5825674|F|0-20:A>G-20:A>G	480	0	G	A	0.484	0.0492134	0.105723	-212.432	0.841095	0.642142	0.999478
CA9	10262004	832	3	G	A	0.199	-0.045169	0.0987513	-212.498	0.844822	0.647934	0.999478
CA4	5825144	36552606	2	G	A	0.275	-0.0574529	0.125673	-212.345	0.884361	0.648106	0.999478
CA1	5824577	17121386	8	G	A	0.477	-0.0363185	0.0801058	-212.544	0.816607	0.65082	0.999478
CA6	5825667|F|0-14:G>A-14:G>A	46460803	0	G	A	0.334	-0.0546543	0.121112	-212.615	0.852368	0.652339	0.999478
CA7	5825521	23532379	9	G	A	0.486	0.0523257	0.116213	-212.467	0.888229	0.653066	0.999478
CA9	5825628|F|0-66:G>A-66:G>A	511	0	A	G	0.47	-0.0360397	0.0807684	-212.501	0.825729	0.655982	0.999478
CA9	5824998	756	3	G	A	0.116	0.069706	0.156915	-212.407	0.880689	0.657413	0.999478
CA4	8822719	54425060	4	G	A	0.161	-0.0582734	0.131263	-212.52	0.842186	0.657617	0.999478
CA1	5824563	10914658	5	G	A	0.385	-0.0469137	0.105854	-212.612	0.872951	0.658158	0.999478
CA4	23871260	34317964	4	G	A	0.133	-0.0963371	0.217584	-212.394	0.845724	0.658473	0.999478
CA6	5824883	60091217	2	G	A	0.077	-0.0608341	0.13788	-212.569	0.844974	0.659591	0.999478
CA6	5825222	17811931	4	G	A	0.122	0.0549536	0.125006	-212.521	0.88018	0.660749	0.999478
CA7	5826041|F|0-30:G>A-30:G>A	48919355	0	G	A	0.307	-0.0605514	0.137963	-212.259	0.883366	0.661263	0.999478
CA3	23870846|F|0-55:A>G-55:A>G	39341787	0	A	G	0.139	-0.0616324	0.140485	-212.303	0.838593	0.661397	0.999478
CA4	5824709	10992517	5	G	A	0.408	0.0506909	0.115848	-212.454	0.879669	0.662228	0.999478
CA4	5824760	57988113	8	A	G	0.199	0.0450847	0.103238	-212.497	0.886262	0.662848	0.999478
CA3	8822706	51239191	9	G	A	0.257	-0.0390331	0.0903959	-212.613	0.822288	0.666403	0.999478
CA2	5825423|F|0-46:A>G-46:A>G	330751	0	A	G	0.136	-0.0453722	0.106607	-212.601	0.85849	0.670905	0.999478
CA4	5826162	57833900	8	G	A	0.148	-0.0476123	0.112678	-212.519	0.863765	0.673126	0.999478
CA9	5824967	399	8	A	G	0.472	0.0492008	0.116639	-212.459	0.899059	0.673658	0.999478
CA6	5825864|F|0-30:A>G-30:A>G	18062979	0	G	A	0.147	-0.0530136	0.125867	-212.504	0.913265	0.674121	0.999478
CA8	10269454	12225162	3	G	A	0.11	0.0517167	0.123287	-212.531	0.881379	0.675365	0.999478
CA4	10266453	11107900	4	G	A	0.183	0.0580451	0.139748	-212.382	0.916293	0.678376	0.999478
CA9	5825977|F|0-16:G>A-16:G>A	523	0	G	A	0.397	-0.0508202	0.122773	-212.371	0.920345	0.679413	0.999478
CA6	5824916	1012880	4	G	A	0.139	-0.052952	0.128035	-212.519	0.824998	0.679678	0.999478
CA7	8776178|F|0-27:G>A-27:G>A	2352732	0	G	A	0.087	0.0635908	0.153916	-212.46	0.88496	0.679987	0.999478
CA3	5825526	38109804	3	G	A	0.249	0.0494447	0.120371	-212.453	0.859506	0.681731	0.999478
CA4	5825927	4739863	2	G	A	0.104	0.0462117	0.11303	-212.639	0.822418	0.683141	0.999478
CA7	5825241|F|0-42:G>A-42:G>A	22622780	7	G	A	0.407	-0.0364985	0.0897352	-212.564	0.807046	0.684686	0.999478
CA7	5824819	23574599	3	G	A	0.193	-0.0482674	0.118729	-212.418	0.884593	0.684833	0.999478
CA4	13144425|F|0-7:G>A-7:G>A	57988179	1	A	G	0.189	-0.0431354	0.107083	-212.484	0.889663	0.687557	0.999478
CA6	5825784	18499596	6	G	A	0.079	-0.0546364	0.136058	-212.622	0.866222	0.688479	0.999478
CA5	5825935|F|0-61:A>G-61:A>G	11528264	0	G	A	0.182	-0.0427375	0.106638	-212.516	0.847013	0.689065	0.999478
CA2	5824633	16685826	6	G	A	0.309	0.042339	0.106154	-212.407	0.842246	0.690479	0.999478
CA7	5824833	23276334	1	G	A	0.29	0.0428544	0.107569	-212.457	0.863208	0.690816	0.999478
CA9	5825726	857	8	G	A	0.33	0.040383	0.101935	-212.571	0.8513	0.692452	0.999478
CA8	5824688	10190767	8	G	A	0.358	-0.0472504	0.12038	-212.531	0.918632	0.695145	0.999478
CA9	5824551	760	3	G	A	0.188	-0.0577515	0.14792	-212.476	0.82387	0.696684	0.999478
CA5	10268324|F|0-31:G>A-31:G>A	11454281	0	A	G	0.182	-0.040886	0.106009	-212.523	0.848236	0.700187	0.999478
CA9	5824968	833	8	G	A	0.477	0.0446216	0.117072	-212.47	0.886393	0.703544	0.999478
CA3	5825739	39687362	5	G	A	0.453	0.0498638	0.131082	-212.445	0.883848	0.704096	0.999478
CA4	8776140|F|0-31:A>G-31:A>G	56594379	0	A	G	0.054	0.0692665	0.18347	-212.534	0.831428	0.70622	0.999478
CA1	5825670|F|0-7:G>A-7:G>A	13650988	0	G	A	0.22	0.0683581	0.181883	-212.542	0.828326	0.707482	0.999478
CA9	5825207|F|0-15:A>G-15:A>G	275	0	G	A	0.155	-0.0438458	0.116667	-212.559	0.86624	0.707493	0.999478
CA4	5826230	33634835	8	A	G	0.193	0.0751127	0.201336	-212.328	0.833812	0.709534	0.999478
CA6	5825284	17598006	7	G	A	0.203	0.0375334	0.100783	-212.544	0.862481	0.71002	0.999478
CA1	5824955	35008794	5	G	A	0.486	0.0430055	0.115788	-212.44	0.915239	0.710765	0.999478
CA1	10266674	764425	0	G	A	0.065	-0.0554439	0.149778	-212.585	0.853765	0.711688	0.999478
CA4	5826034	34394342	5	G	A	0.346	0.0635724	0.17197	-212.168	0.884624	0.712062	0.999478
CA9	5824841	800	6	A	G	0.489	-0.0467348	0.126531	-212.271	0.958078	0.712297	0.999478
CA6	5825202|F|0-67:G>A-67:G>A	63212002	0	A	G	0.413	-0.045441	0.123379	-212.152	0.904834	0.713079	0.999478
CA6	10260040	18499646	1	G	A	0.077	-0.0499596	0.135879	-212.635	0.865398	0.713546	0.999478
CA9	10260150	867	2	G	A	0.104	0.0436014	0.118602	-212.625	0.862653	0.713584	0.999478
CA7	5825787	49209308	8	G	A	0.472	0.0517965	0.141072	-212.34	0.867582	0.713929	0.999478
CA4	5825569|F|0-39:G>A-39:G>A	34540937	0	G	A	0.353	0.0657867	0.180186	-212.104	0.901433	0.715462	0.999478
CA4	5825152	57786499	6	G	A	0.169	0.0395086	0.108765	-212.526	0.900789	0.716846	0.999478
CA7	5824849	48448420	8	G	A	0.403	0.0468642	0.129639	-212.463	0.865943	0.718152	0.999478
CA1	5826106	2331305	8	G	A	0.477	0.0488008	0.135371	-212.209	0.93519	0.718899	0.999478
CA9	5824744	774	7	G	A	0.492	-0.0376669	0.105346	-212.502	0.901476	0.721096	0.999478
CA4	5825498|F|0-66:G>A-66:G>A	41474884	0	A	G	0.492	0.0630027	0.176425	-212.208	0.88066	0.721429	0.999478
CA5	10269845	63843329	6	A	G	0.472	-0.0328787	0.0921709	-212.543	0.89137	0.721723	0.999478
CA6	5825698	63086936	9	A	G	0.406	-0.0400761	0.113094	-212.249	0.884328	0.723484	0.999478
CA7	5825848	23532313	8	A	G	0.494	0.0407539	0.11512	-212.527	0.882243	0.723743	0.999478
CA8	5825431|F|0-60:G>A-60:G>A	6099208	0	G	A	0.332	-0.039036	0.111418	-212.465	0.867622	0.72648	0.999478
CA6	5824772	60423450	7	G	A	0.35	0.0325989	0.0934288	-212.507	0.876718	0.727559	0.999478
CA4	5825252	4394875	4	G	A	0.156	-0.0368545	0.106976	-212.557	0.872877	0.730863	0.999478
CA1	10265001|F|0-19:A>G-19:A>G	7353492	0	G	A	0.054	-0.0506021	0.1477	-212.752	0.8155	0.732299	0.999478
CA2	5825594	20375368	8	G	A	0.415	0.0307896	0.0905318	-212.491	0.873845	0.73418	0.999478
CA3	10258418	39580042	4	A	G	0.444	0.0433759	0.127567	-212.468	0.878479	0.734234	0.999478
CA4	10259255	21916801	9	G	A	0.28	-0.0446456	0.132913	-212.364	0.874394	0.737336	0.999478
CA7	5825849	23532313	5	A	G	0.497	-0.0405563	0.121511	-212.489	0.887746	0.738943	0.999478
CA8	10265136|F|0-67:A>G-67:A>G	8614730	0	G	A	0.484	-0.03829	0.115459	-212.463	0.919511	0.740552	0.999478
CA7	23870368	46636177	3	G	A	0.055	-0.0552426	0.167613	-212.711	0.838449	0.742097	0.999478
CA2	5825858	16754635	7	G	A	0.294	0.0355003	0.108599	-212.43	0.865469	0.744127	0.999478
CA7	5824719	23789289	3	G	A	0.21	-0.0395498	0.121308	-212.4	0.885663	0.744781	0.999478
CA9	5825055	718	2	G	A	0.192	0.0338795	0.104218	-212.525	0.887984	0.745495	0.999478
CA1	8776077|F|0-27:G>A-27:G>A	1954285	1	G	A	0.434	0.0329597	0.102023	-212.471	0.859996	0.747025	0.999478
CA3	5825585|F|0-50:A>G-50:A>G	31644005	0	G	A	0.128	-0.0327329	0.10286	-212.7	0.839473	0.75068	0.999478
CA3	5825723|F|0-41:G>A-41:G>A	38228370	0	G	A	0.193	0.0375205	0.118171	-212.536	0.839996	0.751224	0.999478
CA6	5824951	17596134	8	G	A	0.199	-0.0323594	0.102426	-212.559	0.883703	0.752423	0.999478
CA6	5824824	63722541	7	A	G	0.435	-0.0364655	0.116817	-212.216	0.882509	0.75528	0.999478
CA9	8822617	841	1	G	A	0.055	0.0518746	0.169121	-212.635	0.869822	0.759402	0.999478
CA7	5825460|F|0-24:A>G-24:A>G	51566724	0	G	A	0.068	0.0445361	0.148911	-212.658	0.858489	0.765225	0.999478
CA4	5825963	41869224	9	G	A	0.491	0.0471928	0.158225	-212.297	0.8581	0.765846	0.999478
CA9	5824908	877	2	G	A	0.093	-0.032981	0.110835	-212.769	0.875557	0.766376	0.999478
CA1	5826123	1986178	5	A	G	0.436	-0.0322578	0.109052	-212.417	0.907451	0.767723	0.999478
CA2	5824929	30220930	5	G	A	0.335	0.0277999	0.094053	-212.558	0.840654	0.767894	0.999478
CA1	13144397|F|0-44:G>A-44:G>A	44303210	1	A	G	0.057	-0.0486938	0.165378	-212.625	0.850983	0.768761	0.999478
CA4	10259467	16564317	3	G	A	0.05	0.048498	0.165637	-212.649	0.854031	0.770015	0.999478
CA3	10267664	39814340	6	A	G	0.449	-0.0378966	0.129641	-212.479	0.883968	0.77038	0.999478
CA4	5824607	34209566	5	G	A	0.196	0.0565585	0.194913	-212.375	0.838942	0.772018	0.999478
CA1	5825077	2195959	5	G	A	0.486	0.0378276	0.131258	-212.241	0.922007	0.77353	0.999478
CA3	10270196	39653327	6	G	A	0.438	-0.03645	0.126959	-212.497	0.888601	0.774366	0.999478
CA9	10260143	855	3	G	A	0.11	0.0335402	0.117581	-212.64	0.865032	0.77578	0.999478
CA4	8776039	16480668	4	G	A	0.078	-0.0378449	0.13399	-212.666	0.875918	0.777926	0.999478
CA6	5825394|F|0-27:A>G-27:A>G	63189184	0	A	G	0.413	-0.0345743	0.123031	-212.184	0.901822	0.779017	0.999478
CA4	5825813|F|0-65:G>A-65:G>A	10283093	0	G	A	0.242	-0.0321395	0.114819	-212.335	0.872368	0.779865	0.999478
CA4	5825830|F|0-48:G>A-48:G>A	35085516	0	A	G	0.394	0.0384375	0.13869	-212.37	0.872978	0.781985	0.999478
CA4	5825297|F|0-61:G>A-61:G>A	3303620	0	G	A	0.223	0.0348583	0.126488	-212.647	0.848263	0.783182	0.999478
CA1	5825483|F|0-12:A>G-12:A>G	1976289	0	G	A	0.438	0.0285078	0.103466	-212.47	0.862086	0.783228	0.999478
CA2	5825897|F|0-55:G>A-55:G>A	37004006	0	G	A	0.489	0.0261324	0.0956265	-212.593	0.832766	0.784954	0.999478
CA7	5826018|F|0-44:G>A-44:G>A	23172418	0	G	A	0.299	-0.0298644	0.109411	-212.488	0.90307	0.7852	0.999478
CA9	5825796|F|0-57:A>G-57:A>G	408	0	G	A	0.399	0.0322297	0.119642	-212.426	0.870737	0.787942	0.999478
CA1	5824960	1973037	6	A	G	0.444	0.0273812	0.101808	-212.485	0.857418	0.788277	0.999478
CA8	8822680	12570885	2	G	A	0.104	0.0321122	0.119492	-212.645	0.870891	0.788438	0.999478
CA6	5825058	38937224	7	A	G	0.345	-0.0304735	0.114702	-212.658	0.848375	0.790794	0.999478
CA4	10263533|F|0-15:A>G-15:A>G	38816146	0	G	A	0.052	0.048709	0.183963	-212.544	0.869219	0.791485	0.999478
CA4	5824832	15505538	6	G	A	0.494	0.0267111	0.101134	-212.556	0.877679	0.791993	0.999478
CA1	5824774	28930289	8	G	A	0.403	-0.0277758	0.106741	-212.619	0.848835	0.794995	0.999478
CA3	5824923	49836215	9	G	A	0.491	0.027959	0.107713	-212.476	0.854311	0.795492	0.999478
CA8	5825500|F|0-24:G>A-24:G>A	12133583	1	G	A	0.101	0.0328985	0.127102	-212.607	0.86312	0.796059	0.999478
CA4	10265817	16692912	7	G	A	0.181	0.0474562	0.185655	-212.502	0.873466	0.79854	0.999478
CA6	5826079	63067374	9	G	A	0.44	-0.028429	0.112969	-212.268	0.893128	0.801596	0.999478
[truncated: 3,804 more rows]
