# Supplementary material for: Genome-wide association study reveals SNP markers controlling drought tolerance and related agronomic traits in chickpea across multiple environments
Source: Front Plant Sci. 2024 Mar 8;15:1260690. doi: 10.3389/fpls.2024.1260690 (PMC10957531; doi:10.3389/fpls.2024.1260690)
Supplement: Supplementary Table 8 — All markers associated with NFW and their statistical significance (FDR). [file Table_8.xlsx]

## Sheet: S8_Table
chr	rs	ps	n_miss	allele1	allele0	af	beta	se	logl_H1	l_remle	p_wald	fdr
CA9	5825096	821	7	G	A	0.107	0.558129	0.171879	-292.979	0.263843	0.00139014	0.709344
CA1	5825172	7475256	9	G	A	0.406	0.403356	0.13458	-294.064	0.107216	0.00311009	0.709344
CA4	10264226	37797596	4	G	A	0.256	0.446229	0.161229	-294.271	0.278714	0.0062361	0.709344
CA4	5824741	12166986	7	G	A	0.232	0.381222	0.139678	-294.392	0.437171	0.00697697	0.709344
CA9	5825973	904	7	G	A	0.35	0.348154	0.127992	-294.979	0.0747544	0.00716554	0.709344
CA1	5825655|F|0-34:G>A-34:G>A	3093579	0	A	G	0.269	0.368022	0.137705	-294.571	0.202355	0.00821966	0.709344
CA9	5825720|F|0-16:G>A-16:G>A	546	3	G	A	0.273	0.366218	0.13841	-294.628	0.208672	0.00886911	0.709344
CA1	5824991	3068770	5	G	A	0.274	0.330501	0.130533	-295.006	0.174164	0.0121986	0.709344
CA4	5826006|F|0-6:A>G-6:A>G	8425679	0	G	A	0.462	0.257235	0.101644	-295.948	1e-05	0.0122387	0.709344
CA1	5824850	7456854	9	A	G	0.389	0.334081	0.132835	-295.147	0.162315	0.0127789	0.709344
CA1	5825655	3093579	5	G	A	0.274	0.319596	0.127369	-295.167	0.141944	0.0129828	0.709344
CA4	5825419|F|0-36:A>G-36:A>G	37991781	0	A	G	0.492	-0.339937	0.135602	-294.89	0.228497	0.0130661	0.709344
CA9	5826100	859	9	G	A	0.491	0.374349	0.151178	-294.987	0.38547	0.0142021	0.709344
CA9	5825003	844	3	G	A	0.077	0.501202	0.203974	-295.165	0.250778	0.0149507	0.709344
CA9	10267177|F|0-9:G>A-9:G>A	427	0	G	A	0.179	0.648087	0.265363	-295.024	0.445347	0.0155618	0.709344
CA1	5825005	23931680	8	A	G	0.301	-0.328832	0.1349	-295.204	0.184246	0.015757	0.709344
CA1	5824777	2731553	4	G	A	0.283	0.315605	0.130146	-295.234	0.181922	0.0162958	0.709344
CA4	11064111|F|0-36:A>G-36:A>G	37829943	0	A	G	0.253	0.393212	0.164073	-295.218	0.260834	0.0175735	0.722465
CA4	10258969	38005649	9	A	G	0.491	-0.302417	0.130845	-295.385	0.214391	0.0219516	0.801588
CA4	5825835	38027332	8	A	G	0.483	0.30325	0.132731	-295.489	0.196747	0.023498	0.801588
CA9	5824644	750	7	G	A	0.237	0.487497	0.215461	-295.461	0.25596	0.0248569	0.801588
CA4	5824835	38005583	8	A	G	0.483	-0.294696	0.13266	-295.578	0.218692	0.0275679	0.801588
CA1	23870854|F|0-36:A>G-36:A>G	40960229	7	A	G	0.054	0.515006	0.233465	-295.877	0.174521	0.0286555	0.801588
CA4	5825899	38090247	7	A	G	0.486	0.289079	0.131162	-295.693	0.186201	0.0287938	0.801588
CA6	5824598	60359331	5	G	A	0.229	-0.281717	0.128661	-295.783	0.220621	0.0298388	0.801588
CA4	5824734	58166368	8	G	A	0.443	0.306012	0.139843	-295.639	0.395201	0.0299386	0.801588
CA9	5825777	789	2	G	A	0.077	-0.481975	0.220404	-295.7	0.264226	0.0300478	0.801588
CA6	5826177|F|0-51:A>G-51:A>G	8916791	0	G	A	0.234	0.298358	0.13813	-296.131	0.113649	0.0320968	0.801588
CA1	5824685	17114651	7	A	G	0.379	0.242435	0.112899	-295.95	0.177196	0.0331018	0.801588
CA7	5825462	31071994	5	G	A	0.268	-0.355358	0.166035	-295.708	0.291333	0.0336798	0.801588
CA1	5825272|F|0-31:A>G-31:A>G	11381627	1	G	A	0.336	-0.280246	0.131767	-295.814	0.227082	0.0347963	0.801588
CA1	5824891	11381152	5	G	A	0.33	-0.281329	0.132357	-295.818	0.233573	0.0349066	0.801588
CA9	5824759	742	5	G	A	0.196	0.578828	0.276821	-295.769	0.494333	0.0379335	0.801588
CA4	5826054	36048409	9	A	G	0.086	-0.536981	0.25752	-295.819	0.448366	0.0384622	0.801588
CA4	5824874	12193392	8	A	G	0.455	0.291823	0.140077	-295.886	0.569238	0.0386363	0.801588
CA1	5825568|F|0-48:A>G-48:A>G	11339523	0	A	G	0.329	-0.275293	0.132868	-295.927	0.227367	0.0396982	0.801588
CA6	5825713|F|0-24:A>G-24:A>G	63977687	0	G	A	0.073	-0.463759	0.224832	-295.962	0.260053	0.0405777	0.801588
CA1	5825329	2976397	5	G	A	0.279	0.267841	0.130237	-296.075	0.169834	0.0411714	0.801588
CA4	5824705	38398139	2	G	A	0.077	-0.426045	0.208697	-295.999	0.354445	0.0426657	0.801588
CA5	5824763	7435588	5	G	A	0.251	0.234836	0.115405	-296.077	0.292196	0.0433291	0.801588
CA4	5826223	36555635	7	A	G	0.339	-0.365034	0.180714	-295.84	0.394392	0.0448713	0.809871
CA7	10269882	39701790	1	G	A	0.055	0.442187	0.22177	-296.211	0.228514	0.0476725	0.81068
CA4	5825822|F|0-42:A>G-42:A>G	41524197	0	A	G	0.255	0.509989	0.256537	-295.92	0.280179	0.0483304	0.81068
CA6	10258005	64006681	9	A	G	0.069	-0.47119	0.237407	-296.109	0.268341	0.0486935	0.81068
CA4	5825162|F|0-45:G>A-45:G>A	56720735	0	G	A	0.34	0.373771	0.190579	-295.932	0.426119	0.0513939	0.81068
CA6	8822738	61442199	9	A	G	0.451	0.222962	0.113787	-296.167	0.224315	0.0516033	0.81068
CA6	10260134	63963339	3	G	A	0.072	-0.433991	0.223291	-296.21	0.253241	0.0535023	0.81068
CA9	10268953	792	2	G	A	0.071	-0.432886	0.223418	-296.22	0.253978	0.0542414	0.81068
CA5	5825203	43209910	8	G	A	0.358	0.282787	0.146185	-296.266	0.230856	0.0546263	0.81068
CA3	5825794	49805135	8	G	A	0.449	0.252046	0.130905	-296.101	0.309189	0.0557547	0.81068
CA8	10260106	13699991	4	G	A	0.078	-0.376854	0.197432	-296.335	0.435799	0.0578816	0.81068
CA4	5825837|F|0-52:A>G-52:A>G	38291899	0	G	A	0.079	-0.398251	0.208723	-296.253	0.337771	0.0579778	0.81068
CA4	5825470|F|0-46:A>G-46:A>G	8574813	0	G	A	0.473	0.219583	0.115471	-296.374	0.182073	0.0588172	0.81068
CA6	5824976	20524867	4	G	A	0.283	-0.26867	0.141476	-296.509	0.150936	0.0591578	0.81068
CA4	10259633	16613656	3	G	A	0.188	0.471952	0.253681	-296.207	0.359412	0.0644579	0.846668
CA4	5826064	36284807	9	G	A	0.337	-0.320377	0.173139	-296.177	0.304511	0.0658944	0.846668
CA6	5824753	11973862	6	A	G	0.478	0.273134	0.148261	-296.332	0.364193	0.0670844	0.846668
CA2	8822658	19713590	2	G	A	0.093	-0.339431	0.184534	-296.497	0.210716	0.0675046	0.846668
CA2	8822780	19714080	2	G	A	0.093	-0.339431	0.184534	-296.497	0.210716	0.0675046	0.846668
CA4	5826061	8573844	9	G	A	0.491	0.208491	0.1145	-296.649	0.141505	0.070285	0.866848
CA4	10268578|F|0-39:G>A-39:G>A	25634163	1	G	A	0.117	-0.771323	0.426211	-296.261	0.411337	0.0720071	0.870289
CA7	15979520|F|0-62:A>G-62:A>G	19860552	2	G	A	0.266	-0.243139	0.135088	-296.448	0.295106	0.0735577	0.870289
CA4	5825532|F|0-54:G>A-54:G>A	8517888	2	G	A	0.492	0.204179	0.113866	-296.649	0.156428	0.0746274	0.870289
CA4	5825264	36448528	4	G	A	0.228	-0.33419	0.187808	-296.331	0.332973	0.0768575	0.870289
CA9	10261997	809	3	G	A	0.055	-0.457263	0.257642	-296.505	0.430813	0.0776204	0.870289
CA9	10260139	810	3	G	A	0.055	-0.457263	0.257642	-296.505	0.430813	0.0776204	0.870289
CA1	5824664	2711085	4	G	A	0.272	0.230798	0.130847	-296.61	0.176771	0.0794504	0.871855
CA1	13146128|F|0-54:G>A-54:G>A	13246932	0	G	A	0.057	-0.426529	0.245492	-296.606	0.275733	0.0840185	0.871855
CA9	10260073	793	8	A	G	0.438	0.229841	0.132704	-296.607	0.197907	0.0849901	0.871855
CA4	5824565	36627478	7	G	A	0.322	-0.293074	0.169651	-296.417	0.318097	0.0857909	0.871855
CA4	10268630	27746660	4	G	A	0.233	-0.401049	0.232266	-296.316	0.331476	0.0859411	0.871855
CA4	23870838|F|0-54:G>A-54:G>A	30050834	2	A	G	0.242	-0.356575	0.206909	-296.369	0.358026	0.086544	0.871855
CA4	15990164	56720159	6	G	A	0.348	0.319868	0.186089	-296.369	0.387639	0.0873527	0.871855
CA9	10260167	761	4	G	A	0.244	0.281396	0.164573	-296.529	0.324945	0.0890157	0.871855
CA4	5825273|F|0-61:A>G-61:A>G	32950411	1	A	G	0.202	0.586484	0.343396	-296.315	0.484637	0.0893802	0.871855
CA1	5825749	2808785	6	G	A	0.343	0.224287	0.134549	-296.582	0.293163	0.0972624	0.871855
CA4	5824974	41088142	5	G	A	0.257	0.356836	0.215141	-296.654	0.223126	0.0989345	0.871855
CA4	5824788	38148476	7	G	A	0.401	-0.212481	0.130206	-296.588	0.27783	0.104452	0.871855
CA4	5825747|F|0-7:G>A-7:G>A	17099208	0	G	A	0.166	0.442376	0.275224	-296.632	0.345185	0.109735	0.871855
CA4	5825854	35067233	5	G	A	0.101	-0.325739	0.20381	-296.726	0.338171	0.111741	0.871855
CA2	5824587	16554300	5	G	A	0.268	0.223507	0.139968	-296.691	0.335121	0.112053	0.871855
CA4	10264580|F|0-30:A>G-30:A>G	17212970	0	A	G	0.166	0.441867	0.278623	-296.674	0.350093	0.114518	0.871855
CA9	5825657	745	4	G	A	0.2	0.465673	0.293641	-296.55	0.400975	0.114527	0.871855
CA4	5825147	36041411	9	G	A	0.211	-0.30623	0.194016	-296.666	0.330467	0.116236	0.871855
CA9	8822571	759	7	G	A	0.435	0.186094	0.118219	-296.778	0.267709	0.117207	0.871855
CA9	5824896	815	2	G	A	0.099	-0.317724	0.203428	-296.782	0.33731	0.12008	0.871855
CA4	11063553|F|0-47:A>G-47:A>G	4314110	0	G	A	0.166	-0.238968	0.153697	-296.819	0.370828	0.121749	0.871855
CA4	10264572|F|0-46:G>A-46:G>A	16975817	0	A	G	0.171	0.438244	0.282188	-296.699	0.350405	0.122175	0.871855
CA4	10267891|F|0-22:A>G-22:A>G	17290304	0	A	G	0.171	0.438244	0.282188	-296.699	0.350405	0.122175	0.871855
CA7	5825380|F|0-7:G>A-7:G>A	9952917	0	G	A	0.166	-0.24506	0.157918	-296.914	0.249087	0.122464	0.871855
CA4	5826027|F|0-11:A>G-11:A>G	17183046	0	G	A	0.177	0.428124	0.276272	-296.731	0.344666	0.122983	0.871855
CA9	10260129	758	4	G	A	0.256	0.255443	0.164944	-296.78	0.320086	0.123218	0.871855
CA4	5824603	49684586	4	G	A	0.2	0.437874	0.283778	-296.642	0.409535	0.124583	0.871855
CA9	5824939	260	3	G	A	0.265	0.373466	0.242121	-296.727	0.256867	0.124715	0.871855
CA3	10260155	38147382	2	G	A	0.253	0.25395	0.164732	-296.793	0.321615	0.124928	0.871855
CA3	10260156	38309836	4	G	A	0.194	0.240196	0.155865	-296.837	0.297318	0.125062	0.871855
CA1	5824848	7866973	9	A	G	0.429	0.189924	0.123303	-296.875	0.259499	0.125242	0.871855
CA4	10260078	25459693	9	A	G	0.234	-0.338934	0.220741	-296.679	0.28368	0.126431	0.871855
CA9	5826148|F|0-18:G>A-18:G>A	438	0	A	G	0.147	-0.295395	0.192402	-296.899	0.258366	0.126465	0.871855
CA3	5824672	34831909	3	G	A	0.403	0.240028	0.156477	-296.944	0.208594	0.126798	0.871855
CA3	5825603|F|0-63:A>G-63:A>G	49807823	0	G	A	0.427	0.207669	0.135441	-296.756	0.310951	0.126962	0.871855
CA9	5824975	744	4	G	A	0.25	0.336847	0.219965	-296.798	0.266953	0.127435	0.871855
CA4	5825210	49971643	7	G	A	0.192	0.394649	0.258009	-296.704	0.345925	0.127872	0.871855
CA4	10268159	28648217	4	G	A	0.233	-0.331671	0.21777	-296.662	0.311874	0.129505	0.871855
CA4	5825932	35085582	3	G	A	0.094	-0.310759	0.205196	-296.866	0.341584	0.131665	0.871855
CA2	10267019|F|0-16:G>A-16:G>A	21375677	0	G	A	0.073	-0.324194	0.214129	-296.906	0.296497	0.131776	0.871855
CA4	5824620	33331391	4	G	A	0.2	0.448121	0.2967	-296.66	0.4067	0.132707	0.871855
CA9	5825694|F|0-12:A>G-12:A>G	579	0	G	A	0.174	-0.289604	0.192258	-296.883	0.419673	0.133735	0.871855
CA5	5826194|F|0-17:A>G-17:A>G	30480305	0	A	G	0.231	-0.330674	0.219612	-296.698	0.29677	0.133893	0.871855
CA2	5825219|F|0-10:G>A-10:G>A	21432604	0	A	G	0.071	-0.325819	0.216447	-296.919	0.297862	0.133998	0.871855
CA2	5825219	21432604	1	G	A	0.071	-0.325496	0.21636	-296.921	0.297134	0.134226	0.871855
CA9	10258659	897	1	G	A	0.071	-0.325496	0.21636	-296.921	0.297134	0.134226	0.871855
CA4	5824671	36448600	5	G	A	0.335	-0.262785	0.174913	-296.757	0.284382	0.134753	0.871855
CA9	5824673	719	8	A	G	0.466	0.176241	0.117844	-297.067	0.1786	0.136524	0.871855
CA4	5825816|F|0-32:G>A-32:G>A	24168202	0	G	A	0.231	-0.335206	0.224502	-296.728	0.283684	0.13716	0.871855
CA4	5826197|F|0-24:G>A-24:G>A	24374751	3	G	A	0.221	-0.358258	0.240788	-296.726	0.339575	0.138539	0.871855
CA2	11063680|F|0-37:G>A-37:G>A	21148420	2	A	G	0.066	-0.338467	0.228187	-296.959	0.313542	0.139746	0.871855
CA8	10269749	19126958	5	G	A	0.251	0.231222	0.15641	-296.976	0.319586	0.141073	0.871855
CA1	11063716|F|0-49:G>A-49:G>A	38421691	6	G	A	0.433	-0.203502	0.13799	-297.06	0.190089	0.142025	0.871855
CA9	5825393	771	7	G	A	0.48	0.204899	0.13907	-296.818	0.470443	0.142401	0.871855
CA4	5825455|F|0-67:A>G-67:A>G	32041138	0	G	A	0.231	-0.333709	0.226586	-296.73	0.296358	0.14256	0.871855
CA4	10269788	24332104	4	G	A	0.233	-0.329037	0.224118	-296.758	0.293047	0.143812	0.8723
CA4	5825903	35382486	3	A	G	0.343	0.256421	0.175525	-296.8	0.357233	0.145791	0.877118
CA4	5825711	33509260	4	G	A	0.133	-0.318618	0.218871	-296.969	0.259101	0.147208	0.878502
CA9	10262003	862	4	G	A	0.083	0.298594	0.20588	-297.204	0.16529	0.148707	0.880343
CA4	5824756	35698732	2	G	A	0.181	0.265579	0.186042	-296.958	0.302106	0.155164	0.893408
CA4	10260086	42412835	8	A	G	0.227	-0.310117	0.217974	-296.848	0.289095	0.156546	0.893408
CA9	5826231	741	7	G	A	0.203	0.424643	0.298644	-296.774	0.388683	0.156785	0.893408
CA4	10266270|F|0-57:G>A-57:G>A	23862495	0	G	A	0.231	-0.324433	0.229009	-296.814	0.293848	0.158303	0.893408
CA4	10258537	28648151	3	G	A	0.232	-0.298565	0.212142	-296.87	0.276584	0.161038	0.893408
CA4	10258206	36128853	9	G	A	0.314	-0.212778	0.151201	-296.843	0.394033	0.161079	0.893408
CA4	23870348	30051701	6	G	A	0.23	-0.286611	0.204638	-296.894	0.295469	0.163063	0.893408
CA2	8776009|F|0-24:G>A-24:G>A	16624759	2	A	G	0.305	0.205644	0.146933	-296.956	0.310266	0.163361	0.893408
CA4	5825902	35382486	2	G	A	0.346	0.241857	0.173932	-296.904	0.358553	0.166087	0.893408
CA6	5825806|F|0-26:G>A-26:G>A	62558978	0	G	A	0.185	-0.235258	0.169694	-297.118	0.389744	0.167349	0.893408
CA4	5826164|F|0-38:A>G-38:A>G	34466368	0	G	A	0.209	0.478954	0.348703	-296.768	0.446543	0.171297	0.893408
CA1	10268505|F|0-24:A>G-24:A>G	5276014	0	G	A	0.071	0.290053	0.211295	-297.149	0.303414	0.171542	0.893408
CA1	10260130	24368577	2	G	A	0.071	0.287452	0.210752	-297.166	0.288344	0.174291	0.893408
CA1	5825750|F|0-6:G>A-6:G>A	7699696	0	G	A	0.429	0.170425	0.126282	-297.133	0.273335	0.178852	0.893408
CA4	10267531|F|0-42:G>A-42:G>A	33316083	0	A	G	0.212	0.436405	0.323462	-296.828	0.428726	0.178977	0.893408
CA4	5825434|F|0-13:G>A-13:G>A	36389456	0	G	A	0.144	-0.427294	0.317604	-296.978	0.373052	0.180199	0.893408
CA5	5825178	55933645	5	G	A	0.318	-0.187681	0.139586	-297.161	0.274771	0.180461	0.893408
CA4	10268669	42412769	5	G	A	0.223	-0.29875	0.222355	-296.958	0.287193	0.180778	0.893408
CA8	5825348|F|0-57:A>G-57:A>G	10347833	0	G	A	0.052	-0.347738	0.259514	-297.231	0.274581	0.181949	0.893408
CA8	5825086	2128548	6	G	A	0.404	0.226872	0.170146	-297.13	0.344136	0.184086	0.893408
CA8	5825658|F|0-18:G>A-18:G>A	8025622	0	G	A	0.065	0.321718	0.242028	-297.103	0.334958	0.185444	0.893408
CA2	5826024	21531313	7	A	G	0.435	-0.185227	0.139413	-297.09	0.442638	0.185657	0.893408
CA4	5825409|F|0-66:A>G-66:A>G	36470836	0	A	G	0.098	-0.320048	0.240889	-297.048	0.374352	0.185659	0.893408
CA6	11062423	29269163	7	G	A	0.249	0.15023	0.113096	-297.317	0.234628	0.185745	0.893408
CA9	8776165|F|0-26:G>A-26:G>A	425	0	A	G	0.432	0.16063	0.121345	-297.141	0.27234	0.187265	0.893408
CA6	5825180	994892	4	G	A	0.133	-0.242784	0.183515	-297.125	0.332196	0.187526	0.893408
CA4	5826179	36436225	3	G	A	0.099	-0.305443	0.230934	-297.073	0.361744	0.187632	0.893408
CA4	5825191|F|0-41:G>A-41:G>A	49717665	0	A	G	0.212	0.423116	0.321041	-296.881	0.416131	0.189195	0.893408
CA1	5825497	17121320	3	G	A	0.503	-0.149351	0.113842	-297.199	0.255917	0.19122	0.893408
CA9	5824558	739	5	G	A	0.196	0.354891	0.270518	-296.979	0.338451	0.191226	0.893408
CA4	5826042	25269989	9	A	G	0.217	-0.267858	0.205121	-297.043	0.279763	0.193268	0.893408
CA7	8822694	34061049	1	G	A	0.12	0.255439	0.196941	-297.145	0.469278	0.196281	0.893408
CA9	5825355|F|0-8:A>G-8:A>G	569	0	G	A	0.231	-0.252949	0.195259	-297.019	0.353053	0.196821	0.893408
CA9	10266901	899	1	G	A	0.066	-0.28454	0.220082	-297.231	0.287254	0.197709	0.893408
CA9	5825039	749	3	G	A	0.21	0.410264	0.317579	-296.907	0.419978	0.198066	0.893408
CA4	5825246	33313082	3	G	A	0.204	0.403912	0.312898	-296.923	0.398241	0.198403	0.893408
CA4	5826253	58210222	6	G	A	0.202	0.362344	0.280759	-296.979	0.341748	0.198501	0.893408
CA2	5825135	17107922	8	G	A	0.466	0.17183	0.133354	-297.063	0.374771	0.199216	0.893408
CA4	5825024	33250613	7	G	A	0.198	0.364752	0.283537	-296.985	0.342483	0.199944	0.893408
CA4	5825676	34450794	6	G	A	0.213	0.402485	0.313797	-296.927	0.418357	0.201272	0.893408
CA4	10268524|F|0-15:G>A-15:G>A	17266921	0	A	G	0.174	0.34374	0.269521	-297.105	0.309515	0.203821	0.893408
CA4	5825733	55426696	3	G	A	0.144	-0.216642	0.170078	-297.221	0.405332	0.204383	0.893408
CA7	5825763	20291617	7	G	A	0.379	0.154025	0.121052	-297.252	0.292727	0.204875	0.893408
CA8	5824574	8821477	8	G	A	0.477	0.201525	0.158895	-297.118	0.371754	0.206334	0.893408
CA4	10269352	36048409	4	G	A	0.089	-0.311784	0.246107	-297.142	0.370201	0.206841	0.893408
CA6	5825647	60606521	4	G	A	0.139	-0.225831	0.178552	-297.269	0.409268	0.207581	0.893408
CA2	5825135|F|0-15:A>G-15:A>G	17107922	0	A	G	0.459	0.168505	0.133345	-297.093	0.379848	0.207978	0.893408
CA4	10264466|F|0-20:G>A-20:G>A	17108529	1	G	A	0.167	0.313943	0.248921	-297.178	0.286755	0.208864	0.893408
CA4	8822725	25269989	5	G	A	0.24	-0.282393	0.225613	-297.02	0.304269	0.212314	0.899558
CA4	10269789	24374751	6	G	A	0.129	-0.273572	0.218767	-297.241	0.267245	0.212733	0.899558
CA9	5825326	279	4	G	A	0.15	-0.209492	0.168419	-297.241	0.401336	0.215163	0.903747
CA4	5825278|F|0-60:A>G-60:A>G	36200340	1	G	A	0.235	-0.24008	0.193434	-297.089	0.349243	0.216166	0.903747
CA5	5824942	55933606	7	G	A	0.322	-0.172037	0.140551	-297.302	0.275362	0.222546	0.913172
CA9	5824812	280	4	G	A	0.15	-0.205968	0.168393	-297.26	0.400533	0.222877	0.913172
CA7	8822692	33920102	2	G	A	0.126	0.236242	0.1933	-297.24	0.467479	0.22325	0.913172
CA4	5825883|F|0-60:G>A-60:G>A	36111687	0	G	A	0.231	-0.239295	0.195844	-297.117	0.348251	0.223357	0.913172
CA9	5825572	716	9	G	A	0.297	-0.162494	0.133654	-297.271	0.342866	0.22566	0.917409
CA9	5824949	121	8	G	A	0.307	-0.162763	0.134227	-297.268	0.329165	0.226873	0.917409
CA2	5824720	16554366	5	G	A	0.263	0.169799	0.140586	-297.236	0.335177	0.228711	0.917946
CA9	10260105	225	7	G	A	0.311	0.168364	0.139631	-297.161	0.296507	0.229486	0.917946
CA7	5825136|F|0-16:G>A-16:G>A	19362729	0	G	A	0.215	0.167656	0.139786	-297.465	0.215791	0.231961	0.922855
CA4	10257855	27550701	2	G	A	0.236	-0.268116	0.225509	-297.1	0.300854	0.236031	0.933291
CA3	5824926	49836147	9	G	A	0.48	0.172067	0.145521	-297.256	0.300552	0.238601	0.933291
CA6	5825649	60606454	2	G	A	0.143	-0.208924	0.177505	-297.369	0.40232	0.24075	0.933291
CA8	10263910	13802587	4	G	A	0.072	0.237873	0.202202	-297.412	0.329884	0.240983	0.933291
CA1	11063160|F|0-17:G>A-17:G>A	3496051	3	G	A	0.144	-0.180547	0.153706	-297.358	0.335753	0.241695	0.933291
CA4	5825209	49971643	9	A	G	0.211	0.351918	0.302093	-297.092	0.369527	0.245587	0.933291
CA4	10269013|F|0-10:A>G-10:A>G	8136235	0	G	A	0.073	0.274229	0.235939	-297.279	0.341218	0.246657	0.933291
CA4	5825624|F|0-49:A>G-49:A>G	34124952	0	G	A	0.139	-0.398923	0.34446	-297.171	0.37841	0.248354	0.933291
CA4	5824863	12166986	5	A	G	0.464	0.156793	0.135728	-297.222	0.438165	0.24954	0.933291
CA4	5825972	49439000	6	G	A	0.208	0.344688	0.300742	-297.108	0.363076	0.253264	0.933291
CA1	5824577	17121386	8	G	A	0.477	-0.131892	0.115118	-297.412	0.255184	0.253436	0.933291
CA6	5824884	60530965	4	G	A	0.133	-0.208169	0.183494	-297.419	0.400795	0.258104	0.933291
CA4	10270073|F|0-48:G>A-48:G>A	56597883	0	G	A	0.438	0.167043	0.147264	-297.311	0.418756	0.258171	0.933291
CA4	5824813	35698661	6	G	A	0.253	-0.211571	0.187332	-297.255	0.324611	0.260234	0.933291
CA4	5825914	42412769	8	A	G	0.233	-0.239719	0.212404	-297.224	0.284053	0.260569	0.933291
CA2	10257837	21145265	1	G	A	0.055	-0.266605	0.238437	-297.452	0.28546	0.264999	0.933291
CA4	5824765	33509189	4	G	A	0.122	-0.243758	0.218122	-297.407	0.272429	0.265257	0.933291
CA9	5825355	790	9	A	G	0.234	-0.210168	0.18948	-297.285	0.309503	0.268832	0.933291
CA1	5826008	6037952	6	G	A	0.242	0.158058	0.143511	-297.434	0.330952	0.27221	0.933291
CA9	5825446|F|0-44:G>A-44:G>A	532	0	G	A	0.179	0.279826	0.255478	-297.34	0.300486	0.274846	0.933291
CA2	5825975|F|0-9:G>A-9:G>A	16632532	0	A	G	0.299	0.164233	0.150758	-297.329	0.321593	0.277443	0.933291
CA4	5825220	34468504	6	G	A	0.219	0.355249	0.326989	-297.123	0.401349	0.278744	0.933291
CA3	5825335	48122096	4	G	A	0.339	0.165907	0.153083	-297.344	0.363634	0.279915	0.933291
CA4	5824730	36007288	2	G	A	0.104	-0.238339	0.221584	-297.412	0.443943	0.28354	0.933291
CA9	5825062	830	4	G	A	0.228	-0.207558	0.193012	-297.296	0.332018	0.283652	0.933291
CA7	5825523|F|0-56:G>A-56:G>A	31101305	1	G	A	0.273	-0.185601	0.172674	-297.375	0.308348	0.283873	0.933291
CA4	5825187|F|0-15:A>G-15:A>G	46613507	0	A	G	0.209	0.359717	0.33478	-297.116	0.375767	0.284042	0.933291
CA1	8822586	1061039	1	G	A	0.082	-0.209201	0.196978	-297.465	0.337791	0.289634	0.933291
CA5	5825630|F|0-37:G>A-37:G>A	20475329	0	G	A	0.274	0.17107	0.161152	-297.483	0.337646	0.289864	0.933291
CA4	5825025	46615198	6	G	A	0.213	0.33907	0.319583	-297.162	0.384778	0.290122	0.933291
CA3	5825411|F|0-18:A>G-18:A>G	47709844	0	A	G	0.391	-0.194829	0.18382	-297.356	0.377908	0.290613	0.933291
CA3	10258190	37976337	8	A	G	0.233	0.179405	0.169951	-297.416	0.326722	0.292553	0.933291
CA1	5825118|F|0-46:G>A-46:G>A	17569886	0	G	A	0.139	-0.182836	0.173657	-297.509	0.336651	0.293819	0.933291
CA9	5825291	740	3	G	A	0.204	0.33804	0.321835	-297.175	0.399868	0.294966	0.933291
CA6	5825389|F|0-39:A>G-39:A>G	60122125	2	G	A	0.091	-0.205192	0.19542	-297.496	0.354473	0.295125	0.933291
CA4	11064344|F|0-10:G>A-10:G>A	24332157	6	G	A	0.242	-0.231589	0.22066	-297.279	0.288574	0.295341	0.933291
CA2	5825897|F|0-55:G>A-55:G>A	37004006	0	G	A	0.489	0.146116	0.140187	-297.463	0.298017	0.298673	0.933291
CA4	5824740	12166986	6	G	A	0.225	-0.169212	0.162388	-297.274	0.322835	0.2988	0.933291
CA7	5825371	23744887	3	G	A	0.199	0.175705	0.169092	-297.401	0.429565	0.300148	0.933291
CA3	10269196	49625766	0	G	A	0.065	0.250164	0.241918	-297.503	0.389094	0.302483	0.933291
CA4	5825441	4340531	3	G	A	0.171	-0.152262	0.147321	-297.475	0.348393	0.302739	0.933291
CA1	8822601	1061098	1	G	A	0.077	-0.208531	0.202013	-297.504	0.34123	0.303333	0.933291
CA9	5826009|F|0-7:G>A-7:G>A	112	0	G	A	0.329	-0.143728	0.139555	-297.446	0.35561	0.304436	0.933291
CA4	5824683	35643383	7	G	A	0.435	-0.233912	0.227683	-297.26	0.432697	0.305629	0.933291
CA7	5826184	49568364	9	A	G	0.183	0.167278	0.163372	-297.568	0.441402	0.30725	0.933291
CA4	5824795	34468659	8	G	A	0.193	-0.275935	0.270738	-297.371	0.445655	0.309477	0.933291
CA9	8822600	874	2	G	A	0.071	-0.209683	0.206177	-297.526	0.324044	0.310515	0.933291
CA3	10267343	38183517	9	A	G	0.234	0.171155	0.168583	-297.46	0.317879	0.311345	0.933291
CA9	5825669	884	4	G	A	0.161	-0.15476	0.152621	-297.488	0.360718	0.311938	0.933291
CA1	5825524|F|0-22:A>G-22:A>G	2243929	0	G	A	0.457	-0.182116	0.17983	-297.221	0.372054	0.312555	0.933291
CA9	5824798	764	8	G	A	0.341	-0.230912	0.22808	-297.237	0.422292	0.312697	0.933291
CA1	5824876	19865302	2	G	A	0.06	0.211398	0.209192	-297.609	0.380613	0.313591	0.933291
CA5	10261992	1128296	1	G	A	0.093	0.183296	0.181884	-297.591	0.364378	0.31492	0.933291
CA3	5825531|F|0-56:G>A-56:G>A	47725445	0	A	G	0.386	-0.184831	0.183477	-297.404	0.375203	0.315103	0.933291
CA4	5826120	17288281	8	A	G	0.165	0.293728	0.291867	-297.422	0.334072	0.315586	0.933291
CA2	5825331|F|0-60:G>A-60:G>A	18479084	0	G	A	0.209	0.138304	0.137535	-297.548	0.344249	0.315963	0.933291
CA6	5824987	1051932	4	G	A	0.183	-0.16578	0.165081	-297.503	0.324198	0.316612	0.933291
CA6	13144427|F|0-11:A>G-11:A>G	12718106	0	G	A	0.255	-0.303486	0.304101	-297.514	0.343399	0.31963	0.933291
CA7	5825856	31995033	5	G	A	0.408	0.167198	0.167541	-297.386	0.406774	0.319643	0.933291
CA7	5824803	20730537	5	G	A	0.436	0.135972	0.136619	-297.485	0.366227	0.320947	0.933291
CA6	13144413|F|0-20:A>G-20:A>G	13408681	4	A	G	0.081	0.20403	0.205253	-297.555	0.332873	0.321538	0.933291
CA4	5824602	33331325	3	G	A	0.215	0.330203	0.333051	-297.204	0.394896	0.322798	0.933291
CA9	5825742	777	9	G	A	0.366	0.182125	0.18403	-297.354	0.3514	0.323672	0.933291
CA9	5825970	804	4	G	A	0.144	0.161234	0.163028	-297.54	0.375109	0.323994	0.933291
CA9	5826131	757	2	G	A	0.192	-0.210204	0.212811	-297.464	0.304916	0.324602	0.933291
CA4	5824805	35824346	4	G	A	0.267	0.18695	0.189288	-297.403	0.421116	0.324651	0.933291
CA4	15979637	34221361	2	G	A	0.137	-0.337471	0.341695	-297.352	0.350993	0.324656	0.933291
CA6	5825522	63609170	7	G	A	0.441	-0.149702	0.151692	-297.287	0.404716	0.325024	0.933291
CA7	5825313|F|0-14:A>G-14:A>G	44534660	0	G	A	0.318	0.133476	0.136568	-297.424	0.304368	0.3297	0.933291
CA7	5824634	31072056	4	G	A	0.278	-0.16558	0.169834	-297.474	0.297702	0.33089	0.933291
CA1	5825982	322900	8	A	G	0.051	0.229913	0.236092	-297.655	0.312714	0.331448	0.933291
CA1	5825670|F|0-7:G>A-7:G>A	13650988	0	G	A	0.22	0.257594	0.265015	-297.521	0.305773	0.332355	0.933291
CA9	5825216	813	8	G	A	0.46	-0.162131	0.16755	-297.318	0.330255	0.334513	0.933291
CA3	5825368|F|0-60:A>G-60:A>G	38248385	0	G	A	0.193	0.156341	0.161685	-297.54	0.296693	0.334866	0.933291
CA7	5825379|F|0-60:G>A-60:G>A	49868571	0	A	G	0.448	0.198784	0.205662	-297.357	0.38354	0.335062	0.933291
CA7	5825122	20732178	8	G	A	0.426	0.133145	0.138207	-297.517	0.355575	0.336653	0.933291
CA9	5825674|F|0-20:A>G-20:A>G	480	0	G	A	0.484	0.143218	0.148809	-297.493	0.301669	0.337126	0.933291
CA3	5826107|F|0-55:A>G-55:A>G	47713556	0	A	G	0.383	-0.178868	0.186167	-297.447	0.38291	0.337943	0.933291
CA2	8822594	18429931	9	G	A	0.36	-0.119847	0.125225	-297.513	0.317238	0.339825	0.933291
CA4	10261490	34541003	3	G	A	0.138	-0.327325	0.342238	-297.386	0.350126	0.340139	0.933291
CA6	5825648	60480736	5	G	A	0.128	-0.17393	0.18198	-297.586	0.365443	0.340474	0.933291
CA3	10266667	47713622	7	G	A	0.39	-0.170273	0.178476	-297.464	0.370478	0.341344	0.933291
CA9	15979673	827	5	G	A	0.218	-0.185316	0.194333	-297.428	0.316481	0.341566	0.933291
CA1	5825697|F|0-33:G>A-33:G>A	36291294	0	G	A	0.503	0.147526	0.155786	-297.495	0.305056	0.34492	0.933291
CA9	5825111	848	7	G	A	0.294	-0.13701	0.145176	-297.48	0.371509	0.346561	0.933291
CA4	5824873	36128919	6	G	A	0.337	-0.147991	0.157471	-297.316	0.378377	0.348581	0.933291
CA3	5824923	49836215	9	G	A	0.491	0.139169	0.148782	-297.507	0.297623	0.350843	0.933291
CA4	23870353	34503697	3	G	A	0.133	-0.291099	0.31163	-297.474	0.341308	0.351495	0.933291
CA9	5824551	760	3	G	A	0.188	-0.196476	0.210911	-297.519	0.312727	0.352812	0.933291
CA4	5825157|F|0-49:G>A-49:G>A	58167555	1	G	A	0.434	0.13459	0.144647	-297.546	0.347276	0.353373	0.933291
CA7	23870936	51054837	6	G	A	0.326	0.168716	0.182707	-297.492	0.378048	0.35702	0.933291
CA1	8822754	1057324	2	G	A	0.082	-0.181747	0.197062	-297.604	0.335062	0.357617	0.933291
CA3	5826102|F|0-31:G>A-31:G>A	47807794	0	A	G	0.383	-0.165604	0.180119	-297.509	0.356858	0.359109	0.933291
CA1	5825513|F|0-30:A>G-30:A>G	1099848	4	G	A	0.097	-0.172393	0.187965	-297.61	0.317144	0.36029	0.933291
CA9	5825984|F|0-21:A>G-21:A>G	468	0	A	G	0.375	-0.169458	0.185583	-297.497	0.374368	0.362405	0.933291
CA4	5826212	36231643	7	G	A	0.226	-0.169688	0.186452	-297.484	0.314451	0.363994	0.933291
CA2	5825595	20375368	4	A	G	0.389	-0.120095	0.132088	-297.536	0.391286	0.364459	0.933291
CA4	5825564|F|0-7:A>G-7:A>G	4298419	0	A	G	0.155	-0.143751	0.158591	-297.596	0.35081	0.365922	0.933291
CA1	11063498|F|0-12:G>A-12:G>A	2776826	1	G	A	0.052	-0.220993	0.244035	-297.675	0.256471	0.36637	0.933291
CA4	5824727	52668539	7	G	A	0.254	0.137887	0.152423	-297.58	0.328128	0.366867	0.933291
CA3	5826056	52693232	7	G	A	0.22	-0.126719	0.140274	-297.632	0.337507	0.367538	0.933291
CA4	5825422|F|0-66:A>G-66:A>G	54384992	0	G	A	0.174	-0.172237	0.190928	-297.577	0.384227	0.368208	0.933291
CA3	10269054	37968764	7	A	G	0.237	0.153509	0.170375	-297.564	0.320302	0.36879	0.933291
CA7	5825978	47355520	9	A	G	0.309	0.149618	0.166626	-297.598	0.357804	0.370425	0.933291
CA3	5825482|F|0-27:A>G-27:A>G	47681818	1	G	A	0.385	-0.16167	0.180097	-297.527	0.36643	0.370554	0.933291
CA9	5825576|F|0-26:G>A-26:G>A	53	1	A	G	0.336	0.127756	0.142545	-297.481	0.34228	0.371316	0.933291
CA6	5825212|F|0-23:A>G-23:A>G	61858016	0	A	G	0.141	-0.155387	0.173376	-297.635	0.356155	0.371322	0.933291
CA9	5825765	811	4	G	A	0.15	0.145945	0.162922	-297.623	0.383535	0.371557	0.933291
CA7	5825226|F|0-5:A>G-5:A>G	47492213	0	G	A	0.321	0.151381	0.169166	-297.589	0.37005	0.372055	0.933291
CA4	5824830	33633288	7	A	G	0.203	-0.282537	0.317754	-297.43	0.492653	0.375099	0.933835
CA9	5824555	89	8	G	A	0.477	0.121268	0.13682	-297.598	0.334552	0.376619	0.933835
CA9	5825119|F|0-46:G>A-46:G>A	450	0	A	G	0.188	0.230608	0.260213	-297.535	0.315694	0.376677	0.933835
CA9	5824581	746	3	G	A	0.171	0.161066	0.181988	-297.61	0.29254	0.37732	0.933835
CA9	5824992	748	7	G	A	0.243	-0.222584	0.253048	-297.586	0.502399	0.380243	0.935407
CA2	5824766	29724018	5	G	A	0.358	-0.142481	0.162389	-297.604	0.399247	0.381436	0.935407
CA9	5826264	192	9	A	G	0.24	-0.237801	0.271687	-297.574	0.504014	0.382591	0.935407
CA1	5825309	2215626	8	A	G	0.46	-0.146582	0.167618	-297.392	0.321573	0.383011	0.935407
CA3	10258661	37968698	8	A	G	0.239	0.148352	0.17127	-297.594	0.319944	0.38754	0.939348
CA7	5826011	32015796	5	G	A	0.425	0.14745	0.170549	-297.492	0.403933	0.388432	0.939348
CA1	5824768	34376121	7	G	A	0.384	-0.122292	0.141836	-297.607	0.29007	0.389719	0.939348
CA1	5824721	34623693	9	G	A	0.469	-0.129487	0.150495	-297.614	0.301786	0.390709	0.939348
CA9	5825045	261	8	A	G	0.239	0.209459	0.243577	-297.547	0.284697	0.390972	0.939348
CA2	5825044	21516099	9	A	G	0.446	-0.116976	0.136495	-297.588	0.388741	0.392587	0.940176
CA9	5826072|F|0-18:G>A-18:G>A	429	0	A	G	0.451	0.169419	0.198952	-297.508	0.365575	0.395591	0.942068
CA2	5825214	29723958	9	G	A	0.354	-0.140148	0.164694	-297.628	0.392686	0.395923	0.942068
CA9	8822617	841	1	G	A	0.055	0.211627	0.250404	-297.699	0.384082	0.399153	0.945571
CA4	5825094	53238725	2	G	A	0.132	-0.145341	0.172264	-297.629	0.357876	0.399951	0.945571
CA7	5826170	47381973	8	A	G	0.307	0.136728	0.165627	-297.659	0.360712	0.410171	0.962114
CA4	5825285	3287742	8	A	G	0.216	0.150195	0.182283	-297.72	0.322998	0.411048	0.962114
CA3	23870846|F|0-55:A>G-55:A>G	39341787	0	A	G	0.139	-0.161044	0.195909	-297.483	0.322566	0.412147	0.962114
CA9	5825876|F|0-8:A>G-8:A>G	116	2	A	G	0.321	-0.11818	0.143767	-297.642	0.338255	0.412149	0.962114
CA9	5824990	785	3	G	A	0.188	-0.140429	0.171352	-297.694	0.323287	0.413566	0.962387
CA4	5825132|F|0-48:A>G-48:A>G	32469371	2	G	A	0.239	-0.184951	0.230177	-297.467	0.314819	0.422738	0.977764
CA1	10266674	764425	0	G	A	0.065	-0.173938	0.217246	-297.715	0.324895	0.424388	0.977764
CA4	15979082	39769891	9	A	G	0.143	-0.24886	0.311468	-297.603	0.319555	0.42535	0.977764
CA4	5825252	4394875	4	G	A	0.156	-0.121565	0.152538	-297.695	0.343656	0.426531	0.977764
CA3	13144312	47681727	9	G	A	0.371	-0.137408	0.172905	-297.636	0.353968	0.427834	0.977764
CA1	10261213	5406817	2	G	A	0.06	0.169449	0.214208	-297.781	0.308035	0.429957	0.977764
CA1	8776076|F|0-32:A>G-32:A>G	36006079	1	G	A	0.481	-0.123324	0.156554	-297.635	0.311741	0.431883	0.977764
CA4	5826118	49381281	4	G	A	0.206	0.243789	0.31027	-297.438	0.377909	0.433057	0.977764
CA1	15990034	5266083	3	G	A	0.061	0.167621	0.214283	-297.788	0.308343	0.435101	0.977764
CA7	5824757	49550499	5	A	G	0.469	0.145552	0.186377	-297.546	0.386831	0.435856	0.977764
CA9	5824782	767	9	G	A	0.486	0.119683	0.154173	-297.647	0.325957	0.438599	0.977764
CA4	10269789|F|0-29:A>G-29:A>G	24374751	0	A	G	0.071	-0.330348	0.426443	-297.702	0.29343	0.439557	0.977764
CA4	10259467	16564317	3	G	A	0.05	0.189475	0.245107	-297.755	0.337008	0.440518	0.977764
CA9	5824593	715	9	G	A	0.389	0.10067	0.130306	-297.722	0.354946	0.440794	0.977764
CA7	5824815	32096063	4	G	A	0.422	0.127647	0.167221	-297.583	0.383944	0.446258	0.977764
CA4	10259915	17266798	7	G	A	0.175	0.205618	0.269427	-297.621	0.320132	0.446362	0.977764
CA9	5824888	886	1	G	A	0.077	-0.155717	0.20441	-297.755	0.346279	0.447184	0.977764
CA7	8822700	23793426	5	G	A	0.184	-0.129221	0.169764	-297.626	0.348115	0.447543	0.977764
CA9	5824729	799	9	A	G	0.469	-0.133244	0.175166	-297.469	0.36206	0.447847	0.977764
CA7	5825746	47355520	3	G	A	0.32	0.128979	0.170572	-297.699	0.358993	0.450545	0.977764
CA4	10263411	10683758	5	G	A	0.24	-0.140987	0.187153	-297.622	0.344477	0.452239	0.977764
CA2	5825108	17983821	8	G	A	0.301	-0.110732	0.147072	-297.634	0.371939	0.452487	0.977764
CA6	5825667|F|0-14:G>A-14:G>A	46460803	0	G	A	0.334	-0.13917	0.184932	-297.768	0.354457	0.452708	0.977764
CA4	10268599	16946911	5	G	A	0.162	0.206862	0.276168	-297.667	0.312536	0.454808	0.977764
CA1	5825971|F|0-20:A>G-20:A>G	36288539	0	A	G	0.47	-0.11861	0.158805	-297.676	0.32123	0.456104	0.977764
CA9	5825628|F|0-66:G>A-66:G>A	511	0	A	G	0.47	-0.0871972	0.116771	-297.71	0.312093	0.456195	0.977764
CA9	23871312|F|0-14:A>G-14:A>G	152	0	G	A	0.212	0.183102	0.245408	-297.75	0.354839	0.456571	0.977764
CA4	5826033	34394342	7	A	G	0.35	0.17799	0.238875	-297.431	0.425915	0.457171	0.977764
CA6	5824695	5020693	9	G	A	0.32	-0.0974335	0.132305	-297.76	0.345106	0.462427	0.986155
CA4	5825297|F|0-61:G>A-61:G>A	3303620	0	G	A	0.223	0.138083	0.188372	-297.772	0.340766	0.464492	0.987713
CA7	5825827	32055213	3	G	A	0.42	0.121489	0.167201	-297.606	0.380116	0.468414	0.989093
CA3	5825723|F|0-41:G>A-41:G>A	38228370	0	G	A	0.193	0.119491	0.164968	-297.75	0.297375	0.469806	0.989093
CA6	5824839	60027378	2	G	A	0.077	-0.145895	0.201601	-297.785	0.336198	0.4702	0.989093
CA2	10264073|F|0-45:A>G-45:A>G	21608519	0	G	A	0.299	0.112121	0.155032	-297.623	0.348247	0.470488	0.989093
CA4	5825792	55300595	9	A	G	0.137	-0.117201	0.164078	-297.791	0.354119	0.475967	0.994647
CA9	10260137	762	5	G	A	0.251	0.117837	0.166099	-297.719	0.337101	0.478972	0.994647
CA9	10261998	834	3	G	A	0.188	-0.0998028	0.141569	-297.772	0.33702	0.481737	0.994647
CA6	5825269|F|0-49:G>A-49:G>A	63834436	0	A	G	0.438	-0.109845	0.155859	-297.507	0.40188	0.481863	0.994647
CA4	5824651	35379834	5	G	A	0.352	0.122558	0.174182	-297.624	0.364148	0.482578	0.994647
CA2	5824827	21946395	4	G	A	0.061	-0.147647	0.20998	-297.865	0.327249	0.482872	0.994647
CA1	10266405|F|0-27:G>A-27:G>A	7518540	0	A	G	0.052	-0.162323	0.232103	-297.882	0.320696	0.485232	0.994647
CA4	10259627	21957906	6	G	A	0.287	-0.133469	0.192047	-297.584	0.366464	0.487963	0.994647
CA4	10265542	10683799	7	G	A	0.232	-0.126722	0.182892	-297.689	0.337777	0.489278	0.994647
CA8	5825887	12054523	5	G	A	0.363	0.112653	0.162705	-297.755	0.328315	0.489595	0.994647
CA9	5825791	817	9	G	A	0.251	0.102841	0.148861	-297.652	0.31223	0.490548	0.994647
CA4	5825361	58283108	5	G	A	0.235	0.0970872	0.141648	-297.793	0.410557	0.493967	0.994647
CA4	10268625	17300484	4	G	A	0.167	0.193266	0.282473	-297.684	0.309752	0.494734	0.994647
CA7	5824707	47965361	8	A	G	0.466	0.0836878	0.12258	-297.803	0.349903	0.495663	0.994647
CA9	23870370	720	5	G	A	0.229	-0.0971079	0.142468	-297.831	0.326078	0.496362	0.994647
CA1	8775999|F|0-66:G>A-66:G>A	40993916	1	G	A	0.24	0.100539	0.147552	-297.861	0.288626	0.496506	0.994647
CA4	5824800	10970309	9	A	G	0.417	0.112274	0.165035	-297.744	0.395883	0.497188	0.994647
CA9	10265753	88	9	G	A	0.469	0.0930555	0.137524	-297.766	0.342344	0.499497	0.994647
CA7	5824901	49568364	7	G	A	0.203	0.106581	0.157706	-297.827	0.401356	0.500021	0.994647
CA1	5824774	28930289	8	G	A	0.403	-0.106022	0.158856	-297.787	0.341886	0.505365	0.994647
CA6	5825141	60227861	2	G	A	0.066	-0.146241	0.219401	-297.826	0.357598	0.505915	0.994647
CA1	8822599	6193791	3	G	A	0.127	-0.114264	0.173013	-297.842	0.357307	0.509818	0.994647
CA3	5825585|F|0-50:A>G-50:A>G	31644005	0	G	A	0.128	-0.102971	0.156143	-297.871	0.311555	0.510441	0.994647
CA5	5825305|F|0-32:G>A-32:G>A	11260770	0	G	A	0.182	-0.0994567	0.151095	-297.774	0.352681	0.511226	0.994647
CA7	5826152	23281849	9	A	G	0.286	-0.10463	0.159471	-297.749	0.434359	0.512592	0.994647
CA4	15990192	8022236	2	G	A	0.071	0.151069	0.230801	-297.733	0.330491	0.513599	0.994647
CA7	5824852	32065152	4	G	A	0.422	0.108374	0.166958	-297.666	0.371445	0.517092	0.994647
CA4	10260135	8227804	1	G	A	0.071	0.149614	0.230613	-297.737	0.330781	0.517317	0.994647
CA1	10265001|F|0-19:A>G-19:A>G	7353492	0	G	A	0.054	-0.147621	0.228414	-297.922	0.308532	0.518917	0.994647
CA1	5824911	40070605	4	G	A	0.133	-0.0954891	0.147945	-297.916	0.335356	0.519467	0.994647
CA9	10262004	832	3	G	A	0.199	-0.0904676	0.141055	-297.796	0.339548	0.522101	0.994647
CA9	15979851	945	5	G	A	0.14	-0.217467	0.339766	-297.639	0.348065	0.522955	0.994647
CA7	10268219|F|0-55:G>A-55:G>A	50306274	0	A	G	0.337	0.111726	0.175117	-297.712	0.351018	0.52428	0.994647
CA7	5825817	49604106	7	A	G	0.475	0.117216	0.183764	-297.658	0.372613	0.524375	0.994647
CA9	10258103	838	5	G	A	0.162	0.182262	0.285902	-297.74	0.301822	0.524612	0.994647
CA6	5824773	63712334	6	G	A	0.449	-0.0987504	0.155116	-297.538	0.389544	0.525178	0.994647
CA5	5824952	38640946	3	G	A	0.32	-0.0984617	0.154883	-297.831	0.39689	0.525769	0.994647
CA6	10260136	50199025	7	G	A	0.39	0.0783856	0.12361	-297.813	0.316181	0.526798	0.994647
CA4	23870345	34577234	3	G	A	0.122	-0.180771	0.286024	-297.771	0.320927	0.528181	0.994647
CA4	5825486|F|0-48:G>A-48:G>A	10588881	0	G	A	0.242	-0.12033	0.19143	-297.69	0.347674	0.530417	0.994647
CA9	15979636	947	4	G	A	0.139	-0.218653	0.348429	-297.636	0.349985	0.5311	0.994647
CA7	10267001	50311526	9	G	A	0.343	0.109286	0.174256	-297.731	0.358823	0.531351	0.994647
CA2	5825515|F|0-12:A>G-12:A>G	18060830	0	G	A	0.231	0.088992	0.14207	-297.829	0.36874	0.531849	0.994647
CA7	23870368	46636177	3	G	A	0.055	-0.160339	0.256772	-297.899	0.336012	0.533129	0.994647
CA7	10264409|F|0-26:A>G-26:A>G	7307415	0	G	A	0.062	-0.148402	0.23908	-297.895	0.323399	0.535567	0.994647
CA4	10268338	17083179	3	G	A	0.171	0.165598	0.266849	-297.732	0.318995	0.535669	0.994647
CA6	5825058	38937224	7	A	G	0.345	-0.107005	0.173479	-297.846	0.349797	0.538136	0.994647
CA9	5824858	831	7	G	A	0.469	0.109616	0.177878	-297.584	0.42431	0.538513	0.994647
CA2	5824633	16685826	6	G	A	0.309	0.0897748	0.145853	-297.734	0.327228	0.538991	0.994647
CA9	5824954	754	9	G	A	0.32	0.131619	0.215245	-297.596	0.39727	0.541649	0.994836
CA4	5826161	57833901	4	G	A	0.156	-0.0956486	0.156845	-297.816	0.349037	0.542744	0.994836
CA2	5825185|F|0-46:A>G-46:A>G	21639997	0	A	G	0.451	-0.0849734	0.139713	-297.745	0.3733	0.543821	0.994836
CA2	5825382|F|0-64:A>G-64:A>G	18378775	0	A	G	0.348	-0.0768818	0.126613	-297.794	0.318107	0.544471	0.994836
CA1	5826106	2331305	8	G	A	0.477	0.109413	0.183232	-297.576	0.429218	0.551171	0.996425
CA4	10263407	10798680	4	G	A	0.239	-0.11182	0.188157	-297.726	0.343442	0.553062	0.996425
CA6	5826182|F|0-7:G>A-7:G>A	44435171	0	A	G	0.345	-0.20607	0.34675	-297.865	0.325936	0.553064	0.996425
CA4	10269045	17099208	5	G	A	0.162	0.146565	0.246904	-297.78	0.3212	0.553518	0.996425
CA7	5825424|F|0-45:G>A-45:G>A	34997549	2	G	A	0.327	-0.0903644	0.152358	-297.798	0.329715	0.553855	0.996425
CA4	15979328	51146984	3	G	A	0.138	-0.202906	0.342986	-297.662	0.348876	0.554868	0.996425
CA5	5826214	1227735	4	G	A	0.156	0.0849982	0.144382	-297.94	0.321418	0.556798	0.996425
CA6	5824883	60091217	2	G	A	0.077	-0.117232	0.200326	-297.877	0.332086	0.559141	0.996425
CA2	5825594|F|0-18:G>A-18:G>A	20375368	0	A	G	0.41	-0.0777936	0.133212	-297.766	0.375871	0.559963	0.996425
CA3	5825173|F|0-68:G>A-68:G>A	39760227	2	A	G	0.451	-0.108338	0.185846	-297.765	0.380388	0.560662	0.996425
CA9	15990583	955	3	G	A	0.088	0.10947	0.189265	-297.94	0.341847	0.563719	0.996425
CA9	5825047	887	3	G	A	0.072	-0.117297	0.202934	-297.909	0.328931	0.563982	0.996425
CA4	10264904	17288281	3	G	A	0.171	0.157218	0.273069	-297.738	0.329175	0.565508	0.996425
CA4	23870354	34394408	2	G	A	0.137	-0.197305	0.344052	-297.673	0.348796	0.567038	0.996425
CA2	15989892	34729699	3	G	A	0.243	-0.107825	0.189136	-297.728	0.339368	0.569325	0.996425
CA3	5825526	38109804	3	G	A	0.249	0.0944136	0.165948	-297.808	0.326328	0.570109	0.996425
CA4	10259255	21916801	9	G	A	0.28	-0.104785	0.184724	-297.688	0.364251	0.571249	0.996425
CA9	5825002	763	9	G	A	0.337	0.124154	0.21989	-297.587	0.406502	0.573036	0.996425
CA5	5825080	13783944	5	G	A	0.296	0.0785679	0.139408	-297.911	0.31314	0.573741	0.996425
CA3	5824785	10175279	3	G	A	0.276	0.0979987	0.174998	-297.808	0.43839	0.576176	0.996425
CA4	10269370	17183046	6	G	A	0.174	0.152723	0.272775	-297.746	0.330584	0.576254	0.996425
CA9	13155093	839	7	G	A	0.164	0.140127	0.250321	-297.818	0.31062	0.57632	0.996425
CA4	8776140|F|0-31:A>G-31:A>G	56594379	0	A	G	0.054	0.148057	0.264858	-297.837	0.315231	0.576853	0.996425
CA4	5825813|F|0-65:G>A-65:G>A	10283093	0	G	A	0.242	-0.0888487	0.160341	-297.646	0.365098	0.580182	0.996425
CA4	23871260	34317964	4	G	A	0.133	-0.169968	0.309568	-297.745	0.343136	0.583652	0.996425
CA4	5825843	13311285	7	G	A	0.328	-0.0789729	0.144152	-297.724	0.332007	0.584478	0.996425
CA4	5825247	35273127	9	G	A	0.417	0.11094	0.202748	-297.709	0.35562	0.58493	0.996425
CA4	10259858	17216766	5	G	A	0.173	0.149255	0.273506	-297.758	0.332095	0.585939	0.996425
CA8	5824791	13667158	6	A	G	0.382	0.0707386	0.129802	-297.805	0.310943	0.586448	0.996425
CA5	10268324|F|0-31:G>A-31:G>A	11454281	0	A	G	0.182	-0.0822521	0.151336	-297.849	0.343602	0.587453	0.996425
CA6	5824624	63401364	7	G	A	0.446	-0.0864052	0.159013	-297.579	0.391402	0.587536	0.996425
CA9	5825310	814	9	G	A	0.474	-0.0920687	0.170524	-297.644	0.332504	0.589922	0.996425
CA9	5824840	900	8	G	A	0.46	0.103555	0.191974	-297.701	0.37231	0.590262	0.996425
CA4	5825144	36552606	2	G	A	0.275	-0.0930566	0.173489	-297.739	0.364986	0.592356	0.996425
CA7	5825241|F|0-42:G>A-42:G>A	22622780	7	G	A	0.407	-0.0721413	0.134537	-297.853	0.31469	0.592469	0.996425
CA5	5825935|F|0-61:A>G-61:A>G	11528264	0	G	A	0.182	-0.0808809	0.152278	-297.854	0.343019	0.595977	0.997017
CA2	5825423|F|0-46:A>G-46:A>G	330751	0	A	G	0.136	-0.0840651	0.159903	-297.904	0.353965	0.599725	0.997017
CA6	5825288|F|0-63:A>G-63:A>G	60208347	1	G	A	0.077	-0.108454	0.208619	-297.91	0.348392	0.603796	0.997017
CA4	10267072	17300438	5	G	A	0.173	0.141888	0.273089	-297.765	0.332089	0.604004	0.997017
CA2	5825281	17214862	6	G	A	0.298	-0.0797301	0.153994	-297.733	0.369922	0.60527	0.997017
CA8	5826049	8861720	7	G	A	0.486	0.0813265	0.157569	-297.787	0.354377	0.606396	0.997017
CA4	10268524	17266921	5	G	A	0.173	0.139868	0.271056	-297.773	0.329906	0.60648	0.997017
CA4	5825556	34317964	6	G	A	0.213	0.137063	0.266203	-297.695	0.359597	0.607267	0.997017
CA2	5825799	21695074	8	G	A	0.455	-0.0700848	0.136653	-297.811	0.372264	0.608672	0.997017
CA4	5825814	10283093	5	G	A	0.235	-0.0828358	0.161945	-297.672	0.365063	0.609624	0.997017
CA1	5824790	34376055	6	G	A	0.388	-0.0731137	0.143134	-297.836	0.308425	0.610113	0.997017
CA4	10258962	17002270	6	G	A	0.18	0.131739	0.258191	-297.784	0.334655	0.610511	0.997017
CA4	5825789	49813723	6	A	G	0.337	0.108436	0.215496	-297.651	0.387874	0.615443	0.997017
CA4	5825350|F|0-17:G>A-17:G>A	10641928	0	G	A	0.239	-0.0962975	0.19192	-297.759	0.343885	0.616451	0.997017
CA1	15990196|F|0-51:G>A-51:G>A	6194782	1	G	A	0.085	0.0989736	0.198747	-297.981	0.331538	0.619101	0.997017
CA4	10264963	10584740	5	G	A	0.235	-0.0921374	0.185683	-297.784	0.337607	0.620353	0.997017
CA4	5824964	36388452	1	G	A	0.104	-0.11346	0.22986	-297.814	0.351139	0.622188	0.997017
CA9	5825941	729	5	G	A	0.235	0.0850208	0.172613	-297.93	0.336661	0.62293	0.997017
CA4	5824760	57988113	8	A	G	0.199	0.0722874	0.147117	-297.874	0.365963	0.62377	0.997017
CA7	5825609|F|0-64:A>G-64:A>G	31184956	0	G	A	0.12	0.096758	0.197048	-297.809	0.392519	0.623997	0.997017
CA1	10260116	2335902	6	G	A	0.461	0.0872254	0.178014	-297.649	0.418244	0.624736	0.997017
CA6	5826073|F|0-14:A>G-14:A>G	18474548	0	A	G	0.435	-0.0611992	0.124925	-297.922	0.324434	0.624809	0.997017
CA9	5825110	836	8	G	A	0.29	-0.0744429	0.155129	-297.756	0.362325	0.631898	0.997017
CA2	5825337	17224262	3	G	A	0.298	-0.0737855	0.154408	-297.739	0.371452	0.63333	0.997017
CA5	10269845	63843329	6	A	G	0.472	-0.0646891	0.136128	-297.863	0.374899	0.635215	0.997017
CA3	5825893|F|0-15:A>G-15:A>G	49659320	0	G	A	0.062	-0.122304	0.257725	-297.909	0.355387	0.635682	0.997017
CA5	10260162	10357274	8	G	A	0.46	0.0655681	0.139605	-297.862	0.348674	0.63916	0.997017
CA6	5825519|F|0-12:A>G-12:A>G	63397897	0	A	G	0.44	-0.0755292	0.16109	-297.611	0.394532	0.639736	0.997017
CA4	5824717	34468725	4	G	A	0.2	0.135661	0.290386	-297.693	0.364366	0.64094	0.997017
CA4	5825927	4739863	2	G	A	0.104	0.0789579	0.16995	-297.962	0.332224	0.642783	0.997017
CA1	5826129|F|0-33:G>A-33:G>A	7782723	0	A	G	0.329	0.0580201	0.125389	-297.928	0.337495	0.644123	0.997017
CA9	10260146	870	3	G	A	0.088	0.0908775	0.19703	-297.927	0.358225	0.645186	0.997017
CA6	5825864|F|0-30:A>G-30:A>G	18062979	0	G	A	0.147	-0.0825541	0.179113	-297.886	0.371728	0.645423	0.997017
CA1	8776042|F|0-27:G>A-27:G>A	6247924	4	G	A	0.208	0.0740505	0.161153	-297.942	0.344095	0.646426	0.997017
CA5	5826026|F|0-42:G>A-42:G>A	16141765	0	G	A	0.079	-0.0895554	0.195418	-297.999	0.320838	0.647307	0.997017
CA6	5826096	997872	5	G	A	0.151	0.0827137	0.182965	-297.905	0.399794	0.65176	0.997017
CA4	10266958	17179825	5	G	A	0.168	0.116312	0.257942	-297.835	0.326554	0.652587	0.997017
CA4	10263401	10798714	3	G	A	0.238	-0.0856037	0.19011	-297.786	0.340461	0.653047	0.997017
CA5	5824635	28004396	3	G	A	0.144	-0.071975	0.160267	-297.932	0.348204	0.653903	0.997017
CA4	8822714	54289329	4	G	A	0.178	-0.0841664	0.187746	-297.878	0.366634	0.654476	0.997017
CA2	5824929	30220930	5	G	A	0.335	0.061674	0.138078	-297.873	0.327542	0.655658	0.997017
CA2	5825858	16754635	7	G	A	0.294	0.0665777	0.149374	-297.82	0.34921	0.656341	0.997017
CA7	5825968|F|0-7:A>G-7:A>G	49545394	0	G	A	0.465	0.0871896	0.195967	-297.733	0.369579	0.656912	0.997017
CA6	5825231	18147176	2	G	A	0.159	0.0713574	0.162469	-297.907	0.358201	0.661039	0.997017
CA1	5825611|F|0-68:G>A-68:G>A	1709416	0	G	A	0.416	-0.0660467	0.150459	-297.809	0.357225	0.661211	0.997017
CA6	5825587|F|0-38:G>A-38:G>A	63662241	0	A	G	0.438	-0.07017	0.160781	-297.626	0.391849	0.663046	0.997017
CA8	10260149	12244998	5	G	A	0.095	0.0818246	0.188619	-297.925	0.366251	0.664946	0.997017
CA9	5825021	743	9	G	A	0.303	-0.0641506	0.147951	-297.933	0.383285	0.665102	0.997017
CA4	5825916	28892017	4	G	A	0.25	0.101573	0.236978	-297.805	0.313311	0.668715	0.997017
CA9	5824641	998	3	G	A	0.122	0.0763727	0.178362	-297.964	0.316896	0.669025	0.997017
CA2	5825562|F|0-25:A>G-25:A>G	14697184	0	A	G	0.274	-0.0739446	0.173627	-297.932	0.350491	0.670702	0.997017
CA9	5825207|F|0-15:A>G-15:A>G	275	0	G	A	0.155	-0.0724761	0.170782	-297.916	0.35787	0.671797	0.997017
CA3	5825608|F|0-12:G>A-12:G>A	47888250	0	A	G	0.304	-0.0723867	0.171266	-297.864	0.359276	0.67305	0.997017
CA9	5825682|F|0-11:G>A-11:G>A	538	0	A	G	0.44	0.0661675	0.157184	-297.66	0.408739	0.674289	0.997017
CA9	5826224	843	5	G	A	0.089	-0.0913229	0.218064	-297.896	0.334869	0.675869	0.997017
CA6	5826069|F|0-33:G>A-33:G>A	63609236	0	A	G	0.438	-0.0669621	0.160032	-297.643	0.388671	0.676131	0.997017
CA4	5825627|F|0-19:G>A-19:G>A	37132086	0	G	A	0.082	-0.0924517	0.221797	-297.903	0.34867	0.677299	0.997017
CA4	10269416	35906017	4	G	A	0.111	-0.0907888	0.219188	-297.859	0.383688	0.679217	0.997017
CA8	5825391	8861786	8	G	A	0.483	0.0660259	0.160177	-297.835	0.352142	0.680678	0.997017
CA1	5825487	2206056	5	G	A	0.475	-0.0686529	0.16662	-297.704	0.34859	0.680805	0.997017
CA7	5826089|F|0-22:G>A-22:G>A	49556634	0	G	A	0.467	0.0807937	0.19641	-297.743	0.370369	0.681304	0.997017
CA8	10269454	12225162	3	G	A	0.11	0.0737702	0.179752	-297.919	0.374026	0.682	0.997017
CA7	5825460|F|0-24:A>G-24:A>G	51566724	0	G	A	0.068	0.091361	0.223409	-297.968	0.344094	0.683069	0.997017
CA9	5824908	877	2	G	A	0.093	-0.0699822	0.17303	-298.042	0.359831	0.686361	0.997017
CA9	5826092	927	2	G	A	0.121	0.0676526	0.167703	-297.958	0.334707	0.687128	0.997017
CA4	8822723	54341892	3	G	A	0.171	-0.0748899	0.186482	-297.905	0.365971	0.68846	0.997017
CA4	5824723	11114506	4	G	A	0.222	0.0599024	0.150033	-297.854	0.360145	0.690173	0.997017
CA1	5825050	2268857	5	G	A	0.48	-0.0676316	0.169934	-297.69	0.346977	0.69111	0.997017
CA1	5826146|F|0-16:A>G-16:A>G	1886205	0	G	A	0.459	0.0581146	0.146064	-297.846	0.356476	0.691197	0.997017
CA9	10260150	867	2	G	A	0.104	0.0705423	0.177579	-297.967	0.354709	0.691658	0.997017
CA4	5825570	34540937	5	G	A	0.341	0.0877716	0.225435	-297.641	0.390792	0.697482	0.997017
CA1	5826229	6170558	7	G	A	0.22	-0.0627153	0.161745	-297.959	0.358079	0.698665	0.997017
CA6	5825307|F|0-12:A>G-12:A>G	63408768	0	G	A	0.435	-0.0624627	0.161908	-297.644	0.391112	0.700107	0.997017
CA3	5825913|F|0-45:G>A-45:G>A	39848570	0	A	G	0.443	0.0709056	0.184205	-297.853	0.374022	0.700745	0.997017
CA7	5825186|F|0-42:A>G-42:A>G	24181370	0	A	G	0.277	-0.0680399	0.177089	-297.853	0.329146	0.701274	0.997017
CA8	5825431|F|0-60:G>A-60:G>A	6099208	0	G	A	0.332	-0.0624349	0.163263	-297.834	0.373177	0.702601	0.997017
CA8	5824688	10190767	8	G	A	0.358	-0.067028	0.17578	-297.921	0.397089	0.703417	0.997017
CA3	10270196	39653327	6	G	A	0.438	-0.0686497	0.18095	-297.87	0.370646	0.70485	0.997017
CA6	5824951	17596134	8	G	A	0.199	-0.0559393	0.148295	-297.925	0.367575	0.706458	0.997017
CA9	10260165	869	2	G	A	0.088	0.0747607	0.198373	-297.952	0.356531	0.706715	0.997017
CA4	5826162	57833900	8	G	A	0.148	-0.0608089	0.1621	-297.93	0.350281	0.708003	0.997017
CA6	5825321|F|0-19:A>G-19:A>G	63659763	2	A	G	0.431	-0.0582223	0.156334	-297.685	0.384234	0.710017	0.997017
CA7	5826018|F|0-44:G>A-44:G>A	23172418	0	G	A	0.299	-0.0567614	0.15425	-297.879	0.39069	0.713318	0.997017
CA3	5826238|F|0-21:A>G-21:A>G	10180973	8	A	G	0.159	-0.101104	0.276156	-297.948	0.316808	0.714712	0.997017
CA4	5825139|F|0-55:G>A-55:G>A	3890849	0	G	A	0.168	0.0574054	0.157626	-297.958	0.357033	0.716144	0.997017
CA2	5824918	17568124	6	G	A	0.275	-0.0565793	0.158392	-297.807	0.377571	0.721352	0.997017
CA3	8822706	51239191	9	G	A	0.257	-0.0490994	0.137591	-297.979	0.338159	0.721622	0.997017
CA7	5824833	23276334	1	G	A	0.29	0.0535259	0.151114	-297.889	0.345129	0.723597	0.997017
CA9	5826155	732	2	G	A	0.264	-0.0620041	0.177395	-297.818	0.370211	0.727103	0.997017
CA1	5825483|F|0-12:A>G-12:A>G	1976289	0	G	A	0.438	-0.051743	0.148711	-297.844	0.362835	0.72829	0.997017
CA3	13155344|F|0-61:G>A-61:G>A	47509465	3	G	A	0.298	0.0494156	0.142123	-298.007	0.339556	0.728475	0.997017
CA1	5825077	2195959	5	G	A	0.486	0.0611992	0.17636	-297.696	0.40553	0.728987	0.997017
CA1	13144397|F|0-44:G>A-44:G>A	44303210	1	A	G	0.057	-0.0850392	0.245122	-297.973	0.356121	0.729052	0.997017
CA9	5825119	837	4	G	A	0.178	0.0957278	0.279718	-297.857	0.33654	0.732577	0.997017
CA9	5825628	728	9	G	A	0.463	-0.0404976	0.118844	-297.921	0.336694	0.73368	0.997017
CA3	10267664	39814340	6	A	G	0.449	-0.0620968	0.183425	-297.873	0.364045	0.735351	0.997017
CA4	10258911	16633965	4	G	A	0.178	0.0866213	0.258902	-297.877	0.343044	0.738338	0.997017
CA4	5825056	24452987	7	A	G	0.48	0.0815887	0.243996	-297.667	0.389173	0.738478	0.997017
CA4	10265817	16692912	7	G	A	0.181	0.0869119	0.26154	-297.889	0.343415	0.740044	0.997017
CA9	5825796|F|0-57:A>G-57:A>G	408	0	G	A	0.399	0.0555989	0.167468	-297.831	0.367694	0.740277	0.997017
CA9	5824998	756	3	G	A	0.116	0.0721386	0.21771	-297.88	0.362643	0.740765	0.997017
CA6	5826017|F|0-31:A>G-31:A>G	13896382	0	G	A	0.239	-0.0502135	0.152167	-298.029	0.336625	0.741792	0.997017
CA1	5824563	10914658	5	G	A	0.385	-0.0521858	0.158547	-298.007	0.355207	0.742425	0.997017
CA7	5825520	23532379	7	G	A	0.497	0.0544353	0.166599	-297.899	0.340776	0.744241	0.997017
CA8	8822680	12570885	2	G	A	0.104	-0.0576699	0.177158	-297.987	0.337641	0.745159	0.997017
CA1	5826138	2300647	8	G	A	0.5	-0.0571469	0.176341	-297.694	0.364871	0.746262	0.997017
CA7	5825968	49545394	7	A	G	0.469	0.0586016	0.182196	-297.814	0.366441	0.748099	0.997017
CA2	5826068|F|0-21:G>A-21:G>A	19383755	0	G	A	0.182	0.0618587	0.19358	-297.949	0.361321	0.749679	0.997017
CA5	5825282|F|0-60:G>A-60:G>A	29777404	0	G	A	0.467	0.0369477	0.116506	-297.969	0.350118	0.751512	0.997017
CA6	5824824	63722541	7	A	G	0.435	-0.0490648	0.15475	-297.697	0.382003	0.751567	0.997017
CA2	5826065|F|0-14:G>A-14:G>A	17064152	0	G	A	0.302	0.0482525	0.152253	-297.907	0.350526	0.751668	0.997017
CA8	5825500|F|0-24:G>A-24:G>A	12133583	1	G	A	0.101	0.0583508	0.186152	-297.967	0.355744	0.754296	0.997017
CA9	8822721	781	4	G	A	0.172	-0.0589833	0.190964	-297.931	0.358437	0.757777	0.997017
CA7	5824849	48448420	8	G	A	0.403	0.0583723	0.191009	-297.854	0.365383	0.760262	0.997017
CA6	5824916	1012880	4	G	A	0.139	-0.0556187	0.182422	-297.961	0.338612	0.760802	0.997017
CA2	5825869	20620194	2	G	A	0.159	-0.0489122	0.162286	-297.962	0.359679	0.763461	0.997017
CA4	5824678	10902615	7	A	G	0.424	0.0501935	0.166641	-297.92	0.375207	0.763605	0.997017
CA4	5825362|F|0-55:G>A-55:G>A	10868808	0	A	G	0.405	0.0493738	0.164568	-297.917	0.376275	0.764507	0.997017
CA7	8776082|F|0-13:G>A-13:G>A	49609996	7	A	G	0.458	-0.0574811	0.19187	-297.81	0.378877	0.764841	0.997017
CA4	15979458|F|0-66:G>A-66:G>A	49602627	9	A	G	0.203	0.0815599	0.27301	-297.793	0.353997	0.765481	0.997017
CA6	5826079	63067374	9	G	A	0.44	-0.0449451	0.150756	-297.729	0.3825	0.765947	0.997017
CA4	5824709	10992517	5	G	A	0.408	0.0485848	0.163742	-297.919	0.370669	0.767026	0.997017
CA3	11064378|F|0-13:A>G-13:A>G	49579599	0	G	A	0.068	-0.0743583	0.250653	-298.01	0.351787	0.767069	0.997017
CA7	5825827|F|0-9:G>A-9:G>A	32055213	0	A	G	0.41	0.050429	0.170727	-297.819	0.370457	0.768046	0.997017
CA4	5824938	11146254	0	G	A	0.228	0.0439985	0.149228	-297.88	0.361829	0.768455	0.997017
CA4	5826015	33633288	5	G	A	0.207	-0.0890336	0.306319	-297.726	0.402923	0.771649	0.997017
CA1	5825150|F|0-67:A>G-67:A>G	1709482	0	G	A	0.405	-0.0449278	0.155221	-297.859	0.355447	0.772575	0.997017
CA6	10260040	18499646	1	G	A	0.077	0.0579741	0.201848	-298.019	0.342137	0.774276	0.997017
CA7	5825685|F|0-23:A>G-23:A>G	48382833	0	G	A	0.408	0.0559121	0.197704	-297.846	0.36496	0.77765	0.997017
CA6	5826136|F|0-50:A>G-50:A>G	59999441	0	G	A	0.228	-0.0419139	0.148471	-297.982	0.329287	0.778035	0.997017
CA2	5824912	17372840	4	G	A	0.289	-0.0434916	0.154466	-297.824	0.368862	0.778604	0.997017
CA1	5824960	1973037	6	A	G	0.444	-0.0413871	0.147146	-297.874	0.362747	0.778829	0.997017
CA6	5825784	18499596	6	G	A	0.079	0.0567743	0.202128	-298.021	0.342122	0.779122	0.997017
CA9	5824989	787	8	G	A	0.477	0.0474751	0.170043	-297.739	0.350899	0.780416	0.997017
CA4	5826143	3306051	4	G	A	0.244	0.0484558	0.177404	-298.001	0.34387	0.78506	0.997017
CA7	5824719	23789289	3	G	A	0.21	-0.0456248	0.167055	-297.855	0.371637	0.78508	0.997017
CA1	8776116|F|0-65:G>A-65:G>A	36291329	1	A	G	0.489	-0.0438059	0.162483	-297.874	0.345658	0.787775	0.997017
CA9	5825573|F|0-23:G>A-23:G>A	30	0	G	A	0.196	-0.0458563	0.171219	-298.035	0.341075	0.789142	0.997017
CA9	10260143	855	3	G	A	0.11	0.0467821	0.174808	-298.004	0.352489	0.789298	0.997017
CA4	10268120	8115377	4	G	A	0.067	-0.0647705	0.244187	-297.907	0.385694	0.79112	0.997017
CA4	5825850	35020641	4	A	G	0.389	0.0517258	0.196557	-297.801	0.375316	0.792729	0.997017
CA1	5825414|F|0-44:G>A-44:G>A	11110172	0	G	A	0.125	0.0521353	0.19847	-297.978	0.360017	0.793093	0.997017
CA9	5825977|F|0-16:G>A-16:G>A	523	0	G	A	0.397	-0.0439803	0.170596	-297.847	0.374575	0.796852	0.997017
CA9	10263568	824	9	A	G	0.183	-0.0706916	0.276871	-297.912	0.397457	0.798765	0.997017
CA4	5824607	34209566	5	G	A	0.196	-0.0709239	0.279531	-297.795	0.384944	0.799998	0.997017
CA1	5824955	35008794	5	G	A	0.486	-0.0396823	0.159515	-297.902	0.343045	0.803823	0.997017
CA4	5824832	15505538	6	G	A	0.494	0.0368028	0.148163	-297.937	0.367671	0.804113	0.997017
CA4	5826205	51146918	8	G	A	0.341	-0.0562033	0.227095	-297.675	0.381969	0.804813	0.997017
CA9	10268847	822	7	G	A	0.316	-0.0376519	0.152985	-297.833	0.373002	0.805874	0.997017
CA4	5825152	57786499	6	G	A	0.169	0.0380473	0.15503	-297.962	0.369999	0.806412	0.997017
CA3	5825120|F|0-63:G>A-63:G>A	37872607	0	A	G	0.5	0.03419	0.140311	-297.971	0.335537	0.807762	0.997017
CA9	5825055	718	2	G	A	0.192	0.0358516	0.147329	-297.957	0.364115	0.808016	0.997017
CA2	5825410|F|0-11:A>G-11:A>G	17283455	0	G	A	0.283	-0.0377219	0.159395	-297.838	0.366931	0.813192	0.997017
CA6	5824920	1051959	3	G	A	0.166	-0.038885	0.164368	-298.009	0.335608	0.813257	0.997017
CA1	8776077|F|0-27:G>A-27:G>A	1954285	1	G	A	0.434	-0.0343995	0.147128	-297.889	0.360876	0.815401	0.997017
CA4	10266676	11301501	4	G	A	0.183	0.042601	0.184798	-297.906	0.387719	0.817944	0.997017
CA9	5826104	892	7	G	A	0.48	0.0440683	0.193321	-297.82	0.368147	0.819941	0.997017
CA2	5825336|F|0-63:A>G-63:A>G	17224262	0	G	A	0.288	-0.0357829	0.157405	-297.827	0.37148	0.820425	0.997017
CA4	13144425|F|0-7:G>A-7:G>A	57988179	1	A	G	0.189	-0.0330749	0.150564	-297.956	0.36347	0.826374	0.997017
CA4	5825862	34185594	2	G	A	0.247	-0.0445135	0.202937	-297.878	0.359854	0.826629	0.997017
CA4	8776019|F|0-15:G>A-15:G>A	11097051	2	A	G	0.409	-0.036006	0.164288	-297.936	0.361889	0.826771	0.997017
CA1	5826124	1986178	9	A	G	0.423	0.0330248	0.151647	-297.863	0.346934	0.827852	0.997017
CA6	5824772	60423450	7	G	A	0.35	0.0295491	0.136295	-297.922	0.357338	0.828608	0.997017
CA1	8776052	6164080	2	G	A	0.209	-0.0351492	0.16225	-298.007	0.355166	0.828737	0.997017
CA7	5825849	23532313	5	A	G	0.497	0.0372012	0.173384	-297.917	0.346776	0.830353	0.997017
CA6	5825112	983387	5	G	A	0.145	-0.0393254	0.183839	-297.964	0.348762	0.830858	0.997017
CA8	10265136|F|0-67:A>G-67:A>G	8614730	0	G	A	0.484	-0.0347162	0.162751	-297.906	0.378936	0.831328	0.997017
CA7	5826041|F|0-30:G>A-30:G>A	48919355	0	G	A	0.307	-0.0401925	0.188793	-297.781	0.374812	0.831652	0.997017
CA4	10264203	16928513	1	G	A	0.169	0.0588078	0.27648	-297.877	0.353501	0.8318	0.997017
CA1	5824826	2395307	6	G	A	0.472	-0.0362763	0.17608	-297.727	0.373738	0.837007	0.997017
CA4	5826022|F|0-61:G>A-61:G>A	34450831	0	G	A	0.345	0.0498311	0.243678	-297.643	0.397299	0.838197	0.997017
CA6	5825698	63086936	9	A	G	0.406	-0.0311595	0.152385	-297.756	0.380714	0.83821	0.997017
CA4	8776039	16480668	4	G	A	0.078	0.0398134	0.200671	-298.034	0.334166	0.842955	0.997017
CA4	5824854	15448672	9	A	G	0.486	0.0277236	0.140448	-297.962	0.345598	0.843742	0.997017
CA6	5825838|F|0-66:G>A-66:G>A	63067308	0	A	G	0.427	-0.0304838	0.157668	-297.729	0.389542	0.846909	0.997017
CA9	5825065	755	8	A	G	0.284	0.0285789	0.148674	-297.916	0.347722	0.847783	0.997017
CA4	5825344	35642687	9	A	G	0.457	-0.0405281	0.221646	-297.767	0.375687	0.855121	0.997017
CA7	8776179|F|0-29:G>A-29:G>A	24054121	0	A	G	0.285	-0.0313038	0.171323	-297.943	0.341133	0.855225	0.997017
CA3	10266665	48077195	4	G	A	0.344	0.0279835	0.15325	-297.913	0.358383	0.855318	0.997017
CA6	5825222	17811931	4	G	A	0.122	0.0320107	0.180165	-297.991	0.356715	0.859178	0.997017
CA3	10268440	39563699	8	A	G	0.426	-0.0319605	0.180249	-297.917	0.3613	0.859462	0.997017
CA9	5826215	882	5	G	A	0.162	-0.0295053	0.166532	-297.976	0.361502	0.859571	0.997017
CA5	5825936|F|0-29:A>G-29:A>G	5488532	0	G	A	0.215	-0.0264953	0.149919	-298.022	0.34434	0.859919	0.997017
CA9	8822693	724	8	G	A	0.415	-0.0244565	0.139056	-298.023	0.34709	0.860589	0.997017
CA8	5825473|F|0-14:G>A-14:G>A	8854556	0	G	A	0.481	-0.0284233	0.163035	-297.896	0.378422	0.861795	0.997017
CA7	8776178|F|0-27:G>A-27:G>A	2352732	0	G	A	0.087	0.0374172	0.218807	-297.935	0.362695	0.864411	0.997017
CA1	5825205	2178270	8	G	A	0.494	0.0290724	0.170525	-297.77	0.366779	0.864818	0.997017
CA5	10263976|F|0-38:G>A-38:G>A	50549133	0	G	A	0.269	0.0418065	0.246122	-298.068	0.341932	0.86531	0.997017
CA7	5825163|F|0-43:A>G-43:A>G	49214276	0	G	A	0.473	0.0330812	0.194845	-297.82	0.370578	0.865372	0.997017
CA7	5825481|F|0-44:G>A-44:G>A	49506777	0	G	A	0.481	0.0331488	0.19533	-297.809	0.371273	0.865431	0.997017
CA1	10270237|F|0-18:A>G-18:A>G	41285992	0	G	A	0.147	0.0483254	0.294382	-298.002	0.361502	0.86979	0.997017
CA9	5825051	415	9	G	A	0.326	0.0219777	0.139829	-297.863	0.356106	0.875283	0.997017
CA8	5826035|F|0-60:G>A-60:G>A	8620214	0	G	A	0.478	-0.0255192	0.1639	-297.898	0.377424	0.876444	0.997017
CA4	5824847	35643383	6	A	G	0.444	0.0340026	0.223818	-297.769	0.368132	0.87942	0.997017
CA2	5824913	16823485	5	G	A	0.257	0.0226242	0.148966	-297.944	0.348051	0.879455	0.997017
CA4	5825183|F|0-65:G>A-65:G>A	34387268	0	G	A	0.207	-0.0495595	0.331826	-297.693	0.402334	0.881442	0.997017
CA6	5825284	17598006	7	G	A	0.203	0.0218659	0.146529	-297.985	0.352838	0.881543	0.997017
CA9	10263406	903	5	G	A	0.179	0.0280427	0.188552	-297.92	0.376703	0.881936	0.997017
CA6	5826029|F|0-26:G>A-26:G>A	63086870	0	G	A	0.424	-0.0232391	0.156286	-297.747	0.387408	0.88196	0.997017
CA9	5825907	90	9	G	A	0.486	0.0202448	0.139094	-297.972	0.34616	0.884441	0.997017
CA3	5825392	48116041	4	G	A	0.344	0.0216519	0.152169	-297.923	0.358169	0.887012	0.997017
CA6	5825200|F|0-33:G>A-33:G>A	63086654	0	G	A	0.429	-0.022267	0.157426	-297.735	0.390286	0.887678	0.997017
CA6	5825871	987444	7	G	A	0.141	-0.026225	0.186302	-297.986	0.351498	0.888213	0.997017
CA6	5825484|F|0-43:A>G-43:A>G	59999332	0	G	A	0.22	-0.0205228	0.148079	-298.008	0.342091	0.889926	0.997017
CA3	10265476	39687351	6	A	G	0.455	-0.0244777	0.182303	-297.928	0.363464	0.89334	0.997017
CA4	10263533|F|0-15:A>G-15:A>G	38816146	0	G	A	0.052	0.0349542	0.265363	-297.96	0.355717	0.895351	0.997017
CA9	5825735|F|0-6:G>A-6:G>A	565	3	A	G	0.417	0.0223407	0.170526	-297.863	0.367806	0.895914	0.997017
CA9	5824744	774	7	G	A	0.492	-0.0198561	0.152209	-297.943	0.366939	0.896354	0.997017
CA3	10258418	39580042	4	A	G	0.444	0.0233709	0.180416	-297.928	0.364251	0.897076	0.997017
CA6	5825359	17904167	6	G	A	0.135	-0.0225183	0.176794	-298	0.358007	0.898789	0.997017
CA1	5826137	2300647	7	A	G	0.475	0.0226108	0.180433	-297.727	0.399242	0.900415	0.997017
CA4	5826174|F|0-56:A>G-56:A>G	57160384	0	G	A	0.155	-0.0192771	0.153833	-298.042	0.343566	0.900416	0.997017
CA7	5824698	47490087	7	G	A	0.299	-0.0206502	0.165493	-297.997	0.350706	0.900837	0.997017
CA7	5824856	56201499	9	G	A	0.389	0.0222029	0.178748	-297.964	0.357623	0.901285	0.997017
CA8	5825797|F|0-52:A>G-52:A>G	12366660	0	A	G	0.12	0.0214391	0.174602	-297.987	0.360969	0.902412	0.997017
CA7	10270032|F|0-52:G>A-52:G>A	23695828	2	G	A	0.203	0.020833	0.171878	-297.895	0.370747	0.903662	0.997017
CA6	5826141	11871781	7	G	A	0.153	-0.0206418	0.170315	-297.978	0.361645	0.90367	0.997017
CA7	8822703	31158665	3	G	A	0.122	-0.0231667	0.191319	-297.924	0.364339	0.903756	0.997017
CA4	5825976	35784622	2	G	A	0.121	-0.0251442	0.213583	-297.936	0.374809	0.906416	0.997017
CA3	10265755	35250197	0	G	A	0.076	-0.0247005	0.210824	-298.032	0.341945	0.906863	0.997017
CA6	5825394|F|0-27:A>G-27:A>G	63189184	0	A	G	0.413	-0.0183887	0.15976	-297.721	0.391636	0.908492	0.997017
CA3	5825400|F|0-63:A>G-63:A>G	48122030	0	A	G	0.334	-0.0181169	0.158022	-297.915	0.373147	0.908852	0.997017
CA2	5825673|F|0-30:A>G-30:A>G	17992885	5	G	A	0.291	0.0169902	0.14859	-297.926	0.362169	0.909093	0.997017
CA1	5824959	4179724	7	A	G	0.39	0.013305	0.119372	-298.031	0.350138	0.911377	0.997017
CA4	8822719	54425060	4	G	A	0.161	-0.021161	0.190906	-297.997	0.352941	0.911862	0.997017
CA9	5825428	868	7	G	A	0.322	-0.0169266	0.152768	-297.947	0.366077	0.911899	0.997017
CA4	5825773	49813723	8	G	A	0.358	0.0241086	0.221657	-297.725	0.379261	0.913509	0.997017
CA3	5825739	39687362	5	G	A	0.453	0.0197366	0.184665	-297.926	0.364656	0.915005	0.997017
CA6	5825202|F|0-67:G>A-67:G>A	63212002	0	A	G	0.413	-0.0167041	0.159802	-297.722	0.392391	0.916865	0.997017
CA5	5825195	12757135	5	G	A	0.246	-0.0134325	0.13016	-298.023	0.346068	0.917919	0.997017
CA9	5825726	857	8	G	A	0.33	-0.0156363	0.153444	-297.992	0.350061	0.918948	0.997017
CA6	5825985	50872272	4	G	A	0.106	0.0189915	0.187758	-298.06	0.344825	0.919545	0.997017
CA1	5825204	2178270	6	G	A	0.494	0.0168745	0.16991	-297.794	0.388874	0.920999	0.997017
CA4	5826052|F|0-8:A>G-8:A>G	43776716	0	A	G	0.495	0.022619	0.229173	-297.759	0.37136	0.921488	0.997017
CA7	5826012|F|0-30:A>G-30:A>G	24065749	0	A	G	0.277	-0.0172664	0.175697	-297.938	0.351571	0.921824	0.997017
CA4	5826230	33634835	8	A	G	0.193	-0.0272867	0.285955	-297.81	0.375519	0.924085	0.997017
CA4	5824733	28254517	6	G	A	0.472	0.0196248	0.206243	-297.805	0.370764	0.924299	0.997017
CA1	5826123	1986178	5	A	G	0.436	0.0141065	0.15258	-297.87	0.359743	0.926441	0.997017
CA4	5825498|F|0-66:G>A-66:G>A	41474884	0	A	G	0.492	0.0222709	0.243167	-297.711	0.380554	0.927128	0.997017
CA5	5824776	8046142	7	G	A	0.486	-0.0136107	0.15035	-297.941	0.353157	0.927969	0.997017
CA7	5824819	23574599	3	G	A	0.193	0.0147347	0.166302	-297.917	0.366896	0.929496	0.997017
CA4	5825569|F|0-39:G>A-39:G>A	34540937	0	G	A	0.353	0.0192624	0.236123	-297.664	0.393984	0.935073	0.997017
CA4	10266453	11107900	4	G	A	0.183	-0.0156309	0.192261	-297.895	0.364875	0.935293	0.997017
CA6	5826058	17841755	6	G	A	0.14	-0.0140726	0.176087	-297.989	0.35936	0.936391	0.997017
CA7	8822691	33920168	3	G	A	0.116	-0.0153989	0.195831	-297.923	0.366523	0.937412	0.997017
CA3	5825400	48122030	9	G	A	0.309	0.012171	0.155174	-297.938	0.359493	0.937569	0.997017
CA8	11062275	12059661	9	G	A	0.343	0.0123322	0.157305	-297.999	0.346895	0.9376	0.997017
CA1	5825650	39525756	2	G	A	0.082	0.0150092	0.2046	-298.102	0.334829	0.941602	0.997017
CA4	5825963	41869224	9	G	A	0.491	0.0161406	0.22309	-297.759	0.372041	0.942404	0.997017
CA7	5825303|F|0-18:G>A-18:G>A	49212211	0	A	G	0.478	0.014087	0.199957	-297.823	0.371626	0.943914	0.997017
CA7	8822701	34042829	3	G	A	0.116	-0.0137453	0.195758	-297.924	0.366887	0.9441	0.997017
CA6	5826132|F|0-55:G>A-55:G>A	63098629	0	A	G	0.421	-0.010357	0.156385	-297.751	0.388517	0.94727	0.997017
CA2	5824846	21523845	7	A	G	0.441	0.00906318	0.140274	-297.926	0.367919	0.948556	0.997017
CA7	5825443|F|0-25:G>A-25:G>A	52707874	0	A	G	0.465	-0.0104439	0.163238	-297.917	0.350183	0.949058	0.997017
CA2	5825594	20375368	8	G	A	0.415	-0.00781643	0.129531	-297.946	0.360756	0.951948	0.997017
CA4	5826034	34394342	5	G	A	0.346	-0.0136504	0.231607	-297.704	0.38634	0.953067	0.997017
CA6	5824919	997919	4	G	A	0.133	-0.0110048	0.191164	-297.993	0.356859	0.954157	0.997017
CA9	5826239	401	9	G	A	0.491	-0.00958844	0.173307	-297.933	0.357854	0.95594	0.997017
CA9	5825643	883	7	G	A	0.136	0.00951192	0.173053	-297.997	0.357807	0.956227	0.997017
CA9	5825979|F|0-26:G>A-26:G>A	481	0	A	G	0.269	-0.00867301	0.160981	-298.05	0.343079	0.957094	0.997017
CA4	11064367|F|0-42:A>G-42:A>G	16756915	2	G	A	0.184	0.0137727	0.26694	-297.93	0.362288	0.958909	0.997017
CA1	5824749	2422819	9	A	G	0.474	0.00847868	0.1756	-297.765	0.385508	0.961543	0.997017
CA4	5824600	49813657	7	G	A	0.333	-0.0100584	0.211826	-297.77	0.373508	0.96218	0.997017
CA9	5824968	833	8	G	A	0.477	0.00796086	0.168015	-297.936	0.363449	0.962261	0.997017
CA6	5825138	17800975	2	G	A	0.126	-0.00813747	0.172198	-298.024	0.352877	0.962361	0.997017
CA7	5825787	49209308	8	G	A	0.472	0.00927245	0.196405	-297.837	0.369431	0.962398	0.997017
CA4	10263403	11107228	5	G	A	0.19	-0.00853432	0.191172	-297.901	0.366428	0.964442	0.997017
CA7	8822704	23793387	5	G	A	0.184	-0.00720951	0.164126	-297.956	0.360129	0.965012	0.997017
CA3	5825184|F|0-30:A>G-30:A>G	60885533	1	A	G	0.224	-0.00629055	0.145851	-298.045	0.345457	0.965646	0.997017
CA4	5825167|F|0-61:G>A-61:G>A	35641589	0	A	G	0.443	0.0100523	0.236112	-297.727	0.377234	0.966088	0.997017
CA7	8822705	34061532	3	G	A	0.105	-0.00804857	0.195833	-297.976	0.358532	0.967262	0.997017
CA7	5825158	23601365	7	G	A	0.192	0.00673237	0.169091	-297.918	0.368899	0.968285	0.997017
CA1	8776166|F|0-24:G>A-24:G>A	6213106	0	A	G	0.117	0.00724635	0.18617	-298.06	0.347483	0.968995	0.997017
CA1	5824767	2195932	6	A	G	0.472	0.00644784	0.174609	-297.755	0.386493	0.970584	0.997017
CA6	5825492	63136941	9	G	A	0.429	-0.00561271	0.15413	-297.76	0.386425	0.970992	0.997017
CA4	5825707|F|0-28:A>G-28:A>G	51184153	0	G	A	0.141	0.0111774	0.314928	-297.891	0.36524	0.971727	0.997017
CA7	5824570	20730537	7	A	G	0.407	-0.00454388	0.137819	-297.984	0.354334	0.973735	0.997017
CA3	10265615	39579976	9	A	G	0.446	-0.00599647	0.182265	-297.931	0.362521	0.973791	0.997017
CA1	8776064|F|0-37:G>A-37:G>A	2346551	7	A	G	0.469	0.00531568	0.168663	-297.786	0.380528	0.974893	0.997017
CA4	5824571	35824346	2	G	A	0.121	0.00667365	0.213594	-297.941	0.363704	0.975109	0.997017
CA4	10265127|F|0-35:A>G-35:A>G	35163471	0	G	A	0.068	-0.00705649	0.230385	-298	0.358151	0.975599	0.997017
CA8	5825340|F|0-38:G>A-38:G>A	8579754	0	G	A	0.478	-0.00461445	0.159754	-297.92	0.367249	0.976989	0.997017
CA6	5825865	18062979	7	G	A	0.153	0.00444524	0.168764	-298.001	0.357114	0.979015	0.997017
CA8	10260128	12458636	2	G	A	0.126	0.00451124	0.171509	-297.985	0.358635	0.979045	0.997017
CA9	5824841	800	6	A	G	0.489	-0.00427748	0.169668	-297.788	0.382785	0.979915	0.997017
CA9	5824962	735	8	G	A	0.227	0.00438632	0.186195	-298.039	0.345082	0.981232	0.997017
CA1	23870746|F|0-67:G>A-67:G>A	43496496	9	A	G	0.089	0.00549665	0.24862	-298.043	0.347789	0.982386	0.997017
CA4	11063857|F|0-51:A>G-51:A>G	11473614	0	G	A	0.188	-0.0039924	0.189744	-297.912	0.367001	0.983236	0.997017
CA6	5824914	947055	7	G	A	0.124	-0.00352586	0.186568	-298.023	0.353472	0.984943	0.997017
CA9	5826048|F|0-27:G>A-27:G>A	521	0	G	A	0.478	-0.00270824	0.159861	-297.915	0.367524	0.986502	0.997017
CA9	5824967	399	8	A	G	0.472	0.00276998	0.167244	-297.94	0.36092	0.986804	0.997017
CA5	23870317	27584466	5	G	A	0.19	-0.00297474	0.191232	-297.951	0.36024	0.987606	0.997017
CA2	5826000|F|0-39:G>A-39:G>A	18060896	1	A	G	0.15	0.00218459	0.150019	-298.086	0.34116	0.988398	0.997017
CA7	5825848	23532313	8	A	G	0.494	-0.00232193	0.167162	-297.97	0.354603	0.988933	0.997017
CA4	5825830|F|0-48:G>A-48:G>A	35085516	0	A	G	0.394	-0.00204443	0.1973	-297.815	0.366041	0.991744	0.997543
CA8	10259444	12466949	8	A	G	0.125	0.00171161	0.173754	-297.99	0.356738	0.992151	0.997543
CA7	5825521	23532379	9	G	A	0.486	-0.00099091	0.167907	-297.954	0.356823	0.995298	0.998112
CA4	10269621	11301501	9	A	G	0.194	-0.00108688	0.18885	-297.909	0.368267	0.995414	0.998112
CA7	5825641	56201436	9	G	A	0.389	0.000605443	0.177206	-297.982	0.353768	0.997278	0.998519
CA6	5825886|F|0-26:G>A-26:G>A	63122165	0	G	A	0.432	0.000291793	0.156987	-297.749	0.390137	0.998519	0.998519
chr	rs	ps	n_miss	allele1	allele0	af	beta	se	logl_H1	l_remle	p_wald	fdr
CA9	5825003	844	2	G	A	0.077	1.0392	0.272662	-291.516	1e-05	0.000199868	0.134311
CA9	23870370	720	5	G	A	0.237	-0.562892	0.18612	-294.012	1e-05	0.0029231	0.982162
CA4	5824741	12166986	7	G	A	0.227	0.497562	0.173877	-294.466	1e-05	0.00480578	0.998679
CA5	5825203	43209910	7	G	A	0.36	0.518711	0.186599	-294.685	1e-05	0.00612192	0.998679
CA1	5825005	23931680	7	A	G	0.293	-0.4226	0.166349	-295.293	1e-05	0.0120676	0.998679
CA6	5824987	1051932	4	G	A	0.183	-0.465664	0.20144	-295.828	1e-05	0.02213	0.998679
CA9	5825393	771	7	G	A	0.473	0.331218	0.148058	-296.121	0.0189458	0.0267256	0.998679
CA9	5825096	821	4	G	A	0.111	0.489704	0.227037	-296.163	1e-05	0.032572	0.998679
CA4	5825932	35085582	3	G	A	0.091	-0.535966	0.254319	-296.265	1e-05	0.0367088	0.998679
CA7	10269882	39701790	1	G	A	0.051	0.652505	0.314129	-296.327	1e-05	0.0394558	0.998679
CA6	5824976	20524867	4	G	A	0.294	-0.393167	0.191983	-296.385	1e-05	0.0422775	0.998679
CA9	5825973	904	7	G	A	0.36	0.363257	0.177465	-296.387	1e-05	0.0423769	0.998679
CA1	5824891	11381152	5	G	A	0.309	-0.332295	0.163591	-296.418	1e-05	0.0439605	0.998679
CA4	5824863	12166986	5	A	G	0.454	0.285719	0.142743	-296.477	1e-05	0.0470929	0.998679
CA1	5825568|F|0-48:A>G-48:A>G	11339523	0	A	G	0.309	-0.321676	0.162946	-296.53	1e-05	0.0501681	0.998679
CA1	5825272|F|0-31:A>G-31:A>G	11381627	1	G	A	0.317	-0.315248	0.161055	-296.562	1e-05	0.0521207	0.998679
CA1	13146128|F|0-54:G>A-54:G>A	13246932	0	G	A	0.057	-0.635803	0.326846	-296.585	1e-05	0.0535763	0.998679
CA6	5825180	994892	4	G	A	0.131	-0.436704	0.225908	-296.608	1e-05	0.0550696	0.998679
CA1	5824685	17114651	7	A	G	0.387	0.289582	0.152142	-296.664	1e-05	0.05887	0.998679
CA4	5825285	3287742	7	A	G	0.213	0.45473	0.239755	-296.676	1e-05	0.0597588	0.998679
CA9	8776165|F|0-26:G>A-26:G>A	425	0	A	G	0.424	0.281335	0.15014	-296.719	1e-05	0.0628629	0.998679
CA6	5824919	997919	4	G	A	0.131	-0.437754	0.234405	-296.73	1e-05	0.0637428	0.998679
CA6	5824920	1051959	3	G	A	0.162	-0.388339	0.208476	-296.739	1e-05	0.0644142	0.998679
CA4	5825419|F|0-36:A>G-36:A>G	37991781	0	A	G	0.455	-0.292134	0.158314	-296.77	1e-05	0.0669294	0.998679
CA6	5825871	987444	6	G	A	0.139	-0.420367	0.228065	-296.774	1e-05	0.0672359	0.998679
CA1	11063498|F|0-12:G>A-12:G>A	2776826	1	G	A	0.035	-0.691685	0.379279	-296.809	1e-05	0.0701517	0.998679
CA4	5824705	38398139	2	G	A	0.071	-0.507384	0.281753	-296.85	1e-05	0.0737017	0.998679
CA4	5825854	35067233	5	G	A	0.099	-0.445402	0.249972	-296.883	1e-05	0.0767648	0.998679
CA9	5825941	729	4	G	A	0.235	0.395195	0.223128	-296.902	1e-05	0.078525	0.998679
CA9	5824896	815	2	G	A	0.097	-0.430374	0.249252	-296.978	1e-05	0.0862465	0.998679
CA8	5825658|F|0-18:G>A-18:G>A	8025622	0	G	A	0.076	0.464489	0.273037	-297.021	1e-05	0.0909376	0.998679
CA8	10260106	13699991	4	G	A	0.072	-0.464325	0.273045	-297.022	1e-05	0.0910597	0.998679
CA4	5825899	38090247	7	A	G	0.527	0.266823	0.157818	-297.038	1e-05	0.0929307	0.998679
CA9	5824908	877	2	G	A	0.09	0.407878	0.242258	-297.05	1e-05	0.0942882	0.998679
CA4	5824765	33509189	4	G	A	0.111	-0.470165	0.279816	-297.055	1e-05	0.0949466	0.998679
CA6	5825112	983387	5	G	A	0.145	-0.371365	0.222731	-297.077	1e-05	0.0974964	0.998679
CA1	23870854|F|0-36:A>G-36:A>G	40960229	7	A	G	0.057	0.537464	0.323323	-297.085	1e-05	0.0984973	0.998679
CA9	8822571	759	7	G	A	0.427	0.240844	0.145029	-297.088	1e-05	0.0988296	0.998679
CA9	5826131	757	2	G	A	0.187	-0.40521	0.246402	-297.114	1e-05	0.102125	0.998679
CA6	8822738	61442199	7	A	G	0.453	0.231854	0.141095	-297.116	1e-05	0.102386	0.998679
CA1	5824768	34376121	7	G	A	0.373	-0.275685	0.170582	-297.159	1e-05	0.108123	0.998679
CA3	5825603|F|0-63:A>G-63:A>G	49807823	0	G	A	0.417	0.250586	0.155982	-297.175	1e-05	0.110226	0.998679
CA9	5824759	742	5	G	A	0.184	0.448237	0.282888	-297.209	1e-05	0.115145	0.998679
CA7	5825462	31071994	5	G	A	0.276	-0.315668	0.199276	-297.21	1e-05	0.115242	0.998679
CA4	5825711	33509260	4	G	A	0.124	-0.435226	0.275297	-297.215	1e-05	0.115959	0.998679
CA4	5825094	53238725	2	G	A	0.129	-0.33063	0.209243	-297.216	1e-05	0.116144	0.998679
CA4	5825024	33250613	6	G	A	0.192	0.451279	0.286397	-297.223	1e-05	0.117158	0.998679
CA4	23870838|F|0-54:G>A-54:G>A	30050834	1	A	G	0.263	-0.331827	0.212166	-297.241	1e-05	0.119884	0.998679
CA4	5824565	36627478	7	G	A	0.333	-0.291229	0.187121	-297.252	1e-05	0.121687	0.998679
CA6	5824916	1012880	4	G	A	0.137	-0.352922	0.226853	-297.253	1e-05	0.121838	0.998679
CA9	5825977|F|0-16:G>A-16:G>A	523	0	G	A	0.408	-0.279559	0.181294	-297.274	1e-05	0.125134	0.998679
CA6	5826177|F|0-51:A>G-51:A>G	8916791	0	G	A	0.242	0.293648	0.191954	-297.293	1e-05	0.128136	0.998679
CA1	15990196|F|0-51:G>A-51:G>A	6194782	1	G	A	0.093	0.402175	0.263098	-297.295	1e-05	0.128425	0.998679
CA4	5825822|F|0-42:A>G-42:A>G	41524197	0	A	G	0.252	0.421003	0.277305	-297.31	1e-05	0.131029	0.998679
CA4	5825139|F|0-55:G>A-55:G>A	3890849	0	G	A	0.159	0.303995	0.200487	-297.313	1e-05	0.131512	0.998679
CA9	10262003	862	4	G	A	0.085	0.413654	0.272942	-297.314	1e-05	0.131699	0.998679
CA7	5825827|F|0-9:G>A-9:G>A	32055213	0	A	G	0.42	-0.271139	0.178986	-297.315	1e-05	0.13187	0.998679
CA9	5825735|F|0-6:G>A-6:G>A	565	2	A	G	0.429	-0.268378	0.178718	-297.335	1e-05	0.135239	0.998679
CA4	5825902	35382486	2	G	A	0.361	0.276173	0.18455	-297.343	1e-05	0.136592	0.998679
CA1	11063716|F|0-49:G>A-49:G>A	38421691	6	G	A	0.43	-0.260467	0.17438	-297.347	1e-05	0.137319	0.998679
CA9	5825765	811	3	G	A	0.143	0.305619	0.204751	-297.348	1e-05	0.137591	0.998679
CA4	5826161	57833901	4	G	A	0.124	-0.312082	0.211029	-297.368	1e-05	0.141235	0.998679
CA9	15990583	955	3	G	A	0.097	0.370189	0.250566	-297.371	1e-05	0.141622	0.998679
CA6	5825806|F|0-26:G>A-26:G>A	62558978	0	G	A	0.175	-0.331279	0.224303	-297.371	1e-05	0.141751	0.998679
CA4	10268669	42412769	5	G	A	0.237	-0.349898	0.239266	-297.392	1e-05	0.145687	0.998679
CA9	5824949	121	7	G	A	0.313	-0.236415	0.161959	-297.396	1e-05	0.146416	0.998679
CA2	5825331|F|0-60:G>A-60:G>A	18479084	0	G	A	0.191	0.266941	0.183413	-297.402	1e-05	0.147605	0.998679
CA7	15979520|F|0-62:A>G-62:A>G	19860552	2	G	A	0.261	-0.254431	0.17498	-297.404	1e-05	0.147978	0.998679
CA4	5825297|F|0-61:G>A-61:G>A	3303620	0	G	A	0.223	0.351795	0.244787	-297.428	1e-05	0.152718	0.998679
CA4	5825210	49971643	6	G	A	0.185	0.39958	0.278249	-297.43	1e-05	0.153029	0.998679
CA4	10269788	24332104	4	G	A	0.248	-0.333243	0.234993	-297.455	1e-05	0.158197	0.998679
CA4	5826174|F|0-56:A>G-56:A>G	57160384	0	G	A	0.15	-0.286528	0.202484	-297.459	1e-05	0.159082	0.998679
CA4	5825903	35382486	3	A	G	0.357	0.262084	0.185684	-297.464	1e-05	0.160142	0.998679
CA9	5825796|F|0-57:A>G-57:A>G	408	0	G	A	0.408	-0.253752	0.18027	-297.47	1e-05	0.16127	0.998679
CA9	5825572	716	6	G	A	0.311	-0.226497	0.161095	-297.472	1e-05	0.161757	0.998679
CA9	5824551	760	3	G	A	0.182	-0.342361	0.245525	-297.488	1e-05	0.165216	0.998679
CA9	5824558	739	5	G	A	0.184	0.392277	0.28163	-297.49	1e-05	0.165677	0.998679
CA4	5825837|F|0-52:A>G-52:A>G	38291899	0	G	A	0.073	-0.391974	0.281913	-297.494	1e-05	0.166424	0.998679
CA1	5825670|F|0-7:G>A-7:G>A	13650988	0	G	A	0.22	0.435803	0.314858	-297.502	1e-05	0.168337	0.998679
CA4	10263533|F|0-15:A>G-15:A>G	38816146	0	G	A	0.061	0.401339	0.292812	-297.521	1e-05	0.172496	0.998679
CA4	5825733	55426696	2	G	A	0.129	-0.296754	0.216924	-297.524	1e-05	0.173315	0.998679
CA4	10269789	24374751	5	G	A	0.118	-0.377225	0.276728	-297.531	1e-05	0.174835	0.998679
CA6	5825784	18499596	6	G	A	0.086	0.351426	0.257837	-297.531	1e-05	0.174891	0.998679
CA6	10260040	18499646	1	G	A	0.083	0.35011	0.257475	-297.535	1e-05	0.1759	0.998679
CA6	5826096	997872	5	G	A	0.151	-0.301208	0.221676	-297.537	1e-05	0.176219	0.998679
CA6	5824914	947055	7	G	A	0.12	-0.320795	0.237344	-297.546	1e-05	0.178496	0.998679
CA9	5826148|F|0-18:G>A-18:G>A	438	0	A	G	0.143	-0.339125	0.252403	-297.557	1e-05	0.181073	0.998679
CA4	5826143	3306051	3	G	A	0.247	0.305695	0.227866	-297.56	1e-05	0.181729	0.998679
CA9	8822617	841	1	G	A	0.058	0.423005	0.31636	-297.565	1e-05	0.183174	0.998679
CA1	8822599	6193791	3	G	A	0.117	-0.310686	0.232432	-297.566	1e-05	0.183314	0.998679
CA1	10268505|F|0-24:A>G-24:A>G	5276014	0	G	A	0.076	0.357037	0.274964	-297.616	1e-05	0.196074	0.998679
CA9	5825970	804	1	G	A	0.147	0.263696	0.203108	-297.616	1e-05	0.196137	0.998679
CA4	5824974	41088142	3	G	A	0.26	0.328318	0.253159	-297.618	1e-05	0.196623	0.998679
CA1	5825077	2195959	4	G	A	0.49	0.210682	0.164667	-297.64	1e-05	0.202677	0.998679
CA1	10260130	24368577	2	G	A	0.065	0.373086	0.291664	-297.64	1e-05	0.202775	0.998679
CA4	5824788	38148476	7	G	A	0.367	-0.189414	0.149285	-297.654	1e-05	0.206438	0.998679
CA2	5825382|F|0-64:A>G-64:A>G	18378775	0	A	G	0.366	-0.191081	0.150969	-297.657	1e-05	0.207547	0.998679
CA9	5825720|F|0-16:G>A-16:G>A	546	2	G	A	0.268	0.218973	0.173119	-297.658	1e-05	0.207839	0.998679
CA9	5824939	260	3	G	A	0.266	0.329272	0.262442	-297.671	1e-05	0.21152	0.998679
CA7	5824852	32065152	3	G	A	0.435	-0.220597	0.17741	-297.685	1e-05	0.215612	0.998679
CA2	5826000|F|0-39:G>A-39:G>A	18060896	0	A	G	0.159	0.242592	0.195602	-297.689	1e-05	0.216786	0.998679
CA4	5825835	38027332	7	A	G	0.52	0.194762	0.158577	-297.704	1e-05	0.221263	0.998679
CA1	5824876	19865302	2	G	A	0.065	0.341045	0.278115	-297.706	1e-05	0.22198	0.998679
CA1	5825655|F|0-34:G>A-34:G>A	3093579	0	A	G	0.268	0.209834	0.171262	-297.707	1e-05	0.222373	0.998679
CA4	5825627|F|0-19:G>A-19:G>A	37132086	0	G	A	0.076	-0.335427	0.274381	-297.711	1e-05	0.223404	0.998679
CA6	5825231	18147176	1	G	A	0.173	0.233056	0.192766	-297.727	1e-05	0.228523	0.998679
CA4	5826164|F|0-38:A>G-38:A>G	34466368	0	G	A	0.201	0.36386	0.302136	-297.732	1e-05	0.230336	0.998679
CA5	5825080	13783944	5	G	A	0.309	0.213883	0.178771	-297.742	1e-05	0.233388	0.998679
CA7	5825856	31995033	4	G	A	0.418	-0.209554	0.176269	-297.751	1e-05	0.236348	0.998679
CA9	5825674|F|0-20:A>G-20:A>G	480	0	G	A	0.481	0.21538	0.181524	-297.753	1e-05	0.23726	0.998679
CA4	10260078	25459693	7	A	G	0.247	-0.279329	0.237233	-297.764	1e-05	0.240846	0.998679
CA4	5825816|F|0-32:G>A-32:G>A	24168202	0	G	A	0.242	-0.277161	0.236378	-297.77	1e-05	0.242806	0.998679
CA9	5825291	740	3	G	A	0.195	0.343332	0.293704	-297.774	1e-05	0.244232	0.998679
CA4	5825162|F|0-45:G>A-45:G>A	56720735	0	G	A	0.344	0.229168	0.196188	-297.775	1e-05	0.244582	0.998679
CA9	5825791	817	7	G	A	0.26	0.188074	0.161813	-297.782	1e-05	0.246927	0.998679
CA4	5826197|F|0-24:G>A-24:G>A	24374751	2	G	A	0.239	-0.288623	0.248414	-297.782	1e-05	0.247099	0.998679
CA4	10268578|F|0-39:G>A-39:G>A	25634163	1	G	A	0.128	-0.518801	0.447163	-297.784	1e-05	0.247773	0.998679
CA4	5825455|F|0-67:A>G-67:A>G	32041138	0	G	A	0.245	-0.269434	0.232797	-297.787	1e-05	0.248922	0.998679
CA4	5824756	35698732	2	G	A	0.174	0.260149	0.225938	-297.794	1e-05	0.251357	0.998679
CA4	10270073|F|0-48:G>A-48:G>A	56597883	0	G	A	0.436	0.195505	0.170898	-297.803	1e-05	0.254417	0.998679
CA4	10268630	27746660	3	G	A	0.247	-0.272411	0.238244	-297.803	1e-05	0.254654	0.998679
CA5	5825282|F|0-60:G>A-60:G>A	29777404	0	G	A	0.471	-0.165007	0.144719	-297.807	1e-05	0.255991	0.998679
CA4	10266270|F|0-57:G>A-57:G>A	23862495	0	G	A	0.245	-0.267698	0.236398	-297.816	1e-05	0.259236	0.998679
CA9	10260137	762	5	G	A	0.263	-0.232361	0.206976	-297.827	1e-05	0.263346	0.998679
CA3	5825526	38109804	3	G	A	0.26	-0.231331	0.206437	-297.829	1e-05	0.26422	0.998679
CA5	5824776	8046142	7	G	A	0.493	-0.195686	0.174631	-297.829	1e-05	0.264227	0.998679
CA4	15990164	56720159	5	G	A	0.355	0.220616	0.197183	-297.831	1e-05	0.264963	0.998679
CA1	10260116	2335902	5	G	A	0.467	0.189941	0.169862	-297.832	1e-05	0.265232	0.998679
CA1	5824826	2395307	6	G	A	0.477	0.185797	0.167544	-297.842	1e-05	0.269193	0.998679
CA7	5825443|F|0-25:G>A-25:G>A	52707874	0	A	G	0.465	-0.199888	0.18042	-297.843	1e-05	0.269639	0.998679
CA1	8776166|F|0-24:G>A-24:G>A	6213106	0	A	G	0.108	-0.276539	0.252088	-297.855	1e-05	0.274367	0.998679
CA4	10258537	28648151	3	G	A	0.247	-0.245882	0.225127	-297.86	1e-05	0.276466	0.998679
CA1	5824991	3068770	4	G	A	0.275	0.18048	0.165459	-297.862	1e-05	0.277081	0.998679
CA7	5825523|F|0-56:G>A-56:G>A	31101305	0	G	A	0.287	-0.218266	0.201315	-297.869	1e-05	0.27998	0.998679
CA4	10268159	28648217	4	G	A	0.248	-0.244111	0.225174	-297.869	1e-05	0.280026	0.998679
CA4	23870348	30051701	6	G	A	0.245	-0.238987	0.221781	-297.876	1e-05	0.282917	0.998679
CA8	10260149	12244998	5	G	A	0.092	-0.25597	0.239745	-297.886	1e-05	0.287348	0.998679
CA7	5824815	32096063	3	G	A	0.435	-0.187381	0.17717	-297.897	1e-05	0.291888	0.998679
CA9	5824858	831	7	G	A	0.473	0.177821	0.168308	-297.898	1e-05	0.292395	0.998679
CA7	5825827	32055213	2	G	A	0.432	-0.184955	0.17674	-297.909	1e-05	0.296988	0.998679
CA9	10267177|F|0-9:G>A-9:G>A	427	0	G	A	0.197	0.307178	0.294086	-297.911	1e-05	0.297893	0.998679
CA7	5826011	32015796	3	G	A	0.442	-0.184085	0.176506	-297.912	1e-05	0.298621	0.998679
CA1	8775999|F|0-66:G>A-66:G>A	40993916	1	G	A	0.224	0.205062	0.198214	-297.921	1e-05	0.302513	0.998679
CA1	10261213	5406817	2	G	A	0.065	0.28866	0.280986	-297.928	1e-05	0.305895	0.998679
CA1	15990034	5266083	3	G	A	0.065	0.282499	0.28112	-297.951	1e-05	0.316529	0.998679
CA9	5825643	883	5	G	A	0.151	0.202197	0.202555	-297.958	1e-05	0.319742	0.998679
CA6	5825141	60227861	2	G	A	0.077	0.260105	0.264268	-297.971	1e-05	0.326548	0.998679
CA5	5826194|F|0-17:A>G-17:A>G	30480305	0	A	G	0.245	-0.225197	0.228929	-297.972	1e-05	0.326818	0.998679
CA1	5824767	2195932	5	A	G	0.467	0.164052	0.166946	-297.973	1e-05	0.327324	0.998679
CA4	11064344|F|0-10:G>A-10:G>A	24332157	5	G	A	0.257	-0.226012	0.230245	-297.974	1e-05	0.327841	0.998679
CA2	8822658	19713590	2	G	A	0.077	-0.261348	0.267572	-297.979	1e-05	0.330241	0.998679
CA2	8822780	19714080	2	G	A	0.077	-0.261348	0.267572	-297.979	1e-05	0.330241	0.998679
CA9	5825657	745	3	G	A	0.195	0.285357	0.292546	-297.98	1e-05	0.330889	0.998679
CA4	10257855	27550701	2	G	A	0.252	-0.224163	0.23038	-297.982	1e-05	0.332083	0.998679
CA4	8822725	25269989	4	G	A	0.255	-0.223422	0.230515	-297.986	1e-05	0.33396	0.998679
CA1	8776064|F|0-37:G>A-37:G>A	2346551	6	A	G	0.47	0.160621	0.166253	-297.989	1e-05	0.335507	0.998679
CA4	10259633	16613656	3	G	A	0.208	0.272937	0.283349	-297.992	1e-05	0.336941	0.998679
CA3	10269054	37968764	7	A	G	0.247	-0.204901	0.213075	-297.993	1e-05	0.33775	0.998679
CA9	5825051	415	7	G	A	0.313	0.14524	0.152937	-298.005	1e-05	0.343774	0.998679
CA1	5825655	3093579	5	G	A	0.27	0.157338	0.166311	-298.008	1e-05	0.345618	0.998679
CA1	5826146|F|0-16:A>G-16:A>G	1886205	0	G	A	0.475	0.158754	0.167887	-298.008	1e-05	0.345844	0.998679
CA5	5825630|F|0-37:G>A-37:G>A	20475329	0	G	A	0.283	0.194732	0.206087	-298.009	1e-05	0.346198	0.998679
CA7	5825460|F|0-24:A>G-24:A>G	51566724	0	G	A	0.067	0.274626	0.290979	-298.01	1e-05	0.34676	0.998679
CA9	5826215	882	2	G	A	0.181	0.182615	0.193966	-298.012	1e-05	0.347945	0.998679
CA9	5825777	789	1	G	A	0.064	-0.286375	0.305433	-298.016	1e-05	0.349926	0.998679
CA4	5824603	49684586	4	G	A	0.19	0.266461	0.285138	-298.019	1e-05	0.35152	0.998679
CA6	5825222	17811931	3	G	A	0.136	0.19901	0.213837	-298.022	1e-05	0.353496	0.998679
CA9	10261997	809	3	G	A	0.065	-0.287534	0.309093	-298.023	1e-05	0.353707	0.998679
CA9	10260139	810	3	G	A	0.065	-0.287534	0.309093	-298.023	1e-05	0.353707	0.998679
CA4	5824873	36128919	6	G	A	0.318	-0.141117	0.152946	-298.03	1e-05	0.357637	0.998679
CA6	5825864|F|0-30:A>G-30:A>G	18062979	0	G	A	0.159	0.189964	0.208004	-298.038	1e-05	0.362538	0.998679
CA2	10257837	21145265	0	G	A	0.045	-0.311205	0.341588	-298.04	1e-05	0.3637	0.998679
CA4	5825152	57786499	5	G	A	0.138	-0.184825	0.202998	-298.041	1e-05	0.364003	0.998679
CA9	5825002	763	7	G	A	0.353	0.182956	0.201076	-298.041	1e-05	0.364316	0.998679
CA3	5825184|F|0-30:A>G-30:A>G	60885533	1	A	G	0.224	0.167105	0.184264	-298.044	1e-05	0.365896	0.998679
CA6	5825865	18062979	5	G	A	0.171	0.180565	0.19916	-298.044	1e-05	0.366025	0.998679
CA7	8776178|F|0-27:G>A-27:G>A	2352732	0	G	A	0.096	0.222496	0.245598	-298.045	1e-05	0.366393	0.998679
CA4	5826162	57833900	7	G	A	0.12	-0.196727	0.217224	-298.045	1e-05	0.36655	0.998679
CA3	10266667	47713622	7	G	A	0.42	-0.186078	0.206018	-298.047	1e-05	0.367833	0.998679
CA8	5824791	13667158	6	A	G	0.364	0.13873	0.154448	-298.052	1e-05	0.370473	0.998679
CA9	5825694|F|0-12:A>G-12:A>G	579	0	G	A	0.172	-0.209708	0.23563	-298.059	1e-05	0.37487	0.998679
CA3	5826102|F|0-31:G>A-31:G>A	47807794	0	A	G	0.404	-0.191513	0.215341	-298.06	1e-05	0.375213	0.998679
CA9	5824581	746	3	G	A	0.162	0.201785	0.227127	-298.061	1e-05	0.375706	0.998679
CA1	5825309	2215626	7	A	G	0.453	0.148463	0.167187	-298.061	1e-05	0.375931	0.998679
CA1	5825414|F|0-44:G>A-44:G>A	11110172	0	G	A	0.127	-0.213961	0.243074	-298.068	1e-05	0.380115	0.998679
CA4	5825132|F|0-48:A>G-48:A>G	32469371	2	G	A	0.255	-0.203227	0.232452	-298.073	1e-05	0.38334	0.998679
CA1	5826008	6037952	5	G	A	0.243	0.162678	0.187357	-298.078	1e-05	0.3866	0.998679
CA8	5824574	8821477	7	G	A	0.487	0.153111	0.176658	-298.079	1e-05	0.387459	0.998679
CA1	5824777	2731553	4	G	A	0.281	0.14178	0.163791	-298.08	1e-05	0.388057	0.998679
CA1	5825487	2206056	5	G	A	0.474	0.143495	0.167444	-298.088	1e-05	0.392799	0.998679
CA2	5824827	21946395	4	G	A	0.072	-0.231356	0.270303	-298.089	1e-05	0.393385	0.998679
CA4	5826118	49381281	3	G	A	0.201	0.249691	0.291894	-298.089	1e-05	0.393658	0.998679
CA2	11063680|F|0-37:G>A-37:G>A	21148420	2	A	G	0.052	-0.28154	0.331757	-298.095	1e-05	0.397411	0.998679
CA4	10269789|F|0-29:A>G-29:A>G	24374751	0	A	G	0.067	-0.452258	0.533023	-298.095	1e-05	0.397498	0.998679
CA4	5824651	35379834	4	G	A	0.366	0.156331	0.184558	-298.096	1e-05	0.398286	0.998679
CA4	13144425|F|0-7:G>A-7:G>A	57988179	1	A	G	0.163	-0.161847	0.191118	-298.096	1e-05	0.398406	0.998679
CA1	5824749	2422819	7	A	G	0.473	0.1438	0.170314	-298.099	1e-05	0.399807	0.998679
CA4	5825914	42412769	5	A	G	0.243	-0.192592	0.228375	-298.099	1e-05	0.40037	0.998679
CA6	5825359	17904167	4	G	A	0.15	0.177032	0.210348	-298.101	1e-05	0.401316	0.998679
CA7	23870936	51054837	6	G	A	0.338	0.172819	0.205695	-298.102	1e-05	0.402125	0.998679
CA1	5826137	2300647	7	A	G	0.473	0.140046	0.168092	-298.108	1e-05	0.406057	0.998679
CA7	5825186|F|0-42:A>G-42:A>G	24181370	0	A	G	0.287	-0.170469	0.204906	-298.109	1e-05	0.406741	0.998679
CA6	5826058	17841755	3	G	A	0.156	0.170721	0.205429	-298.11	1e-05	0.407242	0.998679
CA6	5825138	17800975	2	G	A	0.135	0.174347	0.210789	-298.113	1e-05	0.409459	0.998679
CA4	5826253	58210222	5	G	A	0.197	0.239521	0.290482	-298.115	1e-05	0.410903	0.998679
CA1	10266674	764425	0	G	A	0.07	0.222952	0.270495	-298.115	1e-05	0.411087	0.998679
CA4	5826022|F|0-61:G>A-61:G>A	34450831	0	G	A	0.354	0.17069	0.207147	-298.115	1e-05	0.411219	0.998679
CA4	8776140|F|0-31:A>G-31:A>G	56594379	0	A	G	0.061	0.250874	0.305078	-298.117	1e-05	0.412171	0.998679
CA3	5825585|F|0-50:A>G-50:A>G	31644005	0	G	A	0.137	-0.167266	0.20491	-298.122	1e-05	0.415605	0.998679
CA4	5824602	33331325	3	G	A	0.208	0.24086	0.296054	-298.124	1e-05	0.417156	0.998679
CA8	5825887	12054523	5	G	A	0.375	0.16134	0.199009	-298.126	1e-05	0.418786	0.998679
CA4	5825273|F|0-61:A>G-61:A>G	32950411	0	A	G	0.194	0.245968	0.303509	-298.127	1e-05	0.418962	0.998679
CA1	5824790	34376055	6	G	A	0.377	-0.137883	0.172179	-298.134	1e-05	0.42448	0.998679
CA4	5826006|F|0-6:A>G-6:A>G	8425679	0	G	A	0.471	0.119665	0.150659	-298.139	1e-05	0.428264	0.998679
CA4	5825707|F|0-28:A>G-28:A>G	51184153	0	G	A	0.156	0.267381	0.3391	-298.144	1e-05	0.431624	0.998679
CA4	10264580|F|0-30:A>G-30:A>G	17212970	0	A	G	0.182	0.247654	0.315728	-298.147	1e-05	0.434023	0.998679
CA1	5824848	7866973	7	A	G	0.433	0.122519	0.157332	-298.152	1e-05	0.437341	0.998679
CA3	10265755	35250197	0	G	A	0.076	-0.209203	0.26914	-298.153	1e-05	0.438181	0.998679
CA3	5825531|F|0-56:G>A-56:G>A	47725445	0	A	G	0.414	-0.161946	0.210457	-298.159	1e-05	0.442784	0.998679
CA3	10267664	39814340	6	A	G	0.464	-0.162042	0.212527	-298.164	1e-05	0.446962	0.998679
CA4	5825747|F|0-7:G>A-7:G>A	17099208	0	G	A	0.182	0.234674	0.308988	-298.166	1e-05	0.448727	0.998679
CA9	5824729	799	7	A	G	0.467	0.12835	0.169318	-298.167	1e-05	0.449593	0.998679
CA9	5824975	744	3	G	A	0.253	0.191724	0.253051	-298.168	1e-05	0.449827	0.998679
CA4	5824600	49813657	7	G	A	0.34	0.15337	0.203278	-298.17	1e-05	0.451719	0.998679
CA4	5824813	35698661	4	G	A	0.275	-0.152904	0.203264	-298.172	1e-05	0.453062	0.998679
CA4	5825532|F|0-54:G>A-54:G>A	8517888	2	G	A	0.5	0.112451	0.149664	-298.173	1e-05	0.453591	0.998679
CA4	5825187|F|0-15:A>G-15:A>G	46613507	0	A	G	0.201	0.226187	0.301311	-298.173	1e-05	0.453999	0.998679
CA9	10260073	793	7	A	G	0.467	0.123739	0.165128	-298.174	1e-05	0.454797	0.998679
CA1	8822601	1061098	1	G	A	0.083	0.187011	0.25014	-298.175	1e-05	0.455833	0.998679
CA6	5825713|F|0-24:A>G-24:A>G	63977687	0	G	A	0.061	-0.236111	0.315982	-298.175	1e-05	0.456072	0.998679
CA7	5824634	31072056	4	G	A	0.288	-0.147883	0.199344	-298.18	1e-05	0.459316	0.998679
CA1	5825118|F|0-46:G>A-46:G>A	17569886	0	G	A	0.131	-0.178189	0.24034	-298.18	1e-05	0.459584	0.998679
CA4	5825191|F|0-41:G>A-41:G>A	49717665	0	A	G	0.204	0.219552	0.297694	-298.183	1e-05	0.461944	0.998679
CA4	5826033	34394342	6	A	G	0.358	0.152947	0.208069	-298.185	1e-05	0.463418	0.998679
CA2	5825410|F|0-11:A>G-11:A>G	17283455	0	G	A	0.29	-0.121318	0.167377	-298.192	1e-05	0.469671	0.998679
CA7	5825685|F|0-23:A>G-23:A>G	48382833	0	G	A	0.42	0.156703	0.216997	-298.194	1e-05	0.471307	0.998679
CA2	5825281	17214862	6	G	A	0.305	-0.116643	0.161845	-298.195	1e-05	0.472191	0.998679
CA3	5825335	48122096	4	G	A	0.386	0.122942	0.17078	-298.195	1e-05	0.472696	0.998679
CA4	10259467	16564317	2	G	A	0.052	0.224791	0.312267	-298.195	1e-05	0.472704	0.998679
CA1	5825329	2976397	5	G	A	0.276	0.117774	0.165179	-298.2	1e-05	0.476925	0.998679
CA6	5825288|F|0-63:A>G-63:A>G	60208347	1	G	A	0.09	0.179076	0.251528	-298.201	1e-05	0.477578	0.998679
CA4	5825264	36448528	3	G	A	0.247	-0.147253	0.207175	-298.202	1e-05	0.478311	0.998679
CA5	5825936|F|0-29:A>G-29:A>G	5488532	0	G	A	0.213	0.13272	0.18797	-298.205	1e-05	0.481219	0.998679
CA5	5824763	7435588	4	G	A	0.248	0.114022	0.162769	-298.209	1e-05	0.484671	0.998679
CA9	10260165	869	2	G	A	0.097	-0.168388	0.240537	-298.21	1e-05	0.484958	0.998679
CA2	5825337	17224262	3	G	A	0.305	-0.110648	0.159685	-298.214	1e-05	0.489414	0.998679
CA4	10267531|F|0-42:G>A-42:G>A	33316083	0	A	G	0.204	0.201982	0.292861	-298.217	1e-05	0.491437	0.998679
CA9	5824644	750	5	G	A	0.243	0.177372	0.2594	-298.221	1e-05	0.495151	0.998679
CA2	5825219	21432604	1	G	A	0.058	-0.205934	0.302505	-298.223	1e-05	0.497052	0.998679
CA9	10258659	897	1	G	A	0.058	-0.205934	0.302505	-298.223	1e-05	0.497052	0.998679
CA6	13144427|F|0-11:A>G-11:A>G	12718106	0	G	A	0.258	0.247648	0.368825	-298.229	1e-05	0.502946	0.998679
CA4	5826179	36436225	3	G	A	0.104	-0.17807	0.267934	-298.234	1e-05	0.507304	0.998679
CA4	10264226	37797596	4	G	A	0.281	0.132181	0.198948	-298.234	1e-05	0.507434	0.998679
CA8	10269454	12225162	3	G	A	0.11	-0.147741	0.222396	-298.234	1e-05	0.50749	0.998679
CA9	5826231	741	7	G	A	0.193	0.193487	0.291419	-298.234	1e-05	0.507724	0.998679
CA1	5825050	2268857	5	G	A	0.48	0.110812	0.16774	-298.236	1e-05	0.50985	0.998679
CA2	5825219|F|0-10:G>A-10:G>A	21432604	0	A	G	0.057	-0.199843	0.302554	-298.236	1e-05	0.509913	0.998679
CA9	10266901	899	0	G	A	0.057	-0.199843	0.302554	-298.236	1e-05	0.509913	0.998679
CA4	5824671	36448600	5	G	A	0.355	-0.124431	0.188999	-298.238	1e-05	0.511291	0.998679
CA2	5824587	16554300	4	G	A	0.288	0.106938	0.164485	-298.243	1e-05	0.516577	0.998679
CA1	5825524|F|0-22:A>G-22:A>G	2243929	0	G	A	0.459	0.109705	0.169797	-298.246	1e-05	0.519185	0.998679
CA6	5825307|F|0-12:A>G-12:A>G	63408768	0	G	A	0.43	0.0964335	0.149386	-298.246	1e-05	0.519548	0.998679
CA9	10260129	758	4	G	A	0.268	-0.133657	0.207802	-298.248	1e-05	0.521061	0.998679
CA9	5825573|F|0-23:G>A-23:G>A	30	0	G	A	0.207	0.141193	0.219521	-298.248	1e-05	0.521064	0.998679
CA4	5825570	34540937	4	G	A	0.353	0.130399	0.203106	-298.248	1e-05	0.521818	0.998679
CA4	5825792	55300595	7	A	G	0.127	-0.138621	0.216169	-298.249	1e-05	0.522311	0.998679
CA1	8776042|F|0-27:G>A-27:G>A	6247924	4	G	A	0.209	0.134349	0.210493	-298.251	1e-05	0.524259	0.998679
CA1	5825750|F|0-6:G>A-6:G>A	7699696	0	G	A	0.436	0.102607	0.161127	-298.252	1e-05	0.525201	0.998679
CA8	5825431|F|0-60:G>A-60:G>A	6099208	0	G	A	0.344	0.114143	0.180081	-298.254	1e-05	0.52713	0.998679
CA9	10260167	761	4	G	A	0.255	-0.132101	0.209067	-298.255	1e-05	0.528422	0.998679
CA4	5824723	11114506	3	G	A	0.227	0.107938	0.170931	-298.255	1e-05	0.528677	0.998679
CA3	5826055	52693232	7	A	G	0.2	0.114876	0.182185	-298.256	1e-05	0.529277	0.998679
CA4	5825470|F|0-46:A>G-46:A>G	8574813	0	G	A	0.478	0.0939089	0.14919	-298.256	1e-05	0.529987	0.998679
CA4	5825422|F|0-66:A>G-66:A>G	54384992	0	G	A	0.172	-0.14596	0.232222	-298.257	1e-05	0.530591	0.998679
CA4	5824805	35824346	3	G	A	0.292	0.123706	0.1971	-298.257	1e-05	0.53118	0.998679
CA9	5825876|F|0-8:A>G-8:A>G	116	2	A	G	0.329	-0.107027	0.170954	-298.259	1e-05	0.53221	0.998679
CA1	5824664	2711085	3	G	A	0.273	0.103082	0.164751	-298.259	1e-05	0.532457	0.998679
CA1	8822754	1057324	2	G	A	0.09	0.150736	0.242091	-298.261	1e-05	0.534448	0.998679
CA4	5826223	36555635	7	A	G	0.36	-0.117412	0.19011	-298.264	1e-05	0.537758	0.998679
CA4	5825676	34450794	5	G	A	0.211	0.180722	0.292637	-298.264	1e-05	0.537783	0.998679
CA1	8776076|F|0-32:A>G-32:A>G	36006079	1	G	A	0.474	-0.114159	0.185167	-298.264	1e-05	0.538467	0.998679
CA4	5825220	34468504	5	G	A	0.211	0.181441	0.295247	-298.266	1e-05	0.539773	0.998679
CA6	5826141	11871781	2	G	A	0.168	0.120987	0.197135	-298.266	1e-05	0.540306	0.998679
CA4	5824938	11146254	0	G	A	0.229	0.103676	0.168986	-298.266	1e-05	0.540444	0.998679
CA7	5825158	23601365	7	G	A	0.2	0.115888	0.188906	-298.266	1e-05	0.540478	0.998679
CA7	5824803	20730537	5	G	A	0.428	0.102032	0.166754	-298.267	1e-05	0.54153	0.998679
CA6	5824598	60359331	4	G	A	0.222	-0.105407	0.172834	-298.269	1e-05	0.542852	0.998679
CA3	5825411|F|0-18:A>G-18:A>G	47709844	0	A	G	0.42	-0.12991	0.213055	-298.269	1e-05	0.542932	0.998679
CA9	5824641	998	3	G	A	0.143	0.135913	0.223327	-298.269	1e-05	0.543704	0.998679
CA8	8822680	12570885	2	G	A	0.097	-0.142396	0.234632	-298.27	1e-05	0.544822	0.998679
CA3	10260155	38147382	2	G	A	0.265	-0.126063	0.208032	-298.271	1e-05	0.545427	0.998679
CA9	5825039	749	2	G	A	0.206	0.177389	0.293476	-298.272	1e-05	0.546446	0.998679
CA4	5825569|F|0-39:G>A-39:G>A	34540937	0	G	A	0.363	0.12114	0.201391	-298.274	1e-05	0.548384	0.998679
CA7	8822692	33920102	2	G	A	0.135	0.126968	0.211801	-298.275	1e-05	0.549747	0.998679
CA8	5825086	2128548	6	G	A	0.397	0.124802	0.208652	-298.276	1e-05	0.550635	0.998679
CA9	5825111	848	6	G	A	0.298	-0.0975644	0.163153	-298.276	1e-05	0.550729	0.998679
CA9	10268953	792	2	G	A	0.058	-0.189394	0.316927	-298.276	1e-05	0.550993	0.998679
CA1	5825497	17121320	3	G	A	0.506	-0.0859947	0.144887	-298.278	1e-05	0.553703	0.998679
CA4	10266676	11301501	2	G	A	0.181	-0.126005	0.212513	-298.279	1e-05	0.554106	0.998679
CA9	5825984|F|0-21:A>G-21:A>G	468	0	A	G	0.401	-0.126515	0.213734	-298.279	1e-05	0.554774	0.998679
CA6	5824883	60091217	2	G	A	0.09	0.142968	0.242115	-298.28	1e-05	0.555727	0.998679
CA6	5825985	50872272	3	G	A	0.11	0.145007	0.246625	-298.282	1e-05	0.557421	0.998679
CA6	5825321|F|0-19:A>G-19:A>G	63659763	2	A	G	0.426	0.0881645	0.150292	-298.282	1e-05	0.558322	0.998679
CA5	5826214	1227735	3	G	A	0.156	0.113719	0.19738	-298.288	1e-05	0.565367	0.998679
CA5	23870317	27584466	5	G	A	0.197	0.125432	0.219718	-298.291	1e-05	0.568921	0.998679
CA9	5825110	836	7	G	A	0.3	-0.093362	0.164354	-298.293	1e-05	0.570831	0.998679
CA2	5825135	17107922	7	G	A	0.493	0.0837787	0.148004	-298.294	1e-05	0.572184	0.998679
CA4	5825434|F|0-13:G>A-13:G>A	36389456	0	G	A	0.162	-0.1847	0.328027	-298.296	1e-05	0.574217	0.998679
CA2	5825594	20375368	7	G	A	0.4	0.0845961	0.150264	-298.296	1e-05	0.574269	0.998679
CA6	10260134	63963339	3	G	A	0.058	-0.178245	0.317072	-298.296	1e-05	0.574829	0.998679
CA6	5825587|F|0-38:G>A-38:G>A	63662241	0	A	G	0.433	0.0818501	0.148619	-298.303	1e-05	0.582618	0.998679
CA4	5825862	34185594	2	G	A	0.245	0.120941	0.219806	-298.303	1e-05	0.582973	0.998679
CA2	5824720	16554366	5	G	A	0.276	0.091241	0.165868	-298.303	1e-05	0.583065	0.998679
CA8	5825797|F|0-52:A>G-52:A>G	12366660	0	A	G	0.115	-0.120317	0.218978	-298.303	1e-05	0.5835	0.998679
CA9	5824954	754	6	G	A	0.338	0.113017	0.205762	-298.303	1e-05	0.583627	0.998679
CA9	10260150	867	2	G	A	0.116	-0.120457	0.219658	-298.304	1e-05	0.584229	0.998679
CA3	5825482|F|0-27:A>G-27:A>G	47681818	1	G	A	0.413	-0.115763	0.211783	-298.305	1e-05	0.585442	0.998679
CA2	5825562|F|0-25:A>G-25:A>G	14697184	0	A	G	0.264	-0.118931	0.2183	-298.306	1e-05	0.586681	0.998679
CA6	5826073|F|0-14:A>G-14:A>G	18474548	0	A	G	0.427	-0.0883732	0.162812	-298.307	1e-05	0.588062	0.998679
CA8	5826049	8861720	7	G	A	0.493	0.095478	0.176023	-298.307	1e-05	0.588321	0.998679
CA7	5825818	49604106	7	G	A	0.487	0.10795	0.199209	-298.308	1e-05	0.58868	0.998679
CA1	8776116|F|0-65:G>A-65:G>A	36291329	1	A	G	0.484	-0.0998126	0.18524	-298.309	1e-05	0.590789	0.998679
CA9	5826224	843	5	G	A	0.086	-0.144018	0.268146	-298.31	1e-05	0.591988	0.998679
CA6	5826182|F|0-7:G>A-7:G>A	44435171	0	A	G	0.347	-0.230962	0.430306	-298.31	1e-05	0.592227	0.998679
CA1	5825217	2259024	7	A	G	0.48	0.0894796	0.16823	-298.313	1e-05	0.595574	0.998679
CA7	5826152	23281849	7	A	G	0.293	-0.0945668	0.177876	-298.313	1e-05	0.595744	0.998679
CA9	5826009|F|0-7:G>A-7:G>A	112	0	G	A	0.338	-0.0867267	0.164466	-298.315	1e-05	0.598734	0.998679
CA1	8822586	1061039	1	G	A	0.09	0.127194	0.241906	-298.316	1e-05	0.599789	0.998679
CA8	10259444	12466949	6	A	G	0.119	-0.113498	0.216838	-298.317	1e-05	0.601438	0.998679
CA8	10269749	19126958	4	G	A	0.275	0.109348	0.209708	-298.318	1e-05	0.602823	0.998679
CA4	8776019|F|0-15:G>A-15:G>A	11097051	1	A	G	0.401	0.101321	0.195413	-298.32	1e-05	0.604861	0.998679
CA9	10260143	855	3	G	A	0.123	-0.110956	0.215015	-298.321	1e-05	0.606573	0.998679
CA9	8822600	874	2	G	A	0.077	0.132699	0.257602	-298.322	1e-05	0.607205	0.998679
CA2	10267019|F|0-16:G>A-16:G>A	21375677	0	G	A	0.061	-0.153727	0.298446	-298.322	1e-05	0.607233	0.998679
CA4	10269352	36048409	4	G	A	0.092	-0.147131	0.286032	-298.322	1e-05	0.607724	0.998679
CA7	5824819	23574599	2	G	A	0.206	0.0943422	0.183497	-298.322	1e-05	0.607899	0.998679
CA3	5826056	52693232	7	G	A	0.213	0.0916886	0.178637	-298.323	1e-05	0.608505	0.998679
CA3	5825893|F|0-15:A>G-15:A>G	49659320	0	G	A	0.073	-0.158538	0.309407	-298.323	1e-05	0.609116	0.998679
CA5	5825305|F|0-32:G>A-32:G>A	11260770	0	G	A	0.175	0.0973932	0.190463	-298.324	1e-05	0.609843	0.998679
CA4	10266453	11107900	3	G	A	0.175	-0.112254	0.219757	-298.324	1e-05	0.610221	0.998679
CA3	5825120|F|0-63:G>A-63:G>A	37872607	0	A	G	0.497	0.088255	0.172855	-298.324	1e-05	0.610386	0.998679
CA7	5826184	49568364	7	A	G	0.18	0.106764	0.209239	-298.324	1e-05	0.610611	0.998679
CA2	5825975|F|0-9:G>A-9:G>A	16632532	0	A	G	0.299	0.0871681	0.170887	-298.324	1e-05	0.610722	0.998679
CA2	5826024	21531313	5	A	G	0.428	-0.0796397	0.156147	-298.324	1e-05	0.610766	0.998679
CA3	5825173|F|0-68:G>A-68:G>A	39760227	2	A	G	0.458	-0.107674	0.212368	-298.326	1e-05	0.612875	0.998679
CA2	5824912	17372840	3	G	A	0.299	-0.0817719	0.161347	-298.326	1e-05	0.613019	0.998679
CA6	5824824	63722541	6	A	G	0.43	0.0746686	0.147426	-298.326	1e-05	0.613248	0.998679
CA6	5824839	60027378	2	G	A	0.09	0.123157	0.24399	-298.327	1e-05	0.614452	0.998679
CA6	5826017|F|0-31:A>G-31:A>G	13896382	0	G	A	0.236	-0.101126	0.201642	-298.329	1e-05	0.61673	0.998679
CA3	5826107|F|0-55:A>G-55:A>G	47713556	0	A	G	0.411	-0.106759	0.212886	-298.329	1e-05	0.616749	0.998679
CA7	5826012|F|0-30:A>G-30:A>G	24065749	0	A	G	0.29	-0.102352	0.204797	-298.329	1e-05	0.617953	0.998679
CA7	5825241|F|0-42:G>A-42:G>A	22622780	6	G	A	0.391	-0.0816241	0.164776	-298.332	1e-05	0.621054	0.998679
CA9	5824888	886	1	G	A	0.083	0.127549	0.257852	-298.332	1e-05	0.621551	0.998679
CA6	5825698	63086936	5	A	G	0.388	0.0731466	0.149739	-298.335	1e-05	0.6259	0.998679
CA4	5825927	4739863	2	G	A	0.116	0.105345	0.215811	-298.335	1e-05	0.626152	0.998679
CA2	5825336|F|0-63:A>G-63:A>G	17224262	0	G	A	0.296	-0.0786293	0.162432	-298.337	1e-05	0.629025	0.998679
CA4	10265817	16692912	7	G	A	0.2	0.14477	0.299633	-298.338	1e-05	0.629674	0.998679
CA9	5825119|F|0-46:G>A-46:G>A	450	0	A	G	0.207	0.14072	0.293653	-298.339	1e-05	0.632478	0.998679
CA7	8776179|F|0-29:G>A-29:G>A	24054121	0	A	G	0.293	-0.0973222	0.203216	-298.34	1e-05	0.632686	0.998679
CA4	5825409|F|0-66:A>G-66:A>G	36470836	0	A	G	0.102	-0.130698	0.27452	-298.341	1e-05	0.634685	0.998679
CA1	5824955	35008794	5	G	A	0.48	-0.0872654	0.186323	-298.345	1e-05	0.640197	0.998679
CA1	5825697|F|0-33:G>A-33:G>A	36291294	0	G	A	0.506	0.0856628	0.183145	-298.345	1e-05	0.640642	0.998679
CA9	5824841	800	5	A	G	0.5	-0.0782342	0.16745	-298.345	1e-05	0.641014	0.998679
CA4	11064111|F|0-36:A>G-36:A>G	37829943	0	A	G	0.277	0.0946921	0.204442	-298.347	1e-05	0.643898	0.998679
CA1	5825204	2178270	6	G	A	0.483	0.0782047	0.169932	-298.348	1e-05	0.646018	0.998679
CA9	5825576|F|0-26:G>A-26:G>A	53	0	A	G	0.328	0.0730211	0.159041	-298.349	1e-05	0.646789	0.998679
CA9	10268847	822	6	G	A	0.325	-0.0727958	0.159343	-298.35	1e-05	0.648428	0.998679
CA3	10268440	39563699	7	A	G	0.433	-0.0940369	0.206242	-298.35	1e-05	0.64907	0.998679
CA6	5826069|F|0-33:G>A-33:G>A	63609236	0	A	G	0.433	0.0680264	0.149777	-298.351	1e-05	0.65034	0.998679
CA4	5826034	34394342	4	G	A	0.359	0.0940966	0.207201	-298.351	1e-05	0.650378	0.998679
CA7	5825817	49604106	7	A	G	0.5	0.0880688	0.194292	-298.351	1e-05	0.650988	0.998679
CA4	5825278|F|0-60:A>G-60:A>G	36200340	1	G	A	0.25	-0.0937718	0.206882	-298.351	1e-05	0.651003	0.998679
CA8	10260128	12458636	2	G	A	0.123	-0.0959445	0.212656	-298.353	1e-05	0.652505	0.998679
CA4	5824734	58166368	7	G	A	0.447	0.0781863	0.173438	-298.353	1e-05	0.652769	0.998679
CA3	10265615	39579976	6	A	G	0.45	-0.0940804	0.211032	-298.355	1e-05	0.656364	0.998679
CA3	5826238	23846444	7	A	G	0.127	0.0986852	0.221524	-298.355	1e-05	0.6566	0.998679
CA9	10261998	834	3	G	A	0.188	0.0798915	0.180307	-298.356	1e-05	0.65833	0.998679
CA7	8776082|F|0-13:G>A-13:G>A	49609996	5	A	G	0.474	-0.0886527	0.201583	-298.358	1e-05	0.660716	0.998679
CA4	5825789	49813723	6	A	G	0.344	0.0906936	0.20692	-298.358	1e-05	0.661784	0.998679
CA4	5824760	57988113	7	A	G	0.173	-0.0823864	0.188476	-298.359	1e-05	0.662643	0.998679
CA7	5826018|F|0-44:G>A-44:G>A	23172418	0	G	A	0.309	-0.0762198	0.17489	-298.359	1e-05	0.663585	0.998679
CA3	5824785	10175279	3	G	A	0.286	-0.0860607	0.197877	-298.36	1e-05	0.664233	0.998679
CA2	10264073|F|0-45:A>G-45:A>G	21608519	0	G	A	0.299	0.0738175	0.170119	-298.36	1e-05	0.66496	0.998679
CA8	10265136|F|0-67:A>G-67:A>G	8614730	0	G	A	0.49	0.078878	0.182388	-298.361	1e-05	0.666006	0.998679
CA4	5825830|F|0-48:G>A-48:G>A	35085516	0	A	G	0.417	0.0871206	0.201523	-298.361	1e-05	0.666125	0.998679
CA7	8822700	23793426	5	G	A	0.191	-0.0825297	0.190931	-298.361	1e-05	0.666169	0.998679
CA9	10262004	832	3	G	A	0.195	0.0768731	0.178089	-298.361	1e-05	0.666599	0.998679
CA2	5824918	17568124	6	G	A	0.285	-0.0715033	0.165911	-298.361	1e-05	0.667094	0.998679
CA6	5826136|F|0-50:A>G-50:A>G	59999441	0	G	A	0.248	-0.0778343	0.181195	-298.362	1e-05	0.668119	0.998679
CA4	5825883|F|0-60:G>A-60:G>A	36111687	0	G	A	0.245	-0.0904825	0.211028	-298.362	1e-05	0.668694	0.998679
CA4	10268338	17083179	3	G	A	0.188	-0.128426	0.300684	-298.363	1e-05	0.669898	0.998679
CA6	13144413|F|0-20:A>G-20:A>G	13408681	2	A	G	0.094	0.105034	0.249969	-298.366	1e-05	0.674938	0.998679
CA6	5825519|F|0-12:A>G-12:A>G	63397897	0	A	G	0.433	0.0620434	0.148617	-298.367	1e-05	0.676917	0.998679
CA9	5825355|F|0-8:A>G-8:A>G	569	0	G	A	0.245	-0.0867041	0.208559	-298.368	1e-05	0.678191	0.998679
CA9	5824962	735	7	G	A	0.227	0.100292	0.241556	-298.368	1e-05	0.678584	0.998679
CA4	10269621	11301501	7	A	G	0.18	-0.0918234	0.221312	-298.368	1e-05	0.678793	0.998679
CA1	5825971|F|0-20:A>G-20:A>G	36288539	0	A	G	0.465	-0.0787763	0.189997	-298.368	1e-05	0.679002	0.998679
CA9	5825207|F|0-15:A>G-15:A>G	275	0	G	A	0.156	0.087558	0.211841	-298.369	1e-05	0.679952	0.998679
CA7	10264409|F|0-26:A>G-26:A>G	7307415	0	G	A	0.061	0.136336	0.329978	-298.369	1e-05	0.680063	0.998679
CA6	5824624	63401364	5	G	A	0.441	0.0606919	0.147486	-298.37	1e-05	0.681275	0.998679
CA2	5825897|F|0-55:G>A-55:G>A	37004006	0	G	A	0.49	-0.0729208	0.178008	-298.37	1e-05	0.682636	0.998679
CA6	5826132|F|0-55:G>A-55:G>A	63098629	0	A	G	0.408	0.0617066	0.150717	-298.37	1e-05	0.682804	0.998679
CA3	10269196	49625766	0	G	A	0.076	0.11889	0.290836	-298.371	1e-05	0.683269	0.998679
CA4	10264572|F|0-46:G>A-46:G>A	16975817	0	A	G	0.188	0.126722	0.311982	-298.372	1e-05	0.685174	0.998679
CA4	10267891|F|0-22:A>G-22:A>G	17290304	0	A	G	0.188	0.126722	0.311982	-298.372	1e-05	0.685174	0.998679
CA6	5825284	17598006	5	G	A	0.217	0.0703886	0.174325	-298.373	1e-05	0.68694	0.998679
CA4	10263401	10798714	3	G	A	0.234	-0.0886174	0.220124	-298.373	1e-05	0.68782	0.998679
CA5	10268324|F|0-31:G>A-31:G>A	11454281	0	A	G	0.175	0.0773289	0.19252	-298.374	1e-05	0.68849	0.998679
CA7	5825848	23532313	6	A	G	0.477	-0.0782054	0.195529	-298.374	1e-05	0.689738	0.998679
CA6	5826029|F|0-26:G>A-26:G>A	63086870	0	G	A	0.408	0.0600166	0.15123	-298.375	1e-05	0.692026	0.998679
CA9	8822721	781	4	G	A	0.17	-0.0925441	0.233472	-298.376	1e-05	0.692375	0.998679
CA2	8776009|F|0-24:G>A-24:G>A	16624759	2	A	G	0.306	0.0662301	0.168054	-298.377	1e-05	0.694055	0.998679
CA3	5825608|F|0-12:G>A-12:G>A	47888250	0	A	G	0.344	-0.0773175	0.198296	-298.378	1e-05	0.697146	0.998679
CA4	10268120	8115377	4	G	A	0.078	-0.101644	0.261161	-298.378	1e-05	0.697668	0.998679
CA7	5825424|F|0-45:G>A-45:G>A	34997549	2	G	A	0.345	-0.0707585	0.181913	-298.379	1e-05	0.69784	0.998679
CA9	5824812	280	4	G	A	0.15	-0.0786897	0.203934	-298.38	1e-05	0.700138	0.998679
CA4	15979458|F|0-66:G>A-66:G>A	49602627	7	A	G	0.19	-0.109789	0.284646	-298.38	1e-05	0.700252	0.998679
CA7	5825371	23744887	2	G	A	0.213	0.0704256	0.183261	-298.38	1e-05	0.701297	0.998679
CA9	5825055	718	2	G	A	0.168	-0.0715914	0.187555	-298.381	1e-05	0.703208	0.998679
CA2	5825108	17983821	7	G	A	0.307	-0.0619139	0.164215	-298.383	1e-05	0.706674	0.998679
CA2	5824766	29724018	4	G	A	0.379	0.0717279	0.190257	-298.383	1e-05	0.706692	0.998679
CA9	5825979|F|0-26:G>A-26:G>A	481	0	A	G	0.277	-0.077512	0.20706	-298.384	1e-05	0.708665	0.998679
CA2	5825185|F|0-46:A>G-46:A>G	21639997	0	A	G	0.452	-0.0589711	0.157823	-298.384	1e-05	0.709179	0.998679
CA9	5826104	892	6	G	A	0.51	0.0762989	0.204455	-298.385	1e-05	0.70953	0.998679
CA4	10259627	21957906	5	G	A	0.309	-0.0729518	0.195742	-298.385	1e-05	0.709893	0.998679
CA1	10270237|F|0-18:A>G-18:A>G	41285992	0	G	A	0.153	0.134483	0.364269	-298.386	1e-05	0.712499	0.998679
CA2	15989892	34729699	2	G	A	0.239	-0.0803755	0.218371	-298.387	1e-05	0.713331	0.998679
CA5	10261992	1128296	1	G	A	0.103	0.086966	0.237184	-298.387	1e-05	0.714378	0.998679
CA3	23870846|F|0-55:A>G-55:A>G	39341787	0	A	G	0.137	0.0745489	0.20399	-298.387	1e-05	0.715278	0.998679
CA6	5825200|F|0-33:G>A-33:G>A	63086654	0	G	A	0.417	0.0547879	0.150224	-298.388	1e-05	0.715833	0.998679
CA7	5824570	20730537	7	A	G	0.393	0.0620682	0.170716	-298.388	1e-05	0.716676	0.998679
CA6	5824773	63712334	6	G	A	0.444	0.0534875	0.147122	-298.388	1e-05	0.71669	0.998679
CA4	10269416	35906017	4	G	A	0.118	-0.090326	0.249369	-298.389	1e-05	0.717689	0.998679
CA4	5826015	33633288	5	G	A	0.197	-0.105129	0.291284	-298.389	1e-05	0.718661	0.998679
CA4	10264963	10584740	5	G	A	0.23	-0.0786162	0.218903	-298.39	1e-05	0.719988	0.998679
CA4	5825976	35784622	2	G	A	0.129	-0.0874492	0.243528	-298.39	1e-05	0.720021	0.998679
CA7	8822694	34061049	1	G	A	0.128	0.0770595	0.215519	-298.39	1e-05	0.72117	0.998679
CA6	5825838|F|0-66:G>A-66:G>A	63067308	0	A	G	0.414	0.0539391	0.150968	-298.39	1e-05	0.721369	0.998679
CA4	11063857|F|0-51:A>G-51:A>G	11473614	0	G	A	0.175	-0.0798743	0.223688	-298.39	1e-05	0.721525	0.998679
CA9	10260105	225	7	G	A	0.3	0.0558019	0.156937	-298.391	1e-05	0.722653	0.998679
CA6	5824951	17596134	5	G	A	0.217	0.061828	0.174763	-298.392	1e-05	0.72399	0.998679
CA1	10266405|F|0-27:G>A-27:G>A	7518540	0	A	G	0.054	0.11273	0.323032	-298.393	1e-05	0.727587	0.998679
CA3	10270196	39653327	5	G	A	0.454	-0.0733363	0.21127	-298.394	1e-05	0.728978	0.998679
CA9	5825065	755	7	A	G	0.28	0.0588931	0.170069	-298.394	1e-05	0.729601	0.998679
CA1	5825650	39525756	2	G	A	0.071	-0.101519	0.294266	-298.395	1e-05	0.730576	0.998679
CA1	5825611|F|0-68:G>A-68:G>A	1709416	0	G	A	0.424	0.058372	0.170027	-298.395	1e-05	0.731837	0.998679
CA4	5826230	33634835	7	A	G	0.18	0.0998151	0.291306	-298.396	1e-05	0.732334	0.998679
CA4	5825025	46615198	6	G	A	0.205	0.100526	0.294912	-298.396	1e-05	0.73367	0.998679
CA4	23870354	34394408	2	G	A	0.155	0.116427	0.343005	-298.397	1e-05	0.734748	0.998679
CA5	5826026|F|0-42:G>A-42:G>A	16141765	0	G	A	0.083	-0.0879695	0.261291	-298.398	1e-05	0.736825	0.998679
CA1	5825150|F|0-67:A>G-67:A>G	1709482	0	G	A	0.411	0.0590403	0.175786	-298.398	1e-05	0.737433	0.998679
CA1	8776052	6164080	2	G	A	0.206	-0.069965	0.208532	-298.398	1e-05	0.737698	0.998679
CA9	15979851	945	4	G	A	0.157	0.11427	0.342661	-298.399	1e-05	0.73923	0.998679
CA2	5825594|F|0-18:G>A-18:G>A	20375368	0	A	G	0.392	0.0508353	0.153329	-298.399	1e-05	0.740688	0.998679
CA4	5825183|F|0-65:G>A-65:G>A	34387268	0	G	A	0.197	0.0977641	0.296944	-298.4	1e-05	0.742429	0.998679
CA2	5825135|F|0-15:A>G-15:A>G	17107922	0	A	G	0.484	0.047995	0.147122	-298.401	1e-05	0.744699	0.998679
CA4	5825972	49439000	5	G	A	0.204	0.0958645	0.296994	-298.402	1e-05	0.7473	0.998679
CA4	5825486|F|0-48:G>A-48:G>A	10588881	0	G	A	0.239	-0.0717343	0.222297	-298.402	1e-05	0.747366	0.998679
CA9	5825326	279	4	G	A	0.15	-0.0659435	0.205494	-298.403	1e-05	0.748722	0.998679
CA4	23871260	34317964	4	G	A	0.15	0.104188	0.326297	-298.403	1e-05	0.749932	0.998679
CA9	15979636	947	4	G	A	0.157	0.110493	0.346194	-298.403	1e-05	0.750037	0.998679
CA7	5826170	47381973	7	A	G	0.32	0.0643163	0.202816	-298.404	1e-05	0.751587	0.998679
CA4	10269013|F|0-10:A>G-10:A>G	8136235	0	G	A	0.086	0.0824172	0.260058	-298.404	1e-05	0.751737	0.998679
CA4	8776039	16480668	4	G	A	0.078	-0.0817399	0.260156	-298.405	1e-05	0.753801	0.998679
CA2	5826068|F|0-21:G>A-21:G>A	19383755	0	G	A	0.185	0.0732138	0.234974	-298.406	1e-05	0.755782	0.998679
CA4	5825850	35020641	3	A	G	0.409	0.0637559	0.204775	-298.406	1e-05	0.755961	0.998679
CA9	5824782	767	7	G	A	0.513	0.0563654	0.181591	-298.406	1e-05	0.756681	0.998679
CA1	5826123	1986178	5	A	G	0.428	-0.0517748	0.167179	-298.406	1e-05	0.757213	0.998679
CA7	5826041|F|0-30:G>A-30:G>A	48919355	0	G	A	0.334	-0.0573996	0.186483	-298.407	1e-05	0.758653	0.998679
CA1	11063160|F|0-17:G>A-17:G>A	3496051	3	G	A	0.156	-0.0595078	0.193413	-298.407	1e-05	0.75875	0.998679
CA9	5824992	748	6	G	A	0.245	0.0820355	0.266955	-298.407	1e-05	0.759032	0.998679
CA4	5824727	52668539	6	G	A	0.245	0.0573626	0.186695	-298.407	1e-05	0.759069	0.998679
CA9	10260146	870	3	G	A	0.097	-0.0742226	0.241795	-298.407	1e-05	0.759287	0.998679
CA4	10265127|F|0-35:A>G-35:A>G	35163471	0	G	A	0.061	-0.0898685	0.300496	-298.409	1e-05	0.765294	0.998679
CA6	5825886|F|0-26:G>A-26:G>A	63122165	0	G	A	0.42	0.04424	0.150379	-298.411	1e-05	0.769011	0.998679
CA6	5825202|F|0-67:G>A-67:G>A	63212002	0	A	G	0.401	0.0437425	0.148732	-298.411	1e-05	0.769079	0.998679
CA9	5825047	887	2	G	A	0.084	-0.0742547	0.252796	-298.411	1e-05	0.76936	0.998679
CA4	5824709	10992517	4	G	A	0.399	0.0570545	0.194478	-298.411	1e-05	0.769635	0.998679
CA4	5825916	28892017	3	G	A	0.253	0.0763205	0.263082	-298.412	1e-05	0.772131	0.998679
CA5	10263976|F|0-38:G>A-38:G>A	50549133	0	G	A	0.261	0.095598	0.332586	-298.413	1e-05	0.774165	0.998679
CA4	5824683	35643383	7	G	A	0.447	-0.0606829	0.212125	-298.413	1e-05	0.77521	0.998679
CA4	15979328	51146984	3	G	A	0.156	0.0976515	0.34154	-298.413	1e-05	0.77533	0.998679
CA2	5825799	21695074	7	G	A	0.46	-0.0443762	0.155463	-298.413	1e-05	0.775689	0.998679
CA4	10263403	11107228	3	G	A	0.182	-0.0615599	0.216074	-298.414	1e-05	0.776105	0.998679
CA4	11063553|F|0-47:A>G-47:A>G	4314110	0	G	A	0.175	-0.0533427	0.19082	-298.415	1e-05	0.780204	0.998679
CA4	5826212	36231643	7	G	A	0.24	-0.0555445	0.207901	-298.418	1e-05	0.789699	0.998679
CA4	5824730	36007288	2	G	A	0.11	-0.066938	0.252136	-298.419	1e-05	0.790994	0.998679
CA9	10258103	838	5	G	A	0.178	-0.0877754	0.33073	-298.419	1e-05	0.79106	0.998679
CA1	13144397|F|0-44:G>A-44:G>A	44303210	1	A	G	0.061	0.0806694	0.3046	-298.419	1e-05	0.791491	0.998679
CA9	5826048|F|0-27:G>A-27:G>A	521	0	G	A	0.484	0.0461337	0.176894	-298.42	1e-05	0.794599	0.998679
CA7	10270032|F|0-52:G>A-52:G>A	23695828	1	G	A	0.212	0.0486842	0.189355	-298.421	1e-05	0.797443	0.998679
CA9	5825062	830	4	G	A	0.242	-0.0538783	0.210946	-298.422	1e-05	0.798748	0.998679
CA4	5824740	12166986	6	G	A	0.219	-0.0430618	0.16977	-298.422	1e-05	0.800108	0.998679
CA1	5824774	28930289	7	G	A	0.393	-0.0499513	0.197162	-298.422	1e-05	0.800337	0.998679
CA9	5825628	728	7	G	A	0.48	0.0365762	0.144537	-298.422	1e-05	0.800564	0.998679
CA5	5824942	55933606	5	G	A	0.316	-0.0447854	0.180549	-298.423	1e-05	0.804427	0.998679
CA4	5825564|F|0-7:A>G-7:A>G	4298419	0	A	G	0.166	0.0474355	0.191999	-298.424	1e-05	0.805192	0.998679
CA7	5825226|F|0-5:A>G-5:A>G	47492213	0	G	A	0.338	0.0502234	0.204092	-298.424	1e-05	0.805948	0.998679
CA4	5824607	34209566	5	G	A	0.184	-0.0700583	0.28507	-298.424	1e-05	0.806199	0.998679
CA9	23871312|F|0-14:A>G-14:A>G	152	0	G	A	0.226	0.0753355	0.309479	-298.425	1e-05	0.808001	0.998679
CA1	5826129|F|0-33:G>A-33:G>A	7782723	0	A	G	0.328	0.0393639	0.16202	-298.425	1e-05	0.808364	0.998679
CA4	5824678	10902615	7	A	G	0.413	0.0483123	0.199742	-298.425	1e-05	0.809202	0.998679
CA9	5826092	927	2	G	A	0.129	0.0503755	0.210026	-298.425	1e-05	0.810765	0.998679
CA7	5825746	47355520	3	G	A	0.338	0.0491218	0.205528	-298.426	1e-05	0.811423	0.998679
CA5	5825195	12757135	5	G	A	0.243	0.0395381	0.165921	-298.426	1e-05	0.811972	0.998679
CA4	10263407	10798680	3	G	A	0.234	-0.0521611	0.220327	-298.426	1e-05	0.813172	0.998679
CA4	5825157|F|0-49:G>A-49:G>A	58167555	1	G	A	0.439	0.0416789	0.178027	-298.427	1e-05	0.815209	0.998679
CA4	5824733	28254517	5	G	A	0.487	0.0484479	0.207019	-298.427	1e-05	0.815278	0.998679
CA4	5825252	4394875	3	G	A	0.169	0.0429905	0.18503	-298.427	1e-05	0.816582	0.998679
CA3	11064378|F|0-13:A>G-13:A>G	49579599	0	G	A	0.073	-0.0731568	0.316206	-298.428	1e-05	0.817346	0.998679
CA9	5825682|F|0-11:G>A-11:G>A	538	0	A	G	0.427	0.0344768	0.149527	-298.428	1e-05	0.817955	0.998679
CA4	10265542	10683799	7	G	A	0.227	-0.0504986	0.220511	-298.428	1e-05	0.819169	0.998679
CA4	5824571	35824346	2	G	A	0.129	-0.0556349	0.244749	-298.428	1e-05	0.820483	0.998679
CA6	5825647	60606521	4	G	A	0.144	0.0506223	0.228955	-298.43	1e-05	0.825308	0.998679
CA3	13155344|F|0-61:G>A-61:G>A	47509465	3	G	A	0.331	-0.0405647	0.184792	-298.43	1e-05	0.826541	0.998679
CA4	5824964	36388452	1	G	A	0.109	-0.0579527	0.264584	-298.43	1e-05	0.826916	0.998679
CA6	5825648	60480736	5	G	A	0.132	0.0505953	0.233252	-298.431	1e-05	0.828565	0.998679
CA7	23870368	46636177	3	G	A	0.052	-0.0780037	0.362303	-298.431	1e-05	0.82982	0.998679
CA6	5825389|F|0-39:A>G-39:A>G	60122125	1	G	A	0.103	0.0510148	0.238212	-298.431	1e-05	0.830709	0.998679
CA7	5824757	49550499	5	A	G	0.493	0.0413339	0.193728	-298.431	1e-05	0.83133	0.998679
CA7	5824833	23276334	1	G	A	0.301	-0.0368342	0.174043	-298.432	1e-05	0.83267	0.998679
CA6	5825522	63609170	5	G	A	0.428	0.0307942	0.146656	-298.432	1e-05	0.833966	0.998679
CA4	8822714	54289329	4	G	A	0.176	-0.0476631	0.22817	-298.432	1e-05	0.83481	0.998679
CA9	5825428	868	7	G	A	0.367	-0.0361891	0.174743	-298.433	1e-05	0.836208	0.998679
CA9	5825355	790	7	A	G	0.247	-0.0435037	0.212613	-298.433	1e-05	0.838145	0.998679
CA6	5825394|F|0-27:A>G-27:A>G	63189184	0	A	G	0.404	0.0303248	0.149025	-298.433	1e-05	0.839023	0.998679
CA4	5825813|F|0-65:G>A-65:G>A	10283093	0	G	A	0.232	-0.0330091	0.16328	-298.434	1e-05	0.840059	0.998679
CA9	5824989	787	6	G	A	0.49	-0.0338814	0.168839	-298.434	1e-05	0.841221	0.998679
CA3	10265476	39687351	5	A	G	0.467	0.0422861	0.211907	-298.434	1e-05	0.842097	0.998679
CA9	10263406	903	3	G	A	0.169	0.0436835	0.219151	-298.434	1e-05	0.842269	0.998679
CA7	5825313|F|0-14:A>G-14:A>G	44534660	0	G	A	0.315	-0.030987	0.155608	-298.434	1e-05	0.842422	0.998679
CA2	5825673|F|0-30:A>G-30:A>G	17992885	5	G	A	0.299	0.0337922	0.169965	-298.434	1e-05	0.842669	0.998679
CA7	8822691	33920168	3	G	A	0.123	-0.0434598	0.218957	-298.435	1e-05	0.842929	0.998679
CA1	5824563	10914658	5	G	A	0.382	-0.0410674	0.2071	-298.435	1e-05	0.843075	0.998679
CA4	5825144	36552606	2	G	A	0.297	-0.0366717	0.185815	-298.435	1e-05	0.843811	0.998679
CA4	5825350|F|0-17:G>A-17:G>A	10641928	0	G	A	0.236	-0.0434278	0.222502	-298.435	1e-05	0.845512	0.998679
CA6	5825667|F|0-14:G>A-14:G>A	46460803	0	G	A	0.334	-0.0467204	0.239854	-298.435	1e-05	0.845819	0.998679
CA7	8822701	34042829	3	G	A	0.123	-0.0421899	0.218709	-298.436	1e-05	0.84729	0.998679
CA4	10259915	17266798	7	G	A	0.193	0.0575752	0.29928	-298.436	1e-05	0.8477	0.998679
CA1	8776077|F|0-27:G>A-27:G>A	1954285	1	G	A	0.452	-0.0313066	0.166297	-298.437	1e-05	0.850925	0.998679
CA4	5825814	10283093	5	G	A	0.224	0.0312493	0.165996	-298.437	1e-05	0.850928	0.998679
CA4	15979637	34221361	1	G	A	0.154	0.0633046	0.343694	-298.437	1e-05	0.854109	0.998679
CA4	10268625	17300484	4	G	A	0.183	-0.0581271	0.317959	-298.438	1e-05	0.855187	0.998679
CA7	5825379|F|0-60:G>A-60:G>A	49868571	0	A	G	0.468	0.0382745	0.210899	-298.438	1e-05	0.856229	0.998679
CA4	10267072	17300438	4	G	A	0.19	0.0544364	0.301585	-298.438	1e-05	0.856998	0.998679
CA4	5824717	34468725	4	G	A	0.19	0.0519223	0.292028	-298.438	1e-05	0.859116	0.998679
CA4	10261490	34541003	3	G	A	0.156	0.0605804	0.343386	-298.439	1e-05	0.860197	0.998679
CA5	5825935|F|0-61:A>G-61:A>G	11528264	0	G	A	0.175	0.0342755	0.194284	-298.439	1e-05	0.860197	0.998679
CA7	5825136|F|0-16:G>A-16:G>A	19362729	0	G	A	0.223	0.0330537	0.190001	-298.439	1e-05	0.862123	0.998679
CA2	5824929	30220930	5	G	A	0.336	0.0288381	0.167081	-298.439	1e-05	0.863194	0.998679
CA4	10264904	17288281	3	G	A	0.188	0.0513895	0.301155	-298.44	1e-05	0.864731	0.998679
CA3	10266665	48077195	4	G	A	0.392	0.0283098	0.171749	-298.441	1e-05	0.869294	0.998679
CA9	15979673	827	5	G	A	0.23	-0.0351493	0.21457	-298.441	1e-05	0.870094	0.998679
CA4	5825689	35824309	7	G	A	0.413	0.03257	0.200186	-298.441	1e-05	0.87097	0.998679
CA3	5825400|F|0-63:A>G-63:A>G	48122030	0	A	G	0.379	0.0279434	0.174261	-298.441	1e-05	0.872814	0.998679
CA7	5825763	20291617	6	G	A	0.377	-0.0250693	0.157283	-298.442	1e-05	0.873572	0.998679
CA4	10268524|F|0-15:G>A-15:G>A	17266921	0	A	G	0.191	0.0479235	0.301816	-298.442	1e-05	0.874049	0.998679
CA8	10263910	13802587	4	G	A	0.065	0.045422	0.287545	-298.442	1e-05	0.874693	0.998679
CA8	5824688	10190767	7	G	A	0.373	-0.0325388	0.209205	-298.442	1e-05	0.876604	0.998679
CA4	10268524	17266921	4	G	A	0.19	0.0467179	0.300686	-298.442	1e-05	0.876734	0.998679
CA3	5825913|F|0-45:G>A-45:G>A	39848570	0	A	G	0.455	-0.0329006	0.212198	-298.442	1e-05	0.876989	0.998679
CA9	13155093	839	7	G	A	0.18	0.045712	0.296028	-298.442	1e-05	0.877484	0.998679
CA4	23870345	34577234	3	G	A	0.136	0.0501491	0.325462	-298.442	1e-05	0.877745	0.998679
CA4	5825362|F|0-55:G>A-55:G>A	10868808	0	A	G	0.392	-0.030258	0.196711	-298.442	1e-05	0.877955	0.998679
CA7	5825609|F|0-64:A>G-64:A>G	31184956	0	G	A	0.127	0.0335942	0.218421	-298.442	1e-05	0.877966	0.998679
CA6	11062423	29269163	6	G	A	0.238	0.0251246	0.16479	-298.443	1e-05	0.879022	0.998679
CA4	5826120	17288281	6	A	G	0.179	-0.0507321	0.334944	-298.443	1e-05	0.879809	0.998679
CA9	5826072|F|0-18:G>A-18:G>A	429	0	A	G	0.468	-0.0325536	0.215032	-298.443	1e-05	0.879868	0.998679
CA6	5825484|F|0-43:A>G-43:A>G	59999332	0	G	A	0.239	-0.0268078	0.179515	-298.443	1e-05	0.881486	0.998679
CA8	5825340|F|0-38:G>A-38:G>A	8579754	0	G	A	0.484	0.0263974	0.177919	-298.443	1e-05	0.882248	0.998679
CA4	23870353	34503697	3	G	A	0.149	0.0489637	0.334397	-298.443	1e-05	0.88378	0.998679
CA4	5825361	58283108	5	G	A	0.211	0.0259307	0.181383	-298.444	1e-05	0.886509	0.998679
CA6	5825269|F|0-49:G>A-49:G>A	63834436	0	A	G	0.43	0.020943	0.147645	-298.444	1e-05	0.887387	0.998679
CA4	10259858	17216766	5	G	A	0.191	0.0425156	0.302709	-298.444	1e-05	0.888489	0.998679
CA4	5825498|F|0-66:G>A-66:G>A	41474884	0	A	G	0.506	-0.0311454	0.221869	-298.444	1e-05	0.888546	0.998679
CA2	5825515|F|0-12:A>G-12:A>G	18060830	0	G	A	0.217	0.0248443	0.179035	-298.445	1e-05	0.889816	0.998679
CA6	5825649	60606454	2	G	A	0.148	0.0314194	0.227127	-298.445	1e-05	0.890158	0.998679
CA5	5825178	55933645	5	G	A	0.316	-0.0250448	0.18283	-298.445	1e-05	0.891224	0.998679
CA1	5826229	6170558	6	G	A	0.219	-0.0285253	0.209266	-298.445	1e-05	0.891755	0.998679
CA3	5825392	48116041	4	G	A	0.392	0.0229174	0.171092	-298.445	1e-05	0.89362	0.998679
CA4	10258962	17002270	5	G	A	0.197	-0.0378761	0.286614	-298.445	1e-05	0.895039	0.998679
CA2	5826065|F|0-14:G>A-14:G>A	17064152	0	G	A	0.309	0.0237787	0.180495	-298.445	1e-05	0.895362	0.998679
CA5	10269845	63843329	6	A	G	0.483	0.0212296	0.16344	-298.446	1e-05	0.896822	0.998679
CA4	10266958	17179825	4	G	A	0.183	0.0372604	0.293511	-298.446	1e-05	0.899149	0.998679
CA4	5824795	34468659	7	G	A	0.187	0.035773	0.281948	-298.446	1e-05	0.899204	0.998679
CA3	5825739	39687362	5	G	A	0.467	-0.0272661	0.214993	-298.446	1e-05	0.899247	0.998679
CA8	5825473|F|0-14:G>A-14:G>A	8854556	0	G	A	0.487	0.0224569	0.179216	-298.446	1e-05	0.900446	0.998679
CA7	10267001	50311526	7	G	A	0.353	0.0251528	0.20082	-298.446	1e-05	0.90049	0.998679
CA4	10268599	16946911	5	G	A	0.178	0.0397739	0.320596	-298.447	1e-05	0.901429	0.998679
CA6	5824772	60423450	7	G	A	0.32	0.019532	0.159695	-298.447	1e-05	0.902815	0.998679
CA6	5824753	11973862	6	A	G	0.47	-0.0220373	0.180585	-298.447	1e-05	0.903033	0.998679
CA4	10269370	17183046	5	G	A	0.191	0.0368199	0.302495	-298.447	1e-05	0.90328	0.998679
CA4	5824830	33633288	7	A	G	0.193	-0.0342338	0.293558	-298.447	1e-05	0.907316	0.998679
CA4	10264466|F|0-20:G>A-20:G>A	17108529	1	G	A	0.183	-0.0335084	0.290875	-298.448	1e-05	0.908439	0.998679
CA7	5825520	23532379	7	G	A	0.513	0.0216429	0.192376	-298.448	1e-05	0.910572	0.998679
CA3	10260156	38309836	4	G	A	0.209	0.0220582	0.19871	-298.448	1e-05	0.911756	0.998679
CA4	5826052|F|0-8:A>G-8:A>G	43776716	0	A	G	0.506	-0.0242992	0.221486	-298.448	1e-05	0.912783	0.998679
CA4	10258911	16633965	4	G	A	0.196	0.0321348	0.292978	-298.448	1e-05	0.912804	0.998679
CA9	5825216	813	7	G	A	0.46	0.0183624	0.168628	-298.448	1e-05	0.91343	0.998679
CA9	5824968	833	6	G	A	0.464	-0.0205821	0.190603	-298.448	1e-05	0.91415	0.998679
CA7	8822705	34061532	3	G	A	0.11	0.0247402	0.232596	-298.449	1e-05	0.915432	0.998679
CA2	5825595	20375368	4	A	G	0.366	0.0160733	0.153356	-298.449	1e-05	0.916664	0.998679
CA2	5824913	16823485	4	G	A	0.261	-0.0176427	0.172505	-298.449	1e-05	0.918674	0.998679
CA8	5825500|F|0-24:G>A-24:G>A	12133583	0	G	A	0.105	-0.0233583	0.2307	-298.449	1e-05	0.919485	0.998679
CA7	5824698	47490087	6	G	A	0.318	-0.0206668	0.204309	-298.449	1e-05	0.91956	0.998679
CA3	10258418	39580042	3	A	G	0.455	-0.0209202	0.209066	-298.449	1e-05	0.920424	0.998679
CA7	5825849	23532313	5	A	G	0.513	0.0192951	0.197662	-298.449	1e-05	0.922365	0.998679
CA6	5825212|F|0-23:A>G-23:A>G	61858016	0	A	G	0.153	-0.0206065	0.213035	-298.45	1e-05	0.923069	0.998679
CA4	5824847	35643383	5	A	G	0.454	0.0204951	0.214629	-298.45	1e-05	0.92405	0.998679
CA2	5824633	16685826	6	G	A	0.311	0.0154342	0.165018	-298.45	1e-05	0.925605	0.998679
CA1	5825483|F|0-12:A>G-12:A>G	1976289	0	G	A	0.455	-0.0153716	0.166385	-298.45	1e-05	0.926513	0.998679
CA4	10263411	10683758	4	G	A	0.235	0.0196688	0.219305	-298.45	1e-05	0.928653	0.998679
CA9	5825669	884	4	G	A	0.17	0.0165085	0.18506	-298.45	1e-05	0.929035	0.998679
CA7	8822704	23793387	4	G	A	0.203	0.0166001	0.187926	-298.45	1e-05	0.929727	0.998679
CA7	5825481|F|0-44:G>A-44:G>A	49506777	0	G	A	0.503	-0.0178237	0.202465	-298.45	1e-05	0.929965	0.998679
CA6	5824884	60530965	4	G	A	0.137	0.0202603	0.236322	-298.45	1e-05	0.931792	0.998679
CA6	5825058	38937224	6	A	G	0.344	0.0187462	0.220536	-298.451	1e-05	0.93237	0.998679
CA4	5826027|F|0-11:A>G-11:A>G	17183046	0	G	A	0.194	0.0264879	0.314527	-298.451	1e-05	0.932996	0.998679
CA1	10265001|F|0-19:A>G-19:A>G	7353492	0	G	A	0.054	0.0264634	0.323068	-298.451	1e-05	0.934823	0.998679
CA7	5824901	49568364	6	G	A	0.205	-0.0162017	0.199577	-298.451	1e-05	0.935405	0.998679
CA1	5824911	40070605	3	G	A	0.143	0.0157714	0.203667	-298.451	1e-05	0.938377	0.998679
CA5	5824635	28004396	3	G	A	0.143	0.0153416	0.204604	-298.451	1e-05	0.940327	0.998679
CA2	5825869	20620194	2	G	A	0.161	0.014773	0.199952	-298.452	1e-05	0.9412	0.998679
CA7	10268219|F|0-55:G>A-55:G>A	50306274	0	A	G	0.347	0.0143906	0.200084	-298.452	1e-05	0.942757	0.998679
CA6	10260136	50199025	7	G	A	0.4	-0.01084	0.155617	-298.452	1e-05	0.944557	0.998679
CA2	5825423|F|0-46:A>G-46:A>G	330751	0	A	G	0.137	0.0142363	0.204711	-298.452	1e-05	0.944648	0.998679
CA9	5824840	900	6	G	A	0.49	-0.0140075	0.202054	-298.452	1e-05	0.944821	0.998679
CA7	5825303|F|0-18:G>A-18:G>A	49212211	0	A	G	0.503	0.0138739	0.206134	-298.452	1e-05	0.946426	0.998679
CA4	5825556	34317964	6	G	A	0.205	0.0183135	0.272895	-298.452	1e-05	0.946583	0.998679
CA4	5825056	24452987	6	A	G	0.497	-0.0149207	0.223809	-298.452	1e-05	0.946934	0.998679
CA9	5824998	756	2	G	A	0.123	0.0163555	0.247067	-298.452	1e-05	0.947306	0.998679
CA4	15990192	8022236	2	G	A	0.084	0.0166234	0.252781	-298.452	1e-05	0.947653	0.998679
CA4	5825441	4340531	3	G	A	0.182	-0.0117575	0.180324	-298.452	1e-05	0.948098	0.998679
CA2	5825858	16754635	7	G	A	0.293	-0.0107213	0.168152	-298.452	1e-05	0.949245	0.998679
CA1	5825749	2808785	6	G	A	0.325	-0.0102175	0.162292	-298.452	1e-05	0.949883	0.998679
CA4	10269045	17099208	5	G	A	0.178	0.01764	0.285587	-298.452	1e-05	0.950828	0.998679
CA7	5825968|F|0-7:A>G-7:A>G	49545394	0	G	A	0.487	0.0123867	0.202834	-298.452	1e-05	0.951384	0.998679
CA9	5824990	785	3	G	A	0.195	0.0129891	0.214684	-298.452	1e-05	0.951834	0.998679
CA4	8822719	54425060	3	G	A	0.162	-0.0143557	0.238298	-298.452	1e-05	0.952041	0.998679
CA4	10260135	8227804	1	G	A	0.083	0.0147459	0.252786	-298.452	1e-05	0.953559	0.998679
CA7	8822703	31158665	3	G	A	0.13	0.0124886	0.21487	-298.452	1e-05	0.953728	0.998679
CA3	5825368|F|0-60:A>G-60:A>G	38248385	0	G	A	0.207	0.0106946	0.203626	-298.453	1e-05	0.958183	0.998679
CA2	5824846	21523845	5	A	G	0.434	0.00783896	0.158195	-298.453	1e-05	0.960544	0.998679
CA3	5825723|F|0-41:G>A-41:G>A	38228370	0	G	A	0.204	0.0102146	0.208612	-298.453	1e-05	0.961011	0.998679
CA9	5825628|F|0-66:G>A-66:G>A	511	0	A	G	0.484	0.0069368	0.14403	-298.453	1e-05	0.96165	0.998679
CA8	5825348|F|0-57:A>G-57:A>G	10347833	0	G	A	0.041	0.0192421	0.413312	-298.453	1e-05	0.962928	0.998679
CA4	5825246	33313082	3	G	A	0.195	-0.01373	0.295582	-298.453	1e-05	0.963012	0.998679
CA4	5824620	33331391	3	G	A	0.195	-0.01373	0.295582	-298.453	1e-05	0.963012	0.998679
CA7	5825163|F|0-43:A>G-43:A>G	49214276	0	G	A	0.494	0.00891763	0.200595	-298.453	1e-05	0.964599	0.998783
CA4	8822723	54341892	3	G	A	0.169	0.00774315	0.228172	-298.454	1e-05	0.972973	0.999406
CA4	11064367|F|0-42:A>G-42:A>G	16756915	2	G	A	0.203	-0.0102154	0.301752	-298.454	1e-05	0.973038	0.999406
CA7	5826089|F|0-22:G>A-22:G>A	49556634	0	G	A	0.494	-0.00643703	0.203042	-298.454	1e-05	0.97475	0.999406
CA4	5825843	13311285	5	G	A	0.309	-0.00456774	0.15821	-298.454	1e-05	0.977005	0.999406
CA4	5824832	15505538	5	G	A	0.48	0.00455572	0.176257	-298.454	1e-05	0.979413	0.999406
CA7	5825968	49545394	5	A	G	0.487	0.00503668	0.197754	-298.454	1e-05	0.979714	0.999406
CA9	5825446|F|0-44:G>A-44:G>A	532	0	G	A	0.197	0.00715033	0.290923	-298.454	1e-05	0.980424	0.999406
CA7	5825787	49209308	7	G	A	0.5	0.00484606	0.20492	-298.454	1e-05	0.981164	0.999406
CA9	5826155	732	2	G	A	0.29	0.00403243	0.187796	-298.454	1e-05	0.982897	0.999406
CA1	5824959	4179724	6	A	G	0.391	-0.00313544	0.153569	-298.454	1e-05	0.983737	0.999406
CA7	5824719	23789289	3	G	A	0.221	0.00354986	0.181244	-298.454	1e-05	0.984399	0.999406
CA9	5825119	837	4	G	A	0.196	-0.00528215	0.313766	-298.454	1e-05	0.98659	0.999406
CA1	5825513|F|0-30:A>G-30:A>G	1099848	2	G	A	0.106	-0.00305161	0.230753	-298.454	1e-05	0.989466	0.999406
CA8	5826035|F|0-60:G>A-60:G>A	8620214	0	G	A	0.484	0.00231876	0.180104	-298.454	1e-05	0.989745	0.999406
CA9	5824967	399	6	A	G	0.457	0.0024216	0.19183	-298.454	1e-05	0.989945	0.999406
CA1	5824960	1973037	5	A	G	0.461	-0.00200388	0.165484	-298.454	1e-05	0.990354	0.999406
CA3	5824672	34831909	3	G	A	0.403	-0.00233536	0.195469	-298.454	1e-05	0.990483	0.999406
CA4	10264203	16928513	1	G	A	0.186	-0.00224102	0.30285	-298.454	1e-05	0.994105	0.999883
CA9	5824744	774	6	G	A	0.517	0.00106044	0.180141	-298.454	1e-05	0.995311	0.999883
CA4	5825167|F|0-61:G>A-61:G>A	35641589	0	A	G	0.455	0.000674231	0.215226	-298.454	1e-05	0.997505	0.999883
CA5	5824952	38640946	3	G	A	0.325	-0.000438003	0.189625	-298.454	1e-05	0.99816	0.999883
CA7	5825380|F|0-7:G>A-7:G>A	9952917	0	G	A	0.162	0.000173159	0.216446	-298.454	1e-05	0.999363	0.999883
CA4	5825624|F|0-49:A>G-49:A>G	34124952	0	G	A	0.156	-5.01863e-05	0.341575	-298.454	1e-05	0.999883	0.999883
chr	rs	ps	n_miss	allele1	allele0	af	beta	se	logl_H1	l_remle	p_wald	fdr
CA9	5825096	821	7	G	A	0.107	0.377124	0.115441	-214.903	0.465747	0.0013024	0.53252
CA4	5825419|F|0-36:A>G-36:A>G	37991781	0	A	G	0.492	-0.291066	0.0943525	-215.407	0.388697	0.00235774	0.53252
CA4	5824835	38005583	8	A	G	0.483	-0.27585	0.0923323	-215.696	0.392335	0.00320437	0.53252
CA1	5825172	7475256	9	G	A	0.406	0.28452	0.095546	-215.924	0.371531	0.00330301	0.53252
CA4	10258969	38005649	9	A	G	0.491	-0.26127	0.0912152	-216.077	0.378135	0.00467597	0.53252
CA4	5825835	38027332	8	A	G	0.483	0.259131	0.0914445	-216.336	0.330141	0.00512595	0.53252
CA9	5825973	904	7	G	A	0.35	0.25443	0.0912765	-216.597	0.328519	0.00588258	0.53252
CA4	5825899	38090247	7	A	G	0.486	0.253149	0.0908726	-216.474	0.328031	0.00591232	0.53252
CA1	5824850	7456854	9	A	G	0.389	0.256526	0.0931201	-216.347	0.449396	0.00647659	0.53252
CA4	10264226	37797596	4	G	A	0.256	0.292323	0.109794	-216.557	0.44803	0.00845944	0.625998
CA9	5824644	750	7	G	A	0.237	0.380283	0.147929	-216.686	0.469425	0.0109574	0.661717
CA4	5824734	58166368	8	G	A	0.443	0.245413	0.0955688	-216.572	0.732375	0.011043	0.661717
CA4	11064111|F|0-36:A>G-36:A>G	37829943	0	A	G	0.253	0.280958	0.111503	-216.939	0.440086	0.0126142	0.661717
CA7	5825462	31071994	5	G	A	0.268	-0.290884	0.118202	-216.773	0.652528	0.0148014	0.661717
CA9	5825003	844	3	G	A	0.077	0.334948	0.137617	-217.077	0.559755	0.0159133	0.661717
CA9	5825720|F|0-16:G>A-16:G>A	546	3	G	A	0.273	0.25021	0.103401	-216.893	0.550639	0.0165237	0.661717
CA9	5826100	859	9	G	A	0.491	0.250024	0.103748	-216.954	0.682494	0.0169633	0.661717
CA1	5825655|F|0-34:G>A-34:G>A	3093579	0	A	G	0.269	0.248651	0.103415	-216.932	0.542698	0.0172132	0.661717
CA4	5825162|F|0-45:G>A-45:G>A	56720735	0	G	A	0.34	0.316893	0.132496	-216.794	0.756255	0.0177999	0.661717
CA4	5824741	12166986	7	G	A	0.232	0.230781	0.0975196	-217.083	0.819601	0.0190194	0.661717
CA4	5825822|F|0-42:A>G-42:A>G	41524197	0	A	G	0.255	0.426661	0.181212	-217.057	0.483972	0.0196263	0.661717
CA4	5824874	12193392	8	A	G	0.455	0.234057	0.0997535	-217.174	1.08921	0.0200465	0.661717
CA5	5825203	43209910	8	G	A	0.358	0.233712	0.100027	-217.216	0.60476	0.0205669	0.661717
CA9	10267177|F|0-9:G>A-9:G>A	427	0	G	A	0.179	0.437648	0.192861	-217.253	0.93155	0.0244404	0.75358
CA9	5824975	744	4	G	A	0.25	0.341698	0.15171	-217.364	0.499616	0.0255112	0.755132
CA1	23870854|F|0-36:A>G-36:A>G	40960229	7	A	G	0.054	0.354114	0.158415	-217.612	0.496875	0.0266237	0.757753
CA9	5824759	742	5	G	A	0.196	0.412017	0.188004	-217.285	0.749442	0.029697	0.798829
CA4	10268578|F|0-39:G>A-39:G>A	25634163	1	G	A	0.117	-0.648852	0.30153	-217.388	0.802909	0.0327404	0.798829
CA1	5825655	3093579	5	G	A	0.274	0.205068	0.0955029	-217.66	0.459973	0.0331121	0.798829
CA7	10269882	39701790	1	G	A	0.055	0.320123	0.149453	-217.765	0.534956	0.0335409	0.798829
CA1	5824991	3068770	5	G	A	0.274	0.20763	0.0976253	-217.618	0.504307	0.0347987	0.798829
CA4	15990164	56720159	6	G	A	0.348	0.272973	0.129519	-217.431	0.696602	0.0364512	0.798829
CA1	5824777	2731553	4	G	A	0.283	0.20313	0.0983329	-217.693	0.5283	0.0402863	0.798829
CA4	5825273|F|0-61:A>G-61:A>G	32950411	1	A	G	0.202	0.508173	0.246619	-217.359	0.789251	0.0407838	0.798829
CA9	5825694|F|0-12:A>G-12:A>G	579	0	G	A	0.174	-0.279722	0.135918	-217.741	0.868622	0.0410293	0.798829
CA9	10260073	793	8	A	G	0.438	0.18915	0.092804	-218.082	0.380124	0.0429961	0.798829
CA4	5826064	36284807	9	G	A	0.337	-0.253078	0.124192	-217.607	0.627427	0.0430345	0.798829
CA4	5824788	38148476	7	G	A	0.401	-0.18351	0.0907981	-217.797	0.496355	0.0447529	0.798829
CA4	5824974	41088142	5	G	A	0.257	0.300684	0.150296	-218.012	0.426183	0.0469382	0.798829
CA6	5824598	60359331	5	G	A	0.229	-0.178835	0.0897371	-217.954	0.589275	0.0477861	0.798829
CA4	5825837|F|0-52:A>G-52:A>G	38291899	0	G	A	0.079	-0.282646	0.143043	-217.954	0.647616	0.0496885	0.798829
CA4	5824756	35698732	2	G	A	0.181	0.261492	0.133053	-217.858	0.598533	0.0509152	0.798829
CA4	5824705	38398139	2	G	A	0.077	-0.278174	0.141993	-217.995	0.651245	0.0516492	0.798829
CA1	5825750|F|0-6:G>A-6:G>A	7699696	0	G	A	0.429	0.171233	0.088326	-218.003	0.570566	0.0541081	0.798829
CA5	5824763	7435588	5	G	A	0.251	0.148071	0.0764449	-218.141	0.606468	0.0543157	0.798829
CA6	5824753	11973862	6	A	G	0.478	0.194673	0.101314	-218.009	0.66915	0.0562503	0.798829
CA1	5825005	23931680	8	A	G	0.301	-0.189771	0.0999704	-218.048	0.52354	0.0592603	0.798829
CA4	5825903	35382486	3	A	G	0.343	0.236488	0.125007	-217.875	0.639431	0.0601225	0.798829
CA2	5824587	16554300	5	G	A	0.268	0.191117	0.101236	-217.966	0.720666	0.060657	0.798829
CA4	5826054	36048409	9	A	G	0.086	-0.341944	0.181276	-217.966	0.787181	0.0608631	0.798829
CA8	10269749	19126958	5	G	A	0.251	0.197396	0.104908	-218.16	0.637313	0.0615044	0.798829
CA9	5824939	260	3	G	A	0.265	0.322085	0.171787	-218.099	0.459497	0.0624242	0.798829
CA4	5825711	33509260	4	G	A	0.133	-0.286162	0.153488	-218.116	0.567694	0.0638945	0.798829
CA4	5824620	33331391	4	G	A	0.2	0.392199	0.210399	-217.833	0.704959	0.0639398	0.798829
CA3	5825794	49805135	8	G	A	0.449	0.175601	0.0948899	-218.012	0.709418	0.0658689	0.798829
CA4	5826179	36436225	3	G	A	0.099	-0.303331	0.164676	-218.045	0.731396	0.0671219	0.798829
CA4	5825902	35382486	2	G	A	0.346	0.228293	0.124003	-217.97	0.646327	0.0672639	0.798829
CA9	5825291	740	3	G	A	0.204	0.434342	0.236954	-217.795	0.751841	0.0684511	0.798829
CA4	5826197|F|0-24:G>A-24:G>A	24374751	3	G	A	0.221	-0.323321	0.176904	-217.925	0.686291	0.0692556	0.798829
CA4	10269352	36048409	4	G	A	0.089	-0.320057	0.175401	-218.077	0.755552	0.0697017	0.798829
CA4	5826223	36555635	7	A	G	0.339	-0.234918	0.129556	-218.013	0.782382	0.0714581	0.798829
CA4	5826164|F|0-38:A>G-38:A>G	34466368	0	G	A	0.209	0.463559	0.255936	-217.786	0.76347	0.0717723	0.798829
CA4	5825147	36041411	9	G	A	0.211	-0.25311	0.139883	-218.056	0.706149	0.0720521	0.798829
CA9	5825777	789	2	G	A	0.077	-0.278369	0.154219	-218.266	0.579818	0.0727415	0.798829
CA6	10258005	64006681	9	A	G	0.069	-0.30056	0.167184	-218.251	0.617665	0.0738885	0.798829
CA7	15979520|F|0-62:A>G-62:A>G	19860552	2	G	A	0.266	-0.165594	0.0924623	-218.302	0.612371	0.0749849	0.798829
CA9	10262003	862	4	G	A	0.083	0.253227	0.142045	-218.593	0.407153	0.0763178	0.798829
CA4	5824603	49684586	4	G	A	0.2	0.354159	0.199147	-218.028	0.698222	0.0770292	0.798829
CA4	5825264	36448528	4	G	A	0.228	-0.242086	0.13641	-218.109	0.703268	0.0776388	0.798829
CA1	5824891	11381152	5	G	A	0.33	-0.169806	0.0961942	-218.248	0.594421	0.0792191	0.798829
CA1	5826008	6037952	6	G	A	0.242	0.173659	0.099156	-218.335	0.652375	0.0815851	0.798829
CA9	5825657	745	4	G	A	0.2	0.358748	0.205569	-218.071	0.650633	0.0826658	0.798829
CA9	5826231	741	7	G	A	0.203	0.368806	0.211695	-218.047	0.670968	0.0831886	0.798829
CA1	5825272|F|0-31:A>G-31:A>G	11381627	1	G	A	0.336	-0.167495	0.0966727	-218.293	0.583277	0.08488	0.798829
CA4	5824565	36627478	7	G	A	0.322	-0.208572	0.1209	-218.21	0.675493	0.0862157	0.798829
CA4	5825246	33313082	3	G	A	0.204	0.388541	0.225399	-218.029	0.697143	0.0864622	0.798829
CA4	23870838|F|0-54:G>A-54:G>A	30050834	2	A	G	0.242	-0.255375	0.148287	-218.149	0.672779	0.0867558	0.798829
CA9	10261997	809	3	G	A	0.055	-0.304566	0.17706	-218.392	0.768919	0.0871267	0.798829
CA9	10260139	810	3	G	A	0.055	-0.304566	0.17706	-218.392	0.768919	0.0871267	0.798829
CA7	5825136|F|0-16:G>A-16:G>A	19362729	0	G	A	0.215	0.161349	0.0938763	-218.659	0.456906	0.0873818	0.798829
CA4	10269789	24374751	6	G	A	0.129	-0.262455	0.153042	-218.374	0.583747	0.0880805	0.798829
CA4	5826118	49381281	4	G	A	0.206	0.384684	0.225078	-218.05	0.709548	0.0891537	0.798829
CA6	5825713|F|0-24:A>G-24:A>G	63977687	0	G	A	0.073	-0.268656	0.157775	-218.438	0.584086	0.0903353	0.798829
CA4	10267531|F|0-42:G>A-42:G>A	33316083	0	A	G	0.212	0.394606	0.231991	-218.032	0.708955	0.0906779	0.798829
CA9	5825039	749	3	G	A	0.21	0.38897	0.230293	-218.054	0.726343	0.0929455	0.808268
CA1	5824848	7866973	9	A	G	0.429	0.146535	0.087021	-218.458	0.567003	0.0939339	0.808268
CA6	5824976	20524867	4	G	A	0.283	-0.165153	0.0992704	-218.662	0.474041	0.0979185	0.83287
CA4	10268630	27746660	4	G	A	0.233	-0.288335	0.174638	-218.179	0.66258	0.100473	0.835588
CA8	10260106	13699991	4	G	A	0.078	-0.218478	0.132444	-218.642	0.844196	0.100771	0.835588
CA1	5825568|F|0-48:A>G-48:A>G	11339523	0	A	G	0.329	-0.160081	0.0972971	-218.441	0.583356	0.101657	0.835588
CA9	5825742	777	9	G	A	0.366	0.210536	0.128377	-218.315	0.643277	0.102755	0.835588
CA4	5825191|F|0-41:G>A-41:G>A	49717665	0	A	G	0.212	0.375071	0.229633	-218.167	0.694595	0.104143	0.83767
CA7	8822694	34061049	1	G	A	0.12	0.227451	0.140191	-218.437	0.854273	0.10646	0.847103
CA1	5825749	2808785	6	G	A	0.343	0.155115	0.0969394	-218.466	0.645421	0.111326	0.853007
CA4	10270073|F|0-48:G>A-48:G>A	56597883	0	G	A	0.438	0.163301	0.102065	-218.495	0.818237	0.111359	0.853007
CA4	5825676	34450794	6	G	A	0.213	0.360153	0.226416	-218.226	0.71453	0.113438	0.853007
CA4	5826006|F|0-6:A>G-6:A>G	8425679	0	G	A	0.462	0.133581	0.0846331	-218.682	0.492701	0.11624	0.853007
CA9	10268953	792	2	G	A	0.071	-0.246928	0.156555	-218.649	0.585593	0.116491	0.853007
CA6	10260134	63963339	3	G	A	0.072	-0.246683	0.156465	-218.651	0.584857	0.116644	0.853007
CA9	5824558	739	5	G	A	0.196	0.297783	0.189271	-218.435	0.592571	0.117402	0.853007
CA4	5825470|F|0-46:A>G-46:A>G	8574813	0	G	A	0.473	0.137923	0.0878943	-218.572	0.56792	0.118359	0.853007
CA4	5824765	33509189	4	G	A	0.122	-0.236815	0.151167	-218.631	0.593064	0.118968	0.853007
CA4	5825024	33250613	7	G	A	0.198	0.313782	0.200363	-218.404	0.603421	0.119088	0.853007
CA1	5824664	2711085	4	G	A	0.272	0.153375	0.098148	-218.59	0.545898	0.119882	0.853007
CA9	5825970	804	4	G	A	0.144	0.175843	0.112962	-218.629	0.724405	0.121307	0.853536
CA7	8822692	33920102	2	G	A	0.126	0.211312	0.137673	-218.579	0.858435	0.126568	0.853536
CA4	5825854	35067233	5	G	A	0.101	-0.223476	0.145614	-218.61	0.692698	0.126609	0.853536
CA4	5824873	36128919	6	G	A	0.337	-0.173435	0.113039	-218.352	0.689251	0.126713	0.853536
CA6	5826177|F|0-51:A>G-51:A>G	8916791	0	G	A	0.234	0.150212	0.0982512	-218.838	0.509739	0.128055	0.853536
CA6	11062423	29269163	7	G	A	0.249	0.112031	0.0741818	-218.958	0.527105	0.13274	0.853536
CA9	5825765	811	4	G	A	0.15	0.170394	0.113063	-218.695	0.731114	0.133547	0.853536
CA1	5824685	17114651	7	A	G	0.379	0.121765	0.0811641	-218.762	0.615288	0.135305	0.853536
CA9	5824896	815	2	G	A	0.099	-0.218005	0.145484	-218.662	0.693085	0.13576	0.853536
CA8	5825658|F|0-18:G>A-18:G>A	8025622	0	G	A	0.065	0.25511	0.170616	-218.669	0.702039	0.136605	0.853536
CA4	5825210	49971643	7	G	A	0.192	0.266329	0.178327	-218.597	0.597847	0.137061	0.853536
CA1	10260130	24368577	2	G	A	0.071	0.214729	0.14435	-218.825	0.61415	0.138618	0.853536
CA6	5825180	994892	4	G	A	0.133	-0.19338	0.130134	-218.692	0.663278	0.139028	0.853536
CA8	5824574	8821477	8	G	A	0.477	0.168782	0.113732	-218.604	0.738066	0.139549	0.853536
CA1	5825524|F|0-22:A>G-22:A>G	2243929	0	G	A	0.457	-0.20083	0.136455	-218.381	0.758211	0.142829	0.853536
CA9	5824798	764	8	G	A	0.341	-0.248541	0.169172	-218.474	0.896473	0.143535	0.853536
CA7	5824757	49550499	5	A	G	0.469	0.197433	0.134405	-218.544	0.754149	0.143594	0.853536
CA4	5825932	35085582	3	G	A	0.094	-0.21332	0.14558	-218.732	0.704313	0.144579	0.853536
CA6	8822738	61442199	9	A	G	0.451	0.121299	0.0829489	-218.749	0.570841	0.145393	0.853536
CA4	5825157|F|0-49:G>A-49:G>A	58167555	1	G	A	0.434	0.145934	0.100047	-218.733	0.681591	0.1464	0.853536
CA1	5825329	2976397	5	G	A	0.279	0.144602	0.0991763	-218.739	0.538688	0.146576	0.853536
CA9	5824949	121	8	G	A	0.307	-0.135063	0.0932216	-218.77	0.66559	0.149123	0.853536
CA4	5824805	35824346	4	G	A	0.267	0.197893	0.136711	-218.615	0.812194	0.149488	0.853536
CA2	11063680|F|0-37:G>A-37:G>A	21148420	2	A	G	0.066	-0.231926	0.160335	-218.818	0.72366	0.149773	0.853536
CA4	5825187|F|0-15:A>G-15:A>G	46613507	0	A	G	0.209	0.357631	0.247282	-218.393	0.653063	0.149846	0.853536
CA9	5826148|F|0-18:G>A-18:G>A	438	0	A	G	0.147	-0.19489	0.134867	-218.836	0.59084	0.150182	0.853536
CA4	10268159	28648217	4	G	A	0.233	-0.231434	0.164455	-218.565	0.644092	0.16107	0.853536
CA2	8822658	19713590	2	G	A	0.093	-0.181012	0.128863	-218.946	0.59116	0.161838	0.853536
CA2	8822780	19714080	2	G	A	0.093	-0.181012	0.128863	-218.946	0.59116	0.161838	0.853536
CA1	5824876	19865302	2	G	A	0.06	0.194688	0.138929	-219.003	0.775705	0.162833	0.853536
CA4	10269788	24332104	4	G	A	0.233	-0.240199	0.171432	-218.573	0.633823	0.162896	0.853536
CA4	10260078	25459693	9	A	G	0.234	-0.233471	0.166959	-218.611	0.614225	0.163721	0.853536
CA4	5825972	49439000	6	G	A	0.208	0.300747	0.216471	-218.579	0.63904	0.166453	0.853536
CA9	5824954	754	9	G	A	0.32	0.214649	0.155899	-218.622	0.814616	0.17027	0.853536
CA2	8776009|F|0-24:G>A-24:G>A	16624759	2	A	G	0.305	0.147512	0.107311	-218.76	0.637447	0.170957	0.853536
CA7	5825763	20291617	7	G	A	0.379	0.11412	0.0831757	-218.946	0.636516	0.171762	0.853536
CA1	13146128|F|0-54:G>A-54:G>A	13246932	0	G	A	0.057	-0.227111	0.165729	-219.024	0.593956	0.172277	0.853536
CA4	11063553|F|0-47:A>G-47:A>G	4314110	0	G	A	0.166	-0.148755	0.109018	-218.896	0.769872	0.174113	0.853536
CA9	5825393	771	7	G	A	0.48	0.134893	0.0990407	-218.743	0.863127	0.174902	0.853536
CA6	5825806|F|0-26:G>A-26:G>A	62558978	0	G	A	0.185	-0.156498	0.115063	-218.992	0.773134	0.175495	0.853536
CA4	10258206	36128853	9	G	A	0.314	-0.142907	0.10507	-218.703	0.655139	0.175495	0.853536
CA4	10266270|F|0-57:G>A-57:G>A	23862495	0	G	A	0.231	-0.238569	0.176173	-218.616	0.624919	0.177377	0.853536
CA9	5825216	813	8	G	A	0.46	-0.168674	0.125226	-218.621	0.689652	0.179688	0.853536
CA4	23870348	30051701	6	G	A	0.23	-0.201747	0.150015	-218.743	0.606463	0.180366	0.853536
CA4	5825409|F|0-66:A>G-66:A>G	36470836	0	A	G	0.098	-0.231638	0.173013	-218.808	0.722321	0.182308	0.853536
CA4	5824602	33331325	3	G	A	0.215	0.330156	0.247143	-218.53	0.69481	0.183272	0.853536
CA4	5825532|F|0-54:G>A-54:G>A	8517888	2	G	A	0.492	0.115998	0.0870186	-218.935	0.556215	0.184206	0.853536
CA2	5824720	16554366	5	G	A	0.263	0.134662	0.101099	-218.859	0.705345	0.18455	0.853536
CA9	5824812	280	4	G	A	0.15	-0.156744	0.118029	-218.93	0.787466	0.185855	0.853536
CA4	5825025	46615198	6	G	A	0.213	0.308531	0.2327	-218.598	0.665056	0.186561	0.853536
CA4	5826061	8573844	9	G	A	0.491	0.115979	0.0879148	-218.976	0.534698	0.188771	0.853536
CA2	5825135	17107922	8	G	A	0.466	0.126412	0.0958409	-218.796	0.727643	0.188853	0.853536
CA9	5825572	716	9	G	A	0.297	-0.121731	0.0923854	-218.96	0.675904	0.189299	0.853536
CA9	5825326	279	4	G	A	0.15	-0.154613	0.117623	-218.96	0.791805	0.190358	0.853536
CA9	5825045	261	8	A	G	0.239	0.22436	0.1708	-218.936	0.518309	0.190658	0.853536
CA8	10263910	13802587	4	G	A	0.072	0.177106	0.135165	-219.099	0.672329	0.191766	0.853536
CA8	5825348|F|0-57:A>G-57:A>G	10347833	0	G	A	0.052	-0.227745	0.174169	-219.111	0.647417	0.192673	0.853536
CA7	5824803	20730537	5	G	A	0.436	0.123622	0.0949111	-218.94	0.707777	0.194409	0.853536
CA4	5826253	58210222	6	G	A	0.202	0.259552	0.199365	-218.776	0.601671	0.194615	0.853536
CA5	5826194|F|0-17:A>G-17:A>G	30480305	0	A	G	0.231	-0.218121	0.167565	-218.707	0.628147	0.194678	0.853536
CA4	5825455|F|0-67:A>G-67:A>G	32041138	0	G	A	0.231	-0.227507	0.174804	-218.68	0.627935	0.194752	0.853536
CA4	10259633	16613656	3	G	A	0.188	0.244491	0.188001	-218.852	0.786142	0.195101	0.853536
CA2	5825219	21432604	1	G	A	0.071	-0.197918	0.152853	-219.006	0.662935	0.197038	0.853536
CA9	10258659	897	1	G	A	0.071	-0.197918	0.152853	-219.006	0.662935	0.197038	0.853536
CA2	5825219|F|0-10:G>A-10:G>A	21432604	0	A	G	0.071	-0.197938	0.152897	-219.006	0.663304	0.197123	0.853536
CA7	5826184	49568364	9	A	G	0.183	0.142605	0.110307	-219.091	0.835701	0.197739	0.853536
CA2	5825331|F|0-60:G>A-60:G>A	18479084	0	G	A	0.209	0.120891	0.0940213	-219.056	0.670103	0.200169	0.853536
CA7	5825817	49604106	7	A	G	0.475	0.169029	0.131661	-218.813	0.723217	0.200854	0.853536
CA1	5825982	322900	8	A	G	0.051	0.198698	0.154913	-219.178	0.669853	0.201268	0.853536
CA2	10267019|F|0-16:G>A-16:G>A	21375677	0	G	A	0.073	-0.193458	0.151003	-219.025	0.658831	0.201789	0.853536
CA4	5824671	36448600	5	G	A	0.335	-0.163214	0.127413	-218.838	0.606161	0.20185	0.853536
CA2	5826024	21531313	7	A	G	0.435	-0.128187	0.100404	-218.942	0.859835	0.20335	0.854993
CA4	5825209	49971643	9	A	G	0.211	0.273576	0.215448	-218.754	0.625911	0.205795	0.860388
CA4	10260086	42412835	8	A	G	0.227	-0.206361	0.163271	-218.804	0.616837	0.207892	0.863147
CA4	5825816|F|0-32:G>A-32:G>A	24168202	0	G	A	0.231	-0.216841	0.171902	-218.768	0.61021	0.208788	0.863147
CA4	10268669	42412769	5	G	A	0.223	-0.209796	0.167367	-218.809	0.629341	0.211646	0.870099
CA9	10260167	761	4	G	A	0.244	0.150398	0.120332	-218.975	0.738868	0.212974	0.87072
CA7	5825379|F|0-60:G>A-60:G>A	49868571	0	A	G	0.448	0.183003	0.147338	-218.821	0.68771	0.215831	0.877553
CA4	5826042	25269989	9	A	G	0.217	-0.185486	0.150998	-218.899	0.613271	0.220901	0.882408
CA9	8822571	759	7	G	A	0.435	0.10351	0.0846242	-219.05	0.602643	0.222865	0.882408
CA4	5825220	34468504	6	G	A	0.219	0.292639	0.239784	-218.702	0.686604	0.223899	0.882408
CA4	10264580|F|0-30:A>G-30:A>G	17212970	0	A	G	0.166	0.250459	0.205275	-218.95	0.762049	0.224017	0.882408
CA1	10268505|F|0-24:A>G-24:A>G	5276014	0	G	A	0.071	0.175018	0.143739	-219.186	0.640534	0.224965	0.882408
CA5	5824952	38640946	3	G	A	0.32	-0.129175	0.106181	-219.149	0.839364	0.225366	0.882408
CA4	5824795	34468659	8	G	A	0.193	-0.231168	0.190021	-218.979	0.888422	0.225372	0.882408
CA4	8822725	25269989	5	G	A	0.24	-0.211234	0.174294	-218.777	0.649457	0.227124	0.884586
CA4	10258537	28648151	3	G	A	0.232	-0.195674	0.162187	-218.849	0.61724	0.229218	0.888071
CA9	5824673	719	8	A	G	0.466	0.106822	0.0890149	-219.095	0.562681	0.2317	0.893011
CA6	5824987	1051932	4	G	A	0.183	-0.13919	0.116332	-219.093	0.661182	0.233076	0.89366
CA7	5825122	20732178	8	G	A	0.426	0.114336	0.0960085	-219.082	0.688721	0.235263	0.896616
CA1	11063160|F|0-17:G>A-17:G>A	3496051	3	G	A	0.144	-0.125115	0.105393	-219.17	0.687276	0.236742	0.896616
CA4	5825278|F|0-60:A>G-60:A>G	36200340	1	G	A	0.235	-0.17016	0.143565	-218.905	0.72463	0.237482	0.896616
CA4	5825883|F|0-60:G>A-60:G>A	36111687	0	G	A	0.231	-0.170777	0.144974	-218.922	0.728035	0.240356	0.90286
CA8	5825086	2128548	6	G	A	0.404	0.137312	0.117256	-219.157	0.723166	0.243129	0.907989
CA9	10260105	225	7	G	A	0.311	0.11655	0.1003	-218.994	0.639972	0.246767	0.907989
CA7	5825380|F|0-7:G>A-7:G>A	9952917	0	G	A	0.166	-0.127032	0.109465	-219.244	0.598575	0.247388	0.907989
CA9	23870370	720	5	G	A	0.229	-0.112097	0.0966168	-219.231	0.653535	0.247495	0.907989
CA9	5826009|F|0-7:G>A-7:G>A	112	0	G	A	0.329	-0.112917	0.0975692	-219.111	0.701809	0.248683	0.907989
CA4	5825914	42412769	8	A	G	0.233	-0.183627	0.159389	-218.94	0.609769	0.250819	0.907989
CA1	5825118|F|0-46:G>A-46:G>A	17569886	0	G	A	0.139	-0.136095	0.118591	-219.242	0.737727	0.252658	0.907989
CA4	5825434|F|0-13:G>A-13:G>A	36389456	0	G	A	0.144	-0.258751	0.225753	-219.008	0.713366	0.253249	0.907989
CA6	5824884	60530965	4	G	A	0.133	-0.143659	0.125704	-219.238	0.793065	0.254624	0.907989
CA9	5825355|F|0-8:A>G-8:A>G	569	0	G	A	0.231	-0.165496	0.14485	-218.953	0.724281	0.254749	0.907989
CA4	5825422|F|0-66:A>G-66:A>G	54384992	0	G	A	0.174	-0.154469	0.135332	-219.126	0.766484	0.255219	0.907989
CA4	5824813	35698661	6	G	A	0.253	-0.1552	0.136664	-219.013	0.678776	0.25762	0.912073
CA1	5826129|F|0-33:G>A-33:G>A	7782723	0	A	G	0.329	0.0985862	0.0870337	-219.208	0.668458	0.258831	0.912073
CA3	5825603|F|0-63:A>G-63:A>G	49807823	0	G	A	0.427	0.110578	0.0985518	-219.066	0.690076	0.263346	0.921656
CA1	5825309	2215626	8	A	G	0.46	-0.140175	0.125573	-218.892	0.661422	0.26579	0.921656
CA9	5826072|F|0-18:G>A-18:G>A	429	0	A	G	0.451	0.15609	0.140561	-219.045	0.665246	0.268272	0.921656
CA2	5825135|F|0-15:A>G-15:A>G	17107922	0	A	G	0.459	0.106003	0.0957969	-219.049	0.718841	0.269969	0.921656
CA3	10260155	38147382	2	G	A	0.253	0.134138	0.121411	-219.129	0.734734	0.270708	0.921656
CA6	5825649	60606454	2	G	A	0.143	-0.134033	0.121415	-219.277	0.782922	0.271102	0.921656
CA9	10266901	899	1	G	A	0.066	-0.169143	0.153993	-219.265	0.64685	0.273504	0.921656
CA6	5825647	60606521	4	G	A	0.139	-0.133707	0.121767	-219.287	0.780853	0.273646	0.921656
CA4	5825624|F|0-49:A>G-49:A>G	34124952	0	G	A	0.139	-0.276227	0.251573	-218.998	0.743426	0.273671	0.921656
CA7	5825313|F|0-14:A>G-14:A>G	44534660	0	G	A	0.318	0.106108	0.0967048	-219.099	0.63584	0.274006	0.921656
CA4	5825747|F|0-7:G>A-7:G>A	17099208	0	G	A	0.166	0.221611	0.203115	-219.083	0.73514	0.276703	0.924895
CA4	5824740	12166986	6	G	A	0.225	-0.12553	0.115237	-219.018	0.661793	0.277469	0.924895
CA4	10257855	27550701	2	G	A	0.236	-0.18915	0.174609	-218.926	0.644168	0.280134	0.929592
CA9	10265753	88	9	G	A	0.469	0.103654	0.096289	-219.225	0.731452	0.28315	0.931812
CA9	5825002	763	9	G	A	0.337	0.172694	0.160481	-218.921	0.77619	0.283321	0.931812
CA4	5825247	35273127	9	G	A	0.417	0.151088	0.140979	-219.093	0.674174	0.285287	0.932072
CA4	10264572|F|0-46:G>A-46:G>A	16975817	0	A	G	0.171	0.224719	0.211261	-219.082	0.747427	0.288888	0.932072
CA4	10267891|F|0-22:A>G-22:A>G	17290304	0	A	G	0.171	0.224719	0.211261	-219.082	0.747427	0.288888	0.932072
CA9	5825876|F|0-8:A>G-8:A>G	116	2	A	G	0.321	-0.106323	0.100373	-219.227	0.685112	0.29089	0.932072
CA7	5825523|F|0-56:G>A-56:G>A	31101305	1	G	A	0.273	-0.130346	0.12306	-219.181	0.656192	0.290925	0.932072
CA3	5824785	10175279	3	G	A	0.276	0.131618	0.124579	-219.252	0.917481	0.292153	0.932072
CA4	5824683	35643383	7	G	A	0.435	-0.173443	0.164189	-219.03	0.871314	0.292217	0.932072
CA6	13144413|F|0-20:A>G-20:A>G	13408681	4	A	G	0.081	0.147523	0.140359	-219.327	0.698227	0.29465	0.935798
CA9	5825576|F|0-26:G>A-26:G>A	53	1	A	G	0.336	0.10529	0.100639	-219.132	0.697747	0.296864	0.938799
CA9	5824990	785	3	G	A	0.188	-0.122648	0.117555	-219.312	0.679274	0.298198	0.939006
CA7	23870936	51054837	6	G	A	0.326	0.129845	0.125467	-219.199	0.720864	0.30211	0.941507
CA9	10260129	758	4	G	A	0.256	0.12505	0.121603	-219.206	0.726959	0.305166	0.941507
CA9	5824840	900	8	G	A	0.46	0.14105	0.137559	-219.094	0.709809	0.30656	0.941507
CA4	5824733	28254517	6	G	A	0.472	0.151002	0.147624	-219.076	0.768399	0.307739	0.941507
CA7	5825609|F|0-64:A>G-64:A>G	31184956	0	G	A	0.12	0.146149	0.14305	-219.182	0.790554	0.308312	0.941507
CA9	5824581	746	3	G	A	0.171	0.131678	0.129001	-219.291	0.595957	0.308743	0.941507
CA2	5825515|F|0-12:A>G-12:A>G	18060830	0	G	A	0.231	0.100243	0.0982557	-219.318	0.722745	0.308992	0.941507
CA2	10257837	21145265	1	G	A	0.055	-0.169749	0.166512	-219.358	0.664961	0.309362	0.941507
CA5	5825080	13783944	5	G	A	0.296	0.0947707	0.0934602	-219.411	0.633109	0.311934	0.941507
CA4	5824651	35379834	5	G	A	0.352	0.12632	0.124988	-219.135	0.685058	0.313538	0.941507
CA3	10269196	49625766	0	G	A	0.065	0.170308	0.168787	-219.34	0.777421	0.314324	0.941507
CA6	5825212|F|0-23:A>G-23:A>G	61858016	0	A	G	0.141	-0.120882	0.119844	-219.354	0.754254	0.314489	0.941507
CA6	5825231	18147176	2	G	A	0.159	0.114509	0.113771	-219.299	0.712157	0.315532	0.941507
CA4	5825916	28892017	4	G	A	0.25	0.165465	0.165012	-219.253	0.556914	0.31733	0.943069
CA3	5826056	52693232	7	G	A	0.22	-0.096962	0.0971717	-219.369	0.749011	0.319696	0.946085
CA2	5824766	29724018	5	G	A	0.358	-0.111256	0.112	-219.333	0.820162	0.321867	0.946085
CA7	5824634	31072056	4	G	A	0.278	-0.121283	0.122172	-219.234	0.650267	0.32218	0.946085
CA2	5825214	29723958	9	G	A	0.354	-0.111678	0.11338	-219.342	0.809048	0.325951	0.950251
CA4	5824863	12166986	5	A	G	0.464	0.0948283	0.0963164	-219.178	0.812838	0.326167	0.950251
CA6	5825648	60480736	5	G	A	0.128	-0.121777	0.124997	-219.396	0.750458	0.331249	0.95797
CA1	11063716|F|0-49:G>A-49:G>A	38421691	6	G	A	0.433	-0.0993196	0.10198	-219.326	0.59759	0.331406	0.95797
CA6	5825522	63609170	7	G	A	0.441	-0.109107	0.112468	-219.034	0.752659	0.33329	0.959669
CA1	5825497	17121320	3	G	A	0.503	-0.0778271	0.0806884	-219.363	0.646445	0.336069	0.962309
CA7	5825968|F|0-7:A>G-7:A>G	49545394	0	G	A	0.465	0.136327	0.141556	-219.135	0.71056	0.336808	0.962309
CA7	5826089|F|0-22:G>A-22:G>A	49556634	0	G	A	0.467	0.136042	0.142335	-219.134	0.715327	0.340462	0.969007
CA3	10260156	38309836	4	G	A	0.194	0.107897	0.113341	-219.333	0.701813	0.342388	0.970757
CA4	5826027|F|0-11:A>G-11:A>G	17183046	0	G	A	0.177	0.190764	0.202628	-219.247	0.724257	0.347735	0.97893
CA7	5825371	23744887	3	G	A	0.199	0.113402	0.12056	-219.269	0.801545	0.348158	0.97893
CA9	5825062	830	4	G	A	0.228	-0.133758	0.142522	-219.188	0.705399	0.34924	0.97893
CA4	8822714	54289329	4	G	A	0.178	-0.124398	0.133553	-219.337	0.751635	0.352868	0.984505
CA1	5825414|F|0-44:G>A-44:G>A	11110172	0	G	A	0.125	0.127771	0.137466	-219.394	0.724266	0.35389	0.984505
CA4	5824800	10970309	9	A	G	0.417	0.108626	0.117861	-219.337	0.784535	0.357948	0.991895
CA9	5824555	89	8	G	A	0.477	0.088257	0.0960162	-219.374	0.712694	0.359227	0.991895
CA9	5825355	790	9	A	G	0.234	-0.12686	0.139686	-219.241	0.672693	0.364997	0.999637
CA2	5825975|F|0-9:G>A-9:G>A	16632532	0	A	G	0.299	0.100112	0.110424	-219.274	0.661075	0.365821	0.999637
CA4	23870353	34503697	3	G	A	0.133	-0.200233	0.221639	-219.292	0.700382	0.367512	0.999637
CA1	5826146|F|0-16:A>G-16:A>G	1886205	0	G	A	0.459	0.0905202	0.101725	-219.336	0.706664	0.374735	0.999637
CA2	10264073|F|0-45:A>G-45:A>G	21608519	0	G	A	0.299	0.0984447	0.111157	-219.274	0.663196	0.376993	0.999637
CA9	5824888	886	1	G	A	0.077	-0.125956	0.143029	-219.464	0.719561	0.379689	0.999637
CA9	5825111	848	7	G	A	0.294	-0.0911639	0.103601	-219.32	0.730569	0.380061	0.999637
CA3	5826107|F|0-55:A>G-55:A>G	47713556	0	A	G	0.383	-0.116802	0.132837	-219.298	0.727929	0.380416	0.999637
CA4	10261490	34541003	3	G	A	0.138	-0.219633	0.252067	-219.219	0.714398	0.384736	0.999637
CA4	15979637	34221361	2	G	A	0.137	-0.217636	0.252013	-219.22	0.713248	0.388962	0.999637
CA5	5825178	55933645	5	G	A	0.318	-0.083573	0.0967965	-219.495	0.648372	0.389072	0.999637
CA4	8822723	54341892	3	G	A	0.171	-0.113818	0.132116	-219.41	0.748462	0.390107	0.999637
CA6	5825389|F|0-39:A>G-39:A>G	60122125	2	G	A	0.091	-0.117318	0.136668	-219.486	0.725252	0.391802	0.999637
CA7	5824901	49568364	7	G	A	0.203	0.0916158	0.106984	-219.517	0.770631	0.392941	0.999637
CA7	5825856	31995033	5	G	A	0.408	0.103165	0.120603	-219.282	0.767634	0.39346	0.999637
CA9	5826104	892	7	G	A	0.48	0.119007	0.139428	-219.251	0.714819	0.394498	0.999637
CA4	5826161	57833901	4	G	A	0.156	-0.0941409	0.110781	-219.436	0.70263	0.396568	0.999637
CA1	5825513|F|0-30:A>G-30:A>G	1099848	4	G	A	0.097	-0.111652	0.132435	-219.475	0.706376	0.400308	0.999637
CA4	10269789|F|0-29:A>G-29:A>G	24374751	0	A	G	0.071	-0.250062	0.296815	-219.461	0.633481	0.400634	0.999637
CA2	5825044	21516099	9	A	G	0.446	-0.0824784	0.0979999	-219.385	0.78076	0.401119	0.999637
CA3	5825411|F|0-18:A>G-18:A>G	47709844	0	A	G	0.391	-0.109552	0.130499	-219.347	0.715581	0.40231	0.999637
CA3	11064378|F|0-13:A>G-13:A>G	49579599	0	G	A	0.068	-0.144475	0.172252	-219.53	0.736738	0.402728	0.999637
CA1	8776042|F|0-27:G>A-27:G>A	6247924	4	G	A	0.208	0.0931059	0.111275	-219.515	0.695972	0.403861	0.999637
CA4	5825139|F|0-55:G>A-55:G>A	3890849	0	G	A	0.168	0.0915965	0.109706	-219.483	0.701918	0.404868	0.999637
CA4	10269013|F|0-10:A>G-10:A>G	8136235	0	G	A	0.073	0.139745	0.167641	-219.398	0.690943	0.405614	0.999637
CA9	5826264	192	9	A	G	0.24	-0.15896	0.190888	-219.399	0.924168	0.406096	0.999637
CA3	10266667	47713622	7	G	A	0.39	-0.105402	0.126815	-219.357	0.714378	0.406992	0.999637
CA1	8822601	1061098	1	G	A	0.077	-0.11754	0.14169	-219.5	0.7276	0.407889	0.999637
CA1	8822586	1061039	1	G	A	0.082	-0.115114	0.138961	-219.489	0.730192	0.408548	0.999637
CA4	5826033	34394342	7	A	G	0.35	0.143846	0.175903	-219.099	0.762409	0.414576	0.999637
CA5	5824942	55933606	7	G	A	0.322	-0.0795157	0.097782	-219.522	0.64409	0.417182	0.999637
CA4	5825132|F|0-48:A>G-48:A>G	32469371	2	G	A	0.239	-0.143671	0.176992	-219.174	0.658836	0.418015	0.999637
CA3	5824926	49836147	9	G	A	0.48	0.0850885	0.105057	-219.399	0.696031	0.41905	0.999637
CA9	5824593	715	9	G	A	0.389	0.0727501	0.0898389	-219.513	0.717997	0.419133	0.999637
CA2	5824918	17568124	6	G	A	0.275	-0.0942812	0.116629	-219.305	0.774269	0.419936	0.999637
CA3	5825482|F|0-27:A>G-27:A>G	47681818	1	G	A	0.385	-0.102745	0.127344	-219.395	0.71129	0.42083	0.999637
CA1	5825487	2206056	5	G	A	0.475	-0.0996656	0.123672	-219.209	0.697576	0.42137	0.999637
CA4	15979458|F|0-66:G>A-66:G>A	49602627	9	A	G	0.203	0.154564	0.192272	-219.312	0.655384	0.422526	0.999637
CA9	15990583	955	3	G	A	0.088	0.101297	0.126807	-219.637	0.70215	0.425443	0.999637
CA9	5825791	817	9	G	A	0.251	0.0843418	0.106369	-219.366	0.642573	0.428868	0.999637
CA3	5825531|F|0-56:G>A-56:G>A	47725445	0	A	G	0.386	-0.103488	0.130725	-219.378	0.71502	0.429608	0.999637
CA5	10260162	10357274	8	G	A	0.46	0.0766817	0.0971873	-219.47	0.685059	0.431144	0.999637
CA1	15990196|F|0-51:G>A-51:G>A	6194782	1	G	A	0.085	0.10511	0.133412	-219.642	0.6833	0.431814	0.999637
CA9	5824782	767	9	G	A	0.486	0.0854634	0.108964	-219.438	0.690291	0.43388	0.999637
CA9	8822721	781	4	G	A	0.172	-0.106341	0.135709	-219.462	0.727911	0.434306	0.999637
CA7	8822700	23793426	5	G	A	0.184	-0.0962029	0.122883	-219.38	0.697068	0.434724	0.999637
CA9	8776165|F|0-26:G>A-26:G>A	425	0	A	G	0.432	0.0677101	0.0869061	-219.487	0.631361	0.436934	0.999637
CA2	5825281	17214862	6	G	A	0.298	-0.0885085	0.113611	-219.317	0.74777	0.436975	0.999637
CA8	5824791	13667158	6	A	G	0.382	0.0702836	0.0902488	-219.465	0.65035	0.437134	0.999637
CA4	11064344|F|0-10:G>A-10:G>A	24332157	6	G	A	0.242	-0.132687	0.170449	-219.232	0.641814	0.43732	0.999637
CA7	5825226|F|0-5:A>G-5:A>G	47492213	0	G	A	0.321	0.090742	0.116674	-219.503	0.723289	0.437742	0.999637
CA1	10261213	5406817	2	G	A	0.06	0.111859	0.14483	-219.638	0.652816	0.440923	0.999637
CA1	15990034	5266083	3	G	A	0.061	0.111846	0.144883	-219.638	0.653111	0.441141	0.999637
CA1	5824911	40070605	4	G	A	0.133	-0.0750381	0.0974374	-219.695	0.696142	0.442241	0.999637
CA7	5825481|F|0-44:G>A-44:G>A	49506777	0	G	A	0.481	0.10871	0.141916	-219.292	0.71977	0.444673	0.999637
CA3	5826102|F|0-31:G>A-31:G>A	47807794	0	A	G	0.383	-0.0972993	0.127204	-219.433	0.700033	0.445328	0.999637
CA4	5824727	52668539	7	G	A	0.254	0.0804085	0.105632	-219.517	0.668949	0.447526	0.999637
CA7	5825968	49545394	7	A	G	0.469	0.0992483	0.130423	-219.353	0.70896	0.44767	0.999637
CA7	10264409|F|0-26:A>G-26:A>G	7307415	0	G	A	0.062	-0.122927	0.161745	-219.639	0.675946	0.448246	0.999637
CA9	5825984|F|0-21:A>G-21:A>G	468	0	A	G	0.375	-0.10004	0.131864	-219.409	0.718963	0.44905	0.999637
CA9	5825310	814	9	G	A	0.474	-0.0956518	0.126457	-219.252	0.675629	0.450401	0.999637
CA4	10260135	8227804	1	G	A	0.071	0.124661	0.164895	-219.447	0.679992	0.450636	0.999637
CA2	5826068|F|0-21:G>A-21:G>A	19383755	0	G	A	0.182	0.0992193	0.131986	-219.551	0.741324	0.453188	0.999637
CA4	5825733	55426696	3	G	A	0.144	-0.087163	0.116766	-219.56	0.748242	0.456354	0.999637
CA4	15990192	8022236	2	G	A	0.071	0.122885	0.165141	-219.454	0.679983	0.457773	0.999637
CA9	5824962	735	8	G	A	0.227	0.0935796	0.126028	-219.611	0.625254	0.458736	0.999637
CA1	5825050	2268857	5	G	A	0.48	-0.093713	0.126755	-219.236	0.686161	0.460674	0.999637
CA7	5825978	47355520	9	A	G	0.309	0.0843049	0.114352	-219.552	0.707581	0.461935	0.999637
CA7	5826170	47381973	8	A	G	0.307	0.0837943	0.113719	-219.551	0.715771	0.462169	0.999637
CA2	5825108	17983821	8	G	A	0.301	-0.0769329	0.104955	-219.43	0.727151	0.464506	0.999637
CA7	10267001	50311526	9	G	A	0.343	0.0887565	0.121302	-219.469	0.709565	0.465305	0.999637
CA4	5824730	36007288	2	G	A	0.104	-0.114463	0.156692	-219.49	0.80268	0.466034	0.999637
CA4	5826212	36231643	7	G	A	0.226	-0.0999238	0.136901	-219.389	0.682225	0.466402	0.999637
CA4	15979082	39769891	9	A	G	0.143	-0.159327	0.219588	-219.459	0.672146	0.469043	0.999637
CA5	5825630|F|0-37:G>A-37:G>A	20475329	0	G	A	0.274	0.0801803	0.110766	-219.609	0.700614	0.470085	0.999637
CA8	5825887	12054523	5	G	A	0.363	0.0829011	0.114737	-219.534	0.71596	0.470904	0.999637
CA4	5825167|F|0-61:G>A-61:G>A	35641589	0	A	G	0.443	0.123673	0.171416	-219.225	0.706904	0.471551	0.999637
CA4	5825094	53238725	2	G	A	0.132	-0.0871929	0.121006	-219.523	0.694872	0.472111	0.999637
CA4	5825789	49813723	6	A	G	0.337	0.110942	0.15405	-219.29	0.729994	0.472355	0.999637
CA9	8822600	874	2	G	A	0.071	-0.103334	0.144028	-219.596	0.708711	0.47402	0.999637
CA3	13155344|F|0-61:G>A-61:G>A	47509465	3	G	A	0.298	0.0679885	0.0953081	-219.662	0.704091	0.47655	0.999637
CA9	10261998	834	3	G	A	0.188	-0.0704795	0.0990562	-219.574	0.696642	0.477689	0.999637
CA3	5824672	34831909	3	G	A	0.403	0.0806196	0.113432	-219.555	0.639873	0.478171	0.999637
CA4	10268524|F|0-15:G>A-15:G>A	17266921	0	A	G	0.174	0.14496	0.2044	-219.393	0.711927	0.479118	0.999637
CA4	5825056	24452987	7	A	G	0.48	0.126177	0.177921	-219.224	0.739033	0.479136	0.999637
CA2	5825337	17224262	3	G	A	0.298	-0.0812885	0.114812	-219.347	0.747074	0.479855	0.999637
CA3	13144312	47681727	9	G	A	0.371	-0.0849712	0.120515	-219.511	0.703653	0.481681	0.999637
CA4	10266676	11301501	4	G	A	0.183	0.0936764	0.133132	-219.477	0.805513	0.482568	0.999637
CA1	5824577	17121386	8	G	A	0.477	-0.0569304	0.0812992	-219.594	0.653254	0.48467	0.999637
CA1	23870746|F|0-67:G>A-67:G>A	43496496	9	A	G	0.089	0.118125	0.169655	-219.643	0.760957	0.487163	0.999637
CA9	5825682|F|0-11:G>A-11:G>A	538	0	A	G	0.44	0.0831115	0.119439	-219.231	0.803667	0.487421	0.999637
CA4	5824847	35643383	6	A	G	0.444	0.110728	0.15924	-219.32	0.686868	0.487732	0.999637
CA4	10269416	35906017	4	G	A	0.111	-0.110073	0.158659	-219.486	0.789052	0.488721	0.999637
CA9	15979673	827	5	G	A	0.218	-0.0966155	0.14318	-219.411	0.677255	0.500679	0.999637
CA1	8822754	1057324	2	G	A	0.082	-0.0934321	0.138889	-219.606	0.722614	0.501994	0.999637
CA7	5826011	32015796	5	G	A	0.425	0.0825942	0.12344	-219.399	0.75661	0.504286	0.999637
CA4	5824964	36388452	1	G	A	0.104	-0.11029	0.165215	-219.49	0.705094	0.505272	0.999637
CA7	5825746	47355520	3	G	A	0.32	0.0782443	0.117603	-219.582	0.714422	0.506696	0.999637
CA4	10259627	21957906	6	G	A	0.287	-0.0936676	0.141066	-219.362	0.735274	0.50754	0.999637
CA9	10263406	903	5	G	A	0.179	0.0901995	0.135881	-219.501	0.792534	0.507659	0.999637
CA3	5825913|F|0-45:G>A-45:G>A	39848570	0	A	G	0.443	0.087535	0.131972	-219.486	0.738868	0.507996	0.999637
CA3	10258190	37976337	8	A	G	0.233	0.081563	0.124076	-219.527	0.73079	0.511786	0.999637
CA9	10260146	870	3	G	A	0.088	0.0881456	0.135737	-219.645	0.734493	0.516918	0.999637
CA4	5825570	34540937	5	G	A	0.341	0.107114	0.16595	-219.249	0.732225	0.51945	0.999637
CA6	5825141	60227861	2	G	A	0.066	-0.0987237	0.15315	-219.651	0.736374	0.519995	0.999637
CA9	5825977|F|0-16:G>A-16:G>A	523	0	G	A	0.397	-0.0795511	0.123861	-219.448	0.770178	0.521522	0.999637
CA4	5825843	13311285	7	G	A	0.328	-0.0650914	0.101807	-219.467	0.676072	0.5234	0.999637
CA2	5825423|F|0-46:A>G-46:A>G	330751	0	A	G	0.136	-0.0697646	0.109215	-219.668	0.716662	0.523778	0.999637
CA7	5825163|F|0-43:A>G-43:A>G	49214276	0	G	A	0.473	0.0896818	0.140977	-219.397	0.715991	0.525489	0.999637
CA2	5824633	16685826	6	G	A	0.309	0.0674999	0.106377	-219.488	0.682556	0.526539	0.999637
CA6	13144427|F|0-11:A>G-11:A>G	12718106	0	G	A	0.255	-0.130182	0.205785	-219.652	0.66913	0.52779	0.999637
CA9	5825669	884	4	G	A	0.161	-0.0684498	0.108976	-219.592	0.736085	0.530724	0.999637
CA4	5825441	4340531	3	G	A	0.171	-0.0651964	0.104947	-219.607	0.724859	0.535234	0.999637
CA2	5824827	21946395	4	G	A	0.061	-0.0870385	0.140181	-219.773	0.682333	0.53545	0.999637
CA8	10260149	12244998	5	G	A	0.095	0.0805406	0.130136	-219.643	0.720995	0.536767	0.999637
CA9	15979851	945	5	G	A	0.14	-0.154739	0.250131	-219.408	0.713565	0.536941	0.999637
CA3	10267343	38183517	9	A	G	0.234	0.0760086	0.12319	-219.551	0.717435	0.538012	0.999637
CA1	5824768	34376121	7	G	A	0.384	-0.0623068	0.101282	-219.569	0.680267	0.539213	0.999637
CA6	5825269|F|0-49:G>A-49:G>A	63834436	0	A	G	0.438	-0.0703924	0.116162	-219.299	0.751884	0.545287	0.999637
CA4	10264466|F|0-20:G>A-20:G>A	17108529	1	G	A	0.167	0.111518	0.184141	-219.532	0.692935	0.545535	0.999637
CA6	5824839	60027378	2	G	A	0.077	-0.0854373	0.141118	-219.671	0.707688	0.545655	0.999637
CA2	5825869	20620194	2	G	A	0.159	-0.0679617	0.11339	-219.638	0.741704	0.549683	0.999637
CA7	5825827	32055213	3	G	A	0.42	0.0726101	0.121188	-219.455	0.737566	0.549826	0.999637
CA4	5826120	17288281	8	A	G	0.165	0.127839	0.214893	-219.512	0.72808	0.55266	0.999637
CA5	5825305|F|0-32:G>A-32:G>A	11260770	0	G	A	0.182	-0.0638071	0.107297	-219.605	0.714126	0.552807	0.999637
CA9	10262004	832	3	G	A	0.199	-0.0593367	0.0999988	-219.619	0.700969	0.553675	0.999637
CA4	13144425|F|0-7:G>A-7:G>A	57988179	1	A	G	0.189	-0.0639347	0.107979	-219.586	0.737805	0.554525	0.999637
CA7	5825303|F|0-18:G>A-18:G>A	49212211	0	A	G	0.478	0.0858728	0.145104	-219.412	0.714103	0.554725	0.999637
CA7	5824852	32065152	4	G	A	0.422	0.0713139	0.120511	-219.472	0.732461	0.554753	0.999637
CA9	15979636	947	4	G	A	0.139	-0.152242	0.257328	-219.41	0.712853	0.554843	0.999637
CA7	5824707	47965361	8	A	G	0.466	0.0494678	0.0836473	-219.691	0.71033	0.555004	0.999637
CA7	5824815	32096063	4	G	A	0.422	0.071415	0.12084	-219.465	0.737972	0.555269	0.999637
CA9	5825674|F|0-20:A>G-20:A>G	480	0	G	A	0.484	0.0631565	0.107166	-219.558	0.69493	0.556377	0.999637
CA1	8822599	6193791	3	G	A	0.127	-0.0700736	0.119033	-219.712	0.731915	0.556806	0.999637
CA9	5825110	836	8	G	A	0.29	-0.0668382	0.114321	-219.453	0.727202	0.559514	0.999637
CA4	5826162	57833900	8	G	A	0.148	-0.0665741	0.11415	-219.628	0.707891	0.560479	0.999637
CA3	5825335	48122096	4	G	A	0.339	0.0643595	0.110404	-219.536	0.725616	0.56066	0.999637
CA6	5824919	997919	4	G	A	0.133	-0.0785253	0.134978	-219.618	0.68249	0.561454	0.999637
CA5	5824635	28004396	3	G	A	0.144	-0.0636047	0.110273	-219.689	0.707638	0.564802	0.999637
CA8	5826049	8861720	7	G	A	0.486	0.0650323	0.11351	-219.532	0.712687	0.567412	0.999637
CA9	5826131	757	2	G	A	0.192	-0.0866966	0.152375	-219.571	0.676158	0.570087	0.999637
CA7	10268219|F|0-55:G>A-55:G>A	50306274	0	A	G	0.337	0.0688461	0.122336	-219.563	0.693953	0.574297	0.999637
CA4	5825564|F|0-7:A>G-7:A>G	4298419	0	A	G	0.155	-0.0632721	0.112807	-219.642	0.727711	0.57557	0.999637
CA9	10260165	869	2	G	A	0.088	0.0771684	0.137858	-219.681	0.73457	0.576335	0.999637
CA7	8822691	33920168	3	G	A	0.116	0.0795875	0.142244	-219.54	0.748264	0.576506	0.999637
CA4	5826022|F|0-61:G>A-61:G>A	34450831	0	G	A	0.345	0.103233	0.185331	-219.221	0.757374	0.578205	0.999637
CA6	5825112	983387	5	G	A	0.145	-0.0729945	0.131129	-219.616	0.680292	0.57845	0.999637
CA6	5824695	5020693	9	G	A	0.32	-0.0501654	0.090522	-219.706	0.701542	0.580144	0.999637
CA4	10269621	11301501	9	A	G	0.194	0.0764505	0.13868	-219.533	0.793171	0.582131	0.999637
CA1	10260116	2335902	6	G	A	0.461	0.0715124	0.131419	-219.361	0.791389	0.587007	0.999637
CA9	10263568	824	9	A	G	0.183	-0.106743	0.198411	-219.581	0.784702	0.591251	0.999637
CA9	5825726	857	8	G	A	0.33	0.0562501	0.104599	-219.683	0.706128	0.591403	0.999637
CA3	10269054	37968764	7	A	G	0.237	0.0672477	0.125136	-219.587	0.722459	0.591656	0.999637
CA7	8822701	34042829	3	G	A	0.116	0.0761762	0.1421	-219.552	0.745335	0.59257	0.999637
CA8	5825391	8861786	8	G	A	0.483	0.0618132	0.115419	-219.552	0.708769	0.592926	0.999637
CA6	5825222	17811931	4	G	A	0.122	0.0677622	0.126587	-219.664	0.72111	0.593103	0.999637
CA4	10268120	8115377	4	G	A	0.067	-0.0933312	0.174629	-219.591	0.787462	0.593687	0.999637
CA5	10261992	1128296	1	G	A	0.093	0.0657233	0.123025	-219.792	0.714515	0.593844	0.999637
CA6	5825284	17598006	7	G	A	0.203	0.0547062	0.102452	-219.659	0.713956	0.594022	0.999637
CA9	5825047	887	3	G	A	0.072	-0.0734156	0.138698	-219.766	0.69946	0.597235	0.999637
CA4	11063857|F|0-51:A>G-51:A>G	11473614	0	G	A	0.188	0.0736782	0.139368	-219.547	0.789099	0.597692	0.999637
CA6	5825871	987444	7	G	A	0.141	-0.0696713	0.131851	-219.648	0.678709	0.597865	0.999637
CA4	15979328	51146984	3	G	A	0.138	-0.133803	0.253235	-219.45	0.712911	0.59789	0.999637
CA9	23871312|F|0-14:A>G-14:A>G	152	0	G	A	0.212	0.0864825	0.163754	-219.741	0.712657	0.598064	0.999637
CA5	5825282|F|0-60:G>A-60:G>A	29777404	0	G	A	0.467	0.0422462	0.0800022	-219.703	0.70988	0.598106	0.999637
CA4	5825362|F|0-55:G>A-55:G>A	10868808	0	A	G	0.405	0.0622138	0.118048	-219.603	0.751209	0.598829	0.999637
CA5	10268324|F|0-31:G>A-31:G>A	11454281	0	A	G	0.182	-0.0564538	0.107332	-219.651	0.704345	0.599555	0.999637
CA9	5825119|F|0-46:G>A-46:G>A	450	0	A	G	0.188	0.101528	0.193901	-219.538	0.728356	0.601194	0.999637
CA5	5826026|F|0-42:G>A-42:G>A	16141765	0	G	A	0.079	-0.0686702	0.131398	-219.814	0.682973	0.601887	0.999637
CA1	10266405|F|0-27:G>A-27:G>A	7518540	0	A	G	0.052	-0.0809033	0.154889	-219.844	0.678485	0.602083	0.999637
CA2	5824912	17372840	4	G	A	0.289	-0.0594501	0.114095	-219.477	0.736052	0.602968	0.999637
CA4	5825344	35642687	9	A	G	0.457	0.0813213	0.156312	-219.435	0.686748	0.603529	0.999637
CA4	23870354	34394408	2	G	A	0.137	-0.13213	0.254133	-219.455	0.713017	0.603755	0.999637
CA9	5825446|F|0-44:G>A-44:G>A	532	0	G	A	0.179	0.098909	0.190833	-219.545	0.703527	0.604884	0.999637
CA5	5825935|F|0-61:A>G-61:A>G	11528264	0	G	A	0.182	-0.0559428	0.107998	-219.654	0.703862	0.605094	0.999637
CA6	5824773	63712334	6	G	A	0.449	-0.0605481	0.116983	-219.327	0.740422	0.605388	0.999637
CA9	5824729	799	9	A	G	0.469	-0.0677427	0.131272	-219.362	0.728245	0.606452	0.999637
CA9	5824551	760	3	G	A	0.188	-0.0773936	0.150234	-219.609	0.682588	0.607078	0.999637
CA7	5825787	49209308	8	G	A	0.472	0.0725056	0.141505	-219.476	0.706344	0.609007	0.999637
CA8	10269454	12225162	3	G	A	0.11	0.0641551	0.125343	-219.676	0.729863	0.609394	0.999637
CA6	5825288|F|0-63:A>G-63:A>G	60208347	1	G	A	0.077	-0.0748101	0.146304	-219.72	0.722945	0.609744	0.999637
CA1	13144397|F|0-44:G>A-44:G>A	44303210	1	A	G	0.057	-0.0858242	0.168702	-219.723	0.701996	0.611562	0.999637
CA4	5825927	4739863	2	G	A	0.104	0.0588189	0.115781	-219.774	0.680753	0.612064	0.999637
CA9	5825628|F|0-66:G>A-66:G>A	511	0	A	G	0.47	-0.0415622	0.0821507	-219.661	0.682374	0.613527	0.999637
CA4	5824678	10902615	7	A	G	0.424	0.0602536	0.119723	-219.618	0.754255	0.615387	0.999637
CA6	5825667|F|0-14:G>A-14:G>A	46460803	0	G	A	0.334	-0.0626899	0.124728	-219.767	0.71227	0.615849	0.999637
CA3	23870846|F|0-55:A>G-55:A>G	39341787	0	A	G	0.139	-0.071278	0.142231	-219.466	0.694164	0.616882	0.999637
CA7	5825241|F|0-42:G>A-42:G>A	22622780	7	G	A	0.407	-0.0460197	0.09199	-219.702	0.663123	0.617498	0.999637
CA4	5826015	33633288	5	G	A	0.207	-0.112417	0.225705	-219.416	0.826117	0.619043	0.999637
CA1	5824563	10914658	5	G	A	0.385	-0.0537051	0.108321	-219.767	0.718081	0.620642	0.999637
CA7	8822703	31158665	3	G	A	0.122	0.0687179	0.138819	-219.582	0.749684	0.62119	0.999637
CA6	5825484|F|0-43:A>G-43:A>G	59999332	0	G	A	0.22	0.0515505	0.104918	-219.711	0.78167	0.623786	0.999637
CA3	5825739	39687362	5	G	A	0.453	0.0647717	0.132177	-219.593	0.72732	0.624703	0.999637
CA6	5824916	1012880	4	G	A	0.139	-0.0626965	0.129267	-219.683	0.677539	0.628256	0.999637
CA2	5825336|F|0-63:A>G-63:A>G	17224262	0	G	A	0.288	-0.05601	0.116829	-219.483	0.738094	0.632222	0.999637
CA2	5825897|F|0-55:G>A-55:G>A	37004006	0	G	A	0.489	0.0467616	0.0976245	-219.7	0.676182	0.632524	0.999637
CA3	10258661	37968698	8	A	G	0.239	0.0598159	0.125751	-219.618	0.721792	0.634887	0.999637
CA6	5826136|F|0-50:A>G-50:A>G	59999441	0	G	A	0.228	0.0498345	0.105111	-219.724	0.777341	0.635995	0.999637
CA9	5825207|F|0-15:A>G-15:A>G	275	0	G	A	0.155	-0.0562051	0.118943	-219.704	0.723874	0.637116	0.999637
CA3	5825893|F|0-15:A>G-15:A>G	49659320	0	G	A	0.062	-0.084859	0.179807	-219.717	0.711846	0.637537	0.999637
CA7	5826152	23281849	9	A	G	0.286	-0.0529151	0.112734	-219.621	0.785488	0.639366	0.999637
CA1	5825670|F|0-7:G>A-7:G>A	13650988	0	G	A	0.22	0.0869455	0.185555	-219.688	0.681725	0.639943	0.999637
CA4	5824607	34209566	5	G	A	0.196	0.0916275	0.197284	-219.501	0.690028	0.64289	0.999637
CA4	10268599	16946911	5	G	A	0.162	0.0933413	0.201555	-219.606	0.708527	0.643847	0.999637
CA4	5824854	15448672	9	A	G	0.486	0.0451641	0.0977003	-219.685	0.698488	0.644445	0.999637
CA4	8776039	16480668	4	G	A	0.078	-0.063259	0.137477	-219.781	0.736933	0.645968	0.999637
CA7	8822705	34061532	3	G	A	0.105	0.0635003	0.138127	-219.668	0.72327	0.64627	0.999637
CA4	10259915	17266798	7	G	A	0.175	0.0925793	0.202458	-219.547	0.721021	0.648024	0.999637
CA7	5824833	23276334	1	G	A	0.29	0.0496124	0.108506	-219.627	0.709684	0.648056	0.999637
CA5	23870317	27584466	5	G	A	0.19	-0.061324	0.13509	-219.657	0.773399	0.650412	0.999637
CA9	10268847	822	7	G	A	0.316	-0.0497053	0.113034	-219.515	0.740093	0.660654	0.999637
CA4	23871260	34317964	4	G	A	0.133	-0.0966058	0.220888	-219.586	0.702708	0.66238	0.999637
CA1	10270237|F|0-18:A>G-18:A>G	41285992	0	G	A	0.147	0.0873665	0.200285	-219.762	0.759174	0.663206	0.999637
CA7	5826041|F|0-30:G>A-30:G>A	48919355	0	G	A	0.307	-0.0601947	0.138813	-219.461	0.737141	0.665071	0.999637
CA4	5826230	33634835	8	A	G	0.193	0.0875769	0.203482	-219.5	0.688302	0.667426	0.999637
CA4	5825252	4394875	4	G	A	0.156	-0.0463964	0.108332	-219.716	0.721647	0.668959	0.999637
CA6	5826069|F|0-33:G>A-33:G>A	63609236	0	A	G	0.438	-0.0518113	0.12205	-219.352	0.748199	0.671701	0.999637
CA6	5824624	63401364	7	G	A	0.446	-0.0515745	0.121525	-219.344	0.745188	0.671786	0.999637
CA4	5825183|F|0-65:G>A-65:G>A	34387268	0	G	A	0.207	0.103967	0.245317	-219.34	0.705286	0.672211	0.999637
CA6	5825519|F|0-12:A>G-12:A>G	63397897	0	A	G	0.44	-0.0521127	0.123415	-219.337	0.751923	0.673343	0.999637
CA4	23870345	34577234	3	G	A	0.122	-0.0833259	0.197714	-219.701	0.68174	0.673932	0.999637
CA3	5825368|F|0-60:A>G-60:A>G	38248385	0	G	A	0.193	0.0498333	0.11831	-219.678	0.704817	0.674105	0.999637
CA9	5824858	831	7	G	A	0.469	0.0545703	0.130116	-219.422	0.769512	0.675426	0.999637
CA9	10260150	867	2	G	A	0.104	0.0505861	0.121518	-219.787	0.720139	0.677698	0.999637
CA1	10266674	764425	0	G	A	0.065	-0.0632733	0.152436	-219.755	0.706029	0.678577	0.999637
CA1	8776116|F|0-65:G>A-65:G>A	36291329	1	A	G	0.489	0.0501217	0.120901	-219.588	0.778913	0.678951	0.999637
CA4	5825144	36552606	2	G	A	0.275	-0.0523071	0.126489	-219.563	0.737347	0.679709	0.999637
CA9	5824998	756	3	G	A	0.116	0.0649563	0.157542	-219.62	0.722202	0.680602	0.999637
CA7	5824849	48448420	8	G	A	0.403	0.0545479	0.132455	-219.627	0.719078	0.68096	0.999637
CA6	5825307|F|0-12:A>G-12:A>G	63408768	0	G	A	0.435	-0.0511209	0.124257	-219.339	0.752033	0.681259	0.999637
CA6	5825587|F|0-38:G>A-38:G>A	63662241	0	A	G	0.438	-0.0506058	0.123355	-219.342	0.751648	0.682115	0.999637
CA4	5824717	34468725	4	G	A	0.2	0.0857946	0.209486	-219.489	0.705436	0.682625	0.999637
CA9	5825021	743	9	G	A	0.303	-0.0417676	0.102438	-219.759	0.759239	0.683951	0.999637
CA1	8776077|F|0-27:G>A-27:G>A	1954285	1	G	A	0.434	0.04195	0.103568	-219.631	0.715886	0.685924	0.999637
CA4	5825498|F|0-66:G>A-66:G>A	41474884	0	A	G	0.492	0.0713109	0.177521	-219.389	0.730752	0.688378	0.999637
CA2	5825410|F|0-11:A>G-11:A>G	17283455	0	G	A	0.283	-0.0467571	0.117329	-219.54	0.730585	0.690725	0.999637
CA9	5825643	883	7	G	A	0.136	0.0485649	0.122218	-219.714	0.714978	0.691571	0.999637
CA6	5825321|F|0-19:A>G-19:A>G	63659763	2	A	G	0.431	-0.046733	0.117825	-219.4	0.742209	0.69211	0.999637
CA8	5824688	10190767	8	G	A	0.358	-0.0481267	0.122473	-219.718	0.761085	0.694816	0.999637
CA3	5825173|F|0-68:G>A-68:G>A	39760227	2	A	G	0.451	-0.0518573	0.132166	-219.643	0.745106	0.695253	0.999637
CA3	10258418	39580042	4	A	G	0.444	0.0504816	0.128794	-219.643	0.7242	0.695555	0.999637
CA1	10265001|F|0-19:A>G-19:A>G	7353492	0	G	A	0.054	-0.0596917	0.152297	-219.908	0.67338	0.695564	0.999637
CA6	5824883	60091217	2	G	A	0.077	-0.0546131	0.140272	-219.779	0.702691	0.697487	0.999637
CA4	10263403	11107228	5	G	A	0.19	0.0542355	0.139653	-219.597	0.763452	0.698209	0.999637
CA4	5825850	35020641	4	A	G	0.389	0.0535699	0.13921	-219.551	0.737341	0.70083	0.999637
CA8	5825500|F|0-24:G>A-24:G>A	12133583	1	G	A	0.101	0.0492468	0.129419	-219.755	0.713414	0.704006	0.999637
CA1	5825483|F|0-12:A>G-12:A>G	1976289	0	G	A	0.438	0.0399173	0.104943	-219.627	0.717654	0.704118	0.999637
CA3	5825400|F|0-63:A>G-63:A>G	48122030	0	A	G	0.334	-0.0434088	0.114585	-219.623	0.759124	0.705255	0.999637
CA3	5825585|F|0-50:A>G-50:A>G	31644005	0	G	A	0.128	-0.0399212	0.10572	-219.857	0.692169	0.706164	0.999637
CA4	5826034	34394342	5	G	A	0.346	0.0648127	0.172357	-219.369	0.739913	0.707332	0.999637
CA3	10265755	35250197	0	G	A	0.076	0.0545847	0.145719	-219.8	0.760783	0.708407	0.999637
CA3	5824923	49836215	9	G	A	0.491	0.0405723	0.108753	-219.635	0.702596	0.709535	0.999637
CA2	5825858	16754635	7	G	A	0.294	0.0403886	0.109147	-219.614	0.71631	0.711789	0.999637
CA4	5825486|F|0-48:G>A-48:G>A	10588881	0	G	A	0.242	-0.0517609	0.141224	-219.581	0.743466	0.71441	0.999637
CA2	5825595	20375368	4	A	G	0.389	-0.0341781	0.0933598	-219.668	0.740077	0.714727	0.999637
CA4	10263407	10798680	4	G	A	0.239	-0.0493713	0.137154	-219.608	0.733379	0.719292	0.999637
CA2	5824846	21523845	7	A	G	0.441	0.0364527	0.101267	-219.636	0.73365	0.719296	0.999637
CA4	8822719	54425060	4	G	A	0.161	-0.0480524	0.133655	-219.742	0.707026	0.719624	0.999637
CA6	5826096	997872	5	G	A	0.151	0.0464556	0.130113	-219.728	0.77567	0.72148	0.999637
CA6	5824824	63722541	7	A	G	0.435	-0.0412234	0.116728	-219.41	0.741538	0.724383	0.999637
CA4	5825569|F|0-39:G>A-39:G>A	34540937	0	G	A	0.353	0.0629422	0.179221	-219.32	0.752087	0.72585	0.999637
CA4	5824709	10992517	5	G	A	0.408	0.0406897	0.11716	-219.684	0.735533	0.728772	0.999637
CA4	10263411	10683758	5	G	A	0.24	-0.0474676	0.136834	-219.613	0.73583	0.729072	0.999637
CA4	10259255	21916801	9	G	A	0.28	-0.0463556	0.13417	-219.557	0.72713	0.730123	0.999637
CA6	5825865	18062979	7	G	A	0.153	0.0408841	0.118943	-219.74	0.71792	0.731452	0.999637
CA1	5824960	1973037	6	A	G	0.444	0.0354663	0.103372	-219.652	0.712426	0.731929	0.999637
CA1	5824955	35008794	5	G	A	0.486	0.0400477	0.116769	-219.647	0.760605	0.732025	0.999637
CA1	5826106	2331305	8	G	A	0.477	0.0460539	0.13503	-219.422	0.773853	0.733453	0.999637
CA6	5825138	17800975	2	G	A	0.126	0.0401377	0.119385	-219.782	0.703913	0.737109	0.999637
CA8	8822680	12570885	2	G	A	0.104	0.0404913	0.122222	-219.809	0.722797	0.740808	0.999637
CA6	5825784	18499596	6	G	A	0.079	-0.0459222	0.13898	-219.831	0.712334	0.741466	0.999637
CA9	10260143	855	3	G	A	0.11	0.0387926	0.120263	-219.811	0.720645	0.7474	0.999637
CA3	5825526	38109804	3	G	A	0.249	0.0382676	0.121441	-219.685	0.721912	0.753041	0.999637
CA8	5825797|F|0-52:A>G-52:A>G	12366660	0	A	G	0.12	0.0384993	0.122644	-219.746	0.7262	0.753953	0.999637
CA9	5826239	401	9	G	A	0.491	0.0385153	0.123895	-219.677	0.750713	0.756259	0.999637
CA7	5825685|F|0-23:A>G-23:A>G	48382833	0	G	A	0.408	0.0426012	0.138076	-219.642	0.716934	0.758032	0.999637
CA2	5825185|F|0-46:A>G-46:A>G	21639997	0	A	G	0.451	-0.0312416	0.101346	-219.651	0.743756	0.758235	0.999637
CA1	5825204	2178270	6	G	A	0.494	0.038797	0.12586	-219.505	0.785041	0.758245	0.999637
CA7	8776178|F|0-27:G>A-27:G>A	2352732	0	G	A	0.087	0.0474427	0.155836	-219.691	0.731169	0.761145	0.999637
CA6	5826058	17841755	6	G	A	0.14	0.0371925	0.12458	-219.741	0.718724	0.765634	0.999637
CA4	5825963	41869224	9	G	A	0.491	0.0471844	0.160152	-219.491	0.714379	0.768621	0.999637
CA7	5825460|F|0-24:A>G-24:A>G	51566724	0	G	A	0.068	0.0449068	0.152636	-219.839	0.712197	0.768937	0.999637
CA6	10260040	18499646	1	G	A	0.077	-0.0408307	0.138798	-219.842	0.712048	0.768964	0.999637
CA4	5826174|F|0-56:A>G-56:A>G	57160384	0	G	A	0.155	-0.0303553	0.105581	-219.833	0.690624	0.774055	0.999637
CA4	10266453	11107900	4	G	A	0.183	0.0403173	0.140403	-219.625	0.753273	0.774325	0.999637
CA1	5826123	1986178	5	A	G	0.436	-0.0316639	0.110268	-219.614	0.755321	0.774326	0.999637
CA9	5825735|F|0-6:G>A-6:G>A	565	3	A	G	0.417	-0.0356371	0.124182	-219.599	0.751806	0.774462	0.999637
CA3	5825723|F|0-41:G>A-41:G>A	38228370	0	G	A	0.193	0.0341866	0.11973	-219.738	0.705791	0.775566	0.999637
CA4	5826052|F|0-8:A>G-8:A>G	43776716	0	A	G	0.495	0.0466377	0.163933	-219.5	0.713326	0.77636	0.999637
CA9	5826092	927	2	G	A	0.121	0.0327287	0.115587	-219.822	0.705311	0.777385	0.999637
CA4	5825297|F|0-61:G>A-61:G>A	3303620	0	G	A	0.223	0.0351533	0.129406	-219.83	0.707757	0.786201	0.999637
CA3	10265615	39579976	9	A	G	0.446	0.0348115	0.130097	-219.681	0.729497	0.789327	0.999637
CA4	8776140|F|0-31:A>G-31:A>G	56594379	0	A	G	0.054	0.050012	0.187103	-219.755	0.697781	0.789547	0.999637
CA2	5825594	20375368	8	G	A	0.415	0.024493	0.0917269	-219.704	0.72289	0.789759	0.999637
CA6	5826141	11871781	7	G	A	0.153	0.0321398	0.121156	-219.737	0.72116	0.791101	0.999637
CA3	8822706	51239191	9	G	A	0.257	-0.0246401	0.0930834	-219.848	0.692651	0.791536	0.999637
CA4	10265542	10683799	7	G	A	0.232	-0.0347472	0.13149	-219.678	0.725426	0.791884	0.999637
CA3	10270196	39653327	6	G	A	0.438	-0.0337493	0.128669	-219.696	0.740339	0.793393	0.999637
CA6	5825058	38937224	7	A	G	0.345	-0.0309115	0.11786	-219.837	0.706761	0.793411	0.999637
CA7	5824698	47490087	7	G	A	0.299	-0.0294818	0.113706	-219.796	0.7208	0.795715	0.999637
CA5	5826214	1227735	4	G	A	0.156	0.0246882	0.0960739	-219.937	0.692924	0.797495	0.999637
CA6	5825202|F|0-67:G>A-67:G>A	63212002	0	A	G	0.413	-0.0314577	0.122502	-219.402	0.758584	0.797632	0.999637
CA1	5825077	2195959	5	G	A	0.486	0.0335514	0.131027	-219.456	0.7648	0.798193	0.999637
CA4	5825792	55300595	9	A	G	0.137	-0.0285748	0.111802	-219.845	0.706399	0.798564	0.999637
CA4	10263533|F|0-15:A>G-15:A>G	38816146	0	G	A	0.052	0.0475988	0.186905	-219.735	0.719637	0.79927	0.999637
CA7	23870368	46636177	3	G	A	0.055	-0.0435191	0.172642	-219.909	0.697512	0.801269	0.999637
CA7	5825424|F|0-45:G>A-45:G>A	34997549	2	G	A	0.327	-0.0264959	0.106235	-219.754	0.702347	0.803329	0.999637
CA2	8822594	18429931	9	G	A	0.36	-0.0221566	0.0888428	-219.734	0.699563	0.803343	0.999637
CA3	5825608|F|0-12:G>A-12:G>A	47888250	0	A	G	0.304	-0.0299855	0.121329	-219.715	0.719368	0.80508	0.999637
CA4	5824760	57988113	8	A	G	0.199	0.0258037	0.104449	-219.755	0.731578	0.805155	0.999637
CA9	5825628	728	9	G	A	0.463	-0.0205184	0.0832051	-219.755	0.704219	0.805498	0.999637
CA3	10267664	39814340	6	A	G	0.449	-0.0322284	0.131178	-219.685	0.735502	0.806206	0.999637
CA3	5825400	48122030	9	G	A	0.309	-0.0273061	0.111147	-219.696	0.740251	0.806214	0.999637
CA8	11062275	12059661	9	G	A	0.343	0.0267812	0.10916	-219.786	0.703774	0.806474	0.999637
CA6	5825864|F|0-30:A>G-30:A>G	18062979	0	G	A	0.147	-0.0309004	0.127104	-219.754	0.745723	0.808196	0.999637
CA4	5825556	34317964	6	G	A	0.213	0.0453197	0.189161	-219.587	0.706458	0.810926	0.999637
CA9	5824841	800	6	A	G	0.489	-0.0297087	0.126246	-219.51	0.775335	0.814225	0.999637
[truncated: 3,804 more rows]
