# Supplementary material for: Genome-wide association study reveals SNP markers controlling drought tolerance and related agronomic traits in chickpea across multiple environments
Source: Front Plant Sci. 2024 Mar 8;15:1260690. doi: 10.3389/fpls.2024.1260690 (PMC10957531; doi:10.3389/fpls.2024.1260690)
Supplement: Supplementary Table 9 — All markers associated with NDW and their statistical significance (FDR). [file Table_9.xlsx]

## Sheet: S9_Table
chr	rs	ps	n_miss	allele1	allele0	af	beta	se	logl_H1	l_remle	p_wald	fdr
CA9	5825096	821	7	G	A	0.107	0.0909838	0.0314089	5.52789	0.102703	0.00423832	0.832818
CA1	5825172	7475256	9	G	A	0.406	0.0661743	0.0238786	5.17918	1e-05	0.00617037	0.832818
CA1	5824685	17114651	7	A	G	0.379	0.0527866	0.0195645	4.98698	1e-05	0.00763761	0.832818
CA9	10267177|F|0-9:G>A-9:G>A	427	0	G	A	0.179	0.114052	0.042334	5.04794	0.0988666	0.00772561	0.832818
CA9	5825973	904	7	G	A	0.35	0.061719	0.0230897	4.92225	1e-05	0.00820841	0.832818
CA9	5825003	844	3	G	A	0.077	0.0979216	0.0366945	4.93508	0.035906	0.00831346	0.832818
CA1	5825655|F|0-34:G>A-34:G>A	3093579	0	A	G	0.269	0.0586387	0.0223404	4.83867	0.0207111	0.00941579	0.832818
CA9	5825720|F|0-16:G>A-16:G>A	546	3	G	A	0.273	0.0574321	0.0224923	4.66316	0.022402	0.0114967	0.832818
CA4	5824741	12166986	7	G	A	0.232	0.0603445	0.024494	4.34561	0.169089	0.0146929	0.832818
CA1	23870854|F|0-36:A>G-36:A>G	40960229	7	A	G	0.054	0.104166	0.0425036	4.37296	1e-05	0.0152109	0.832818
CA1	5824991	3068770	5	G	A	0.274	0.0521831	0.0214336	4.3552	0.0103964	0.0158827	0.832818
CA7	10269882	39701790	1	G	A	0.055	0.0958855	0.0400041	4.2465	1e-05	0.0175587	0.832818
CA1	5824777	2731553	4	G	A	0.283	0.0503644	0.0211652	4.22978	0.0116798	0.0183776	0.832818
CA1	5825655	3093579	5	G	A	0.274	0.0496487	0.0211054	4.14596	0.00091416	0.0197324	0.832818
CA4	5826006|F|0-6:A>G-6:A>G	8425679	0	G	A	0.462	0.0451327	0.0191883	4.14337	1e-05	0.0197489	0.832818
CA3	5824672	34831909	3	G	A	0.403	0.0600284	0.0260933	4.05152	0.0154165	0.0225651	0.832818
CA3	10260156	38309836	4	G	A	0.194	0.0579431	0.0253303	4.00645	0.00681189	0.0233298	0.832818
CA1	5824850	7456854	9	A	G	0.389	0.0525118	0.0231171	3.96256	1e-05	0.0242966	0.832818
CA1	5825329	2976397	5	G	A	0.279	0.0466612	0.0210387	3.84909	0.00180074	0.0278147	0.832818
CA6	8822738	61442199	9	A	G	0.451	0.0417935	0.0189544	3.86228	0.0299239	0.0287247	0.832818
CA4	10259633	16613656	3	G	A	0.188	0.086921	0.0400305	3.81927	0.0586479	0.0312121	0.832818
CA4	5825470|F|0-46:A>G-46:A>G	8574813	0	G	A	0.473	0.0393195	0.0191002	3.5132	1e-05	0.040974	0.832818
CA1	5824891	11381152	5	G	A	0.33	-0.0435625	0.0212536	3.49525	1e-05	0.0418492	0.832818
CA3	5825794	49805135	8	G	A	0.449	0.0411152	0.020245	3.49147	0.0164761	0.0437379	0.832818
CA1	5825005	23931680	8	A	G	0.301	-0.0472033	0.0233922	3.5117	0.0595783	0.045086	0.832818
CA6	5824598	60359331	5	G	A	0.229	-0.0449739	0.0224746	3.3991	1e-05	0.0468844	0.832818
CA9	5826100	859	9	G	A	0.491	0.0534357	0.026761	3.37625	0.15283	0.0473568	0.832818
CA1	5825272|F|0-31:A>G-31:A>G	11381627	1	G	A	0.336	-0.0417782	0.02098	3.38003	1e-05	0.0479572	0.832818
CA4	10264226	37797596	4	G	A	0.256	0.0580467	0.0292967	3.35725	0.14683	0.0490758	0.832818
CA4	5826061	8573844	9	G	A	0.491	0.0379078	0.0194449	3.29935	1e-05	0.0527895	0.832818
CA1	5825568|F|0-48:A>G-48:A>G	11339523	0	A	G	0.329	-0.0412366	0.0211815	3.29425	1e-05	0.0531121	0.832818
CA1	5824664	2711085	4	G	A	0.272	0.0410951	0.0211392	3.2889	1e-05	0.0534522	0.832818
CA6	5826177|F|0-51:A>G-51:A>G	8916791	0	G	A	0.234	0.0477325	0.0247704	3.25663	1e-05	0.0555544	0.832818
CA3	5825368|F|0-60:A>G-60:A>G	38248385	0	G	A	0.193	0.0497157	0.0258688	3.2469	1e-05	0.056205	0.832818
CA4	10268630	27746660	4	G	A	0.233	-0.0641704	0.0334935	3.34171	0.0500461	0.0569616	0.832818
CA4	5825532|F|0-54:G>A-54:G>A	8517888	2	G	A	0.492	0.0365436	0.0191917	3.2137	1e-05	0.0584881	0.832818
CA4	5826223	36555635	7	A	G	0.339	-0.0562054	0.0297138	3.306	0.126751	0.0601559	0.832818
CA3	5825603|F|0-63:A>G-63:A>G	49807823	0	G	A	0.427	0.038994	0.0206291	3.22009	0.0152137	0.0603325	0.832818
CA5	5825203	43209910	8	G	A	0.358	0.048455	0.0257276	3.21219	0.0316311	0.0612606	0.832818
CA3	5824926	49836147	9	G	A	0.48	0.0417671	0.0223873	3.15719	0.00685208	0.0637163	0.832818
CA5	5826194|F|0-17:A>G-17:A>G	30480305	0	A	G	0.231	-0.0579683	0.0313385	3.18726	0.0314093	0.0659898	0.832818
CA6	5824976	20524867	4	G	A	0.283	-0.0458099	0.0247693	3.11305	1e-05	0.0660315	0.832818
CA4	10258537	28648151	3	G	A	0.232	-0.0548981	0.029707	3.13889	0.0108559	0.0662453	0.832818
CA4	5825816|F|0-32:G>A-32:G>A	24168202	0	G	A	0.231	-0.057595	0.0312888	3.13731	0.0154638	0.0673039	0.832818
CA1	5824848	7866973	9	A	G	0.429	0.0374306	0.0203367	3.09691	1e-05	0.067335	0.832818
CA4	10260078	25459693	9	A	G	0.234	-0.0570903	0.0311293	3.12261	0.0146546	0.0683086	0.832818
CA1	5825497	17121320	3	G	A	0.503	-0.034566	0.0189362	3.08453	0.00917963	0.0695983	0.832818
CA4	5825747|F|0-7:G>A-7:G>A	17099208	0	G	A	0.166	0.0781284	0.0428927	3.1293	0.0469914	0.0701934	0.832818
CA2	5825897|F|0-55:G>A-55:G>A	37004006	0	G	A	0.489	0.0415324	0.0228344	3.08203	0.0142449	0.0705965	0.832818
CA4	5826027|F|0-11:A>G-11:A>G	17183046	0	G	A	0.177	0.0785078	0.043227	3.11522	0.0445451	0.0710074	0.832818
CA3	5825723|F|0-41:G>A-41:G>A	38228370	0	G	A	0.193	0.048065	0.026542	3.04379	1e-05	0.0718227	0.832818
CA4	10264572|F|0-46:G>A-46:G>A	16975817	0	A	G	0.171	0.0787535	0.0435316	3.11424	0.0519851	0.0721024	0.832818
CA4	10267891|F|0-22:A>G-22:A>G	17290304	0	A	G	0.171	0.0787535	0.0435316	3.11424	0.0519851	0.0721024	0.832818
CA1	11063716|F|0-49:G>A-49:G>A	38421691	6	G	A	0.433	-0.0408518	0.0226291	3.0338	1e-05	0.0727016	0.832818
CA4	5825455|F|0-67:A>G-67:A>G	32041138	0	G	A	0.231	-0.0565425	0.031587	3.07253	0.0259554	0.0751257	0.832818
CA4	10264580|F|0-30:A>G-30:A>G	17212970	0	A	G	0.166	0.0780707	0.0437652	3.06268	0.0490828	0.0761323	0.832818
CA4	23870838|F|0-54:G>A-54:G>A	30050834	2	A	G	0.242	-0.0561392	0.0316289	3.09272	0.0689823	0.0775988	0.832818
CA4	10268669	42412769	5	G	A	0.223	-0.0545574	0.0308947	2.97541	0.00401949	0.0791053	0.832818
CA4	10269788	24332104	4	G	A	0.233	-0.0552421	0.031363	3.00379	0.0184572	0.0798728	0.832818
CA4	10260086	42412835	8	A	G	0.227	-0.0552238	0.0314178	3.00579	0.0231186	0.0804942	0.832818
CA4	10268159	28648217	4	G	A	0.233	-0.0540665	0.0309118	3.00866	0.0310738	0.0819856	0.832818
CA9	5824673	719	8	A	G	0.466	0.0342613	0.0196009	2.93369	1e-05	0.0821792	0.832818
CA4	5826064	36284807	9	G	A	0.337	-0.0499379	0.0285843	3.06213	0.095599	0.082336	0.832818
CA4	10268578|F|0-39:G>A-39:G>A	25634163	1	G	A	0.117	-0.114857	0.0660212	3.02647	0.0736922	0.0836223	0.832818
CA6	5825647	60606521	4	G	A	0.139	-0.0551877	0.0317866	2.87086	0.150729	0.0842404	0.832818
CA4	5824671	36448600	5	G	A	0.335	-0.0494355	0.0285076	3.04336	0.0847349	0.0846101	0.832818
CA1	5824577	17121386	8	G	A	0.477	-0.0331358	0.0191291	2.90678	1e-05	0.0849482	0.832818
CA4	5826054	36048409	9	A	G	0.086	-0.0755606	0.0438261	2.87481	0.175535	0.0864068	0.832818
CA4	10264466|F|0-20:G>A-20:G>A	17108529	1	G	A	0.167	0.0664805	0.0385763	2.89854	0.00389378	0.0865427	0.832818
CA2	8822658	19713590	2	G	A	0.093	-0.0557147	0.0325111	2.87541	1e-05	0.0883026	0.832818
CA2	8822780	19714080	2	G	A	0.093	-0.0557147	0.0325111	2.87541	1e-05	0.0883026	0.832818
CA4	10266270|F|0-57:G>A-57:G>A	23862495	0	G	A	0.231	-0.0543204	0.0317189	2.92873	0.0212428	0.0885161	0.832818
CA1	10260130	24368577	2	G	A	0.071	0.0634116	0.037115	2.88567	0.0259156	0.0892639	0.832818
CA4	5825162|F|0-45:G>A-45:G>A	56720735	0	G	A	0.34	0.0538577	0.0315989	2.98403	0.150407	0.0900287	0.832818
CA9	10260167	761	4	G	A	0.244	0.04615	0.0271183	2.90822	0.05124	0.0905185	0.832818
CA4	5824734	58166368	8	G	A	0.443	0.0404506	0.0238875	2.90548	0.0825316	0.092113	0.832818
CA9	5825777	789	2	G	A	0.077	-0.0656165	0.0387521	2.88829	0.0673283	0.0921398	0.832818
CA8	5825086	2128548	6	G	A	0.404	0.0488702	0.0289221	2.88755	0.0512314	0.0928129	0.832818
CA3	5824923	49836215	9	G	A	0.491	0.0376486	0.0224019	2.82011	1e-05	0.0945749	0.832818
CA4	5826042	25269989	9	A	G	0.217	-0.0491304	0.0292635	2.82077	0.0013789	0.0949067	0.832818
CA4	23870348	30051701	6	G	A	0.23	-0.0497078	0.0297518	2.8483	0.0192418	0.0965097	0.832818
CA4	11063553|F|0-47:A>G-47:A>G	4314110	0	G	A	0.166	-0.0426382	0.0255862	2.83149	0.0393689	0.0973622	0.832818
CA9	10260129	758	4	G	A	0.256	0.044764	0.0269235	2.84383	0.0480237	0.098125	0.832818
CA4	10268524|F|0-15:G>A-15:G>A	17266921	0	A	G	0.174	0.06884	0.0414203	2.8435	0.0325667	0.0982559	0.832818
CA4	5825419|F|0-36:A>G-36:A>G	37991781	0	A	G	0.492	-0.0389292	0.0235047	2.89661	0.0982239	0.0994165	0.832818
CA7	5825462	31071994	5	G	A	0.268	-0.0427352	0.0258749	2.77253	1e-05	0.100358	0.832818
CA4	8822725	25269989	5	G	A	0.24	-0.0509202	0.030914	2.81855	0.0203419	0.10127	0.832818
CA3	10260155	38147382	2	G	A	0.253	0.0440675	0.0269282	2.80056	0.0483457	0.103486	0.832818
CA4	5825264	36448528	4	G	A	0.228	-0.047372	0.0291124	2.80423	0.0385045	0.105442	0.832818
CA4	11064111|F|0-36:A>G-36:A>G	37829943	0	A	G	0.253	0.0483709	0.0297312	2.75332	0.12712	0.105498	0.832818
CA4	10257855	27550701	2	G	A	0.236	-0.0499742	0.0307316	2.7755	0.016605	0.105667	0.832818
CA7	15979520|F|0-62:A>G-62:A>G	19860552	2	G	A	0.266	-0.038593	0.0237822	2.77102	0.06007	0.106389	0.832818
CA4	5825835	38027332	8	A	G	0.483	0.0377325	0.0232978	2.8305	0.087461	0.107074	0.832818
CA4	5824874	12193392	8	A	G	0.455	0.0379233	0.0234238	2.68334	0.213975	0.107196	0.832818
CA4	5826197|F|0-24:G>A-24:G>A	24374751	3	G	A	0.221	-0.0566127	0.0350556	2.79974	0.0405672	0.108076	0.832818
CA1	5825749	2808785	6	G	A	0.343	0.0352543	0.0219239	2.76981	0.0442097	0.109581	0.832818
CA6	5825649	60606454	2	G	A	0.143	-0.0505007	0.0314802	2.6744	0.138687	0.110422	0.832818
CA6	5825713|F|0-24:A>G-24:A>G	63977687	0	G	A	0.073	-0.0632777	0.0394496	2.74269	0.0623561	0.110465	0.832818
CA4	5826120	17288281	8	A	G	0.165	0.071986	0.0451183	2.7297	0.0299659	0.112356	0.832818
CA9	8822571	759	7	G	A	0.435	0.03146	0.0200625	2.70743	0.0632733	0.118615	0.832818
CA4	15990164	56720159	6	G	A	0.348	0.0475348	0.030819	2.73652	0.129978	0.124736	0.832818
CA5	5825178	55933645	5	G	A	0.318	-0.0361253	0.0235464	2.59305	0.00330513	0.126731	0.832818
CA6	5824884	60530965	4	G	A	0.133	-0.0498637	0.0325125	2.56964	0.134304	0.126864	0.832818
CA4	5824565	36627478	7	G	A	0.322	-0.0425485	0.0278055	2.69446	0.0784789	0.127719	0.832818
CA9	5824644	750	7	G	A	0.237	0.0567656	0.037125	2.67656	0.0800503	0.12801	0.832818
CA6	10260134	63963339	3	G	A	0.072	-0.0600188	0.0392552	2.62359	0.0560344	0.128035	0.832818
CA9	5825576|F|0-26:G>A-26:G>A	53	1	A	G	0.336	0.0335302	0.0219962	2.66522	0.0440523	0.129173	0.832818
CA4	5825822|F|0-42:A>G-42:A>G	41524197	0	A	G	0.255	0.0643595	0.0422686	2.70336	0.0951181	0.129605	0.832818
CA4	5824705	38398139	2	G	A	0.077	-0.0567156	0.0373494	2.56618	0.110646	0.13064	0.832818
CA9	10268953	792	2	G	A	0.071	-0.0596141	0.0392614	2.60805	0.056209	0.130671	0.832818
CA9	5825674|F|0-20:A>G-20:A>G	480	0	G	A	0.484	0.0342242	0.0227398	2.54435	1e-05	0.134069	0.832818
CA4	10258969	38005649	9	A	G	0.491	-0.034049	0.0226421	2.65399	0.0857109	0.134388	0.832818
CA4	5825899	38090247	7	A	G	0.486	0.0344087	0.0228991	2.64807	0.0758234	0.134689	0.832818
CA1	5825750|F|0-6:G>A-6:G>A	7699696	0	G	A	0.429	0.0311685	0.020767	2.53816	1e-05	0.135143	0.832818
CA6	10258005	64006681	9	A	G	0.069	-0.0620339	0.0415299	2.57336	0.0607475	0.137001	0.832818
CA4	5824813	35698661	6	G	A	0.253	-0.0427599	0.0287085	2.59443	0.0375744	0.138119	0.832818
CA4	5825147	36041411	9	G	A	0.211	-0.0447277	0.0300914	2.58691	0.0366957	0.138924	0.832818
CA8	10260106	13699991	4	G	A	0.078	-0.0527635	0.0355299	2.53642	0.0709247	0.139282	0.832818
CA4	11064344|F|0-10:G>A-10:G>A	24332157	6	G	A	0.242	-0.0439274	0.0295832	2.5146	1e-05	0.139325	0.832818
CA9	5825446|F|0-44:G>A-44:G>A	532	0	G	A	0.179	0.0587063	0.0396619	2.5492	0.0243469	0.140576	0.832818
CA9	5824759	742	5	G	A	0.196	0.0679955	0.0459855	2.57504	0.165609	0.140987	0.832818
CA4	5825854	35067233	5	G	A	0.101	-0.0482022	0.032636	2.50301	1e-05	0.141433	0.832818
CA4	5825434|F|0-13:G>A-13:G>A	36389456	0	G	A	0.144	-0.0741193	0.0501937	2.61183	0.0758617	0.141512	0.832818
CA4	5825914	42412769	8	A	G	0.233	-0.0431075	0.0293117	2.49384	1e-05	0.143129	0.832818
CA9	5825355|F|0-8:A>G-8:A>G	569	0	G	A	0.231	-0.0433615	0.0297251	2.5773	0.0581192	0.146377	0.832818
CA9	5824896	815	2	G	A	0.099	-0.0474207	0.0325417	2.4744	1e-05	0.146795	0.832818
CA4	5825932	35085582	3	G	A	0.094	-0.0483148	0.0332128	2.47077	1e-05	0.147492	0.832818
CA4	5825733	55426696	3	G	A	0.144	-0.0431872	0.0297069	2.47293	0.133045	0.14775	0.832818
CA9	5825355	790	9	A	G	0.234	-0.0419563	0.0289964	2.52583	0.0332129	0.149651	0.832818
CA4	5825278|F|0-60:A>G-60:A>G	36200340	1	G	A	0.235	-0.0425348	0.0295056	2.55281	0.0577961	0.151157	0.832818
CA9	8776165|F|0-26:G>A-26:G>A	425	0	A	G	0.432	0.0296141	0.0205886	2.51023	0.0602971	0.152063	0.832818
CA9	10260073	793	8	A	G	0.438	0.0329494	0.0230349	2.52071	0.0670655	0.154332	0.832818
CA9	5825119|F|0-46:G>A-46:G>A	450	0	A	G	0.188	0.0569121	0.0398516	2.46886	0.0199225	0.154996	0.832818
CA6	5824753	11973862	6	A	G	0.478	0.0373292	0.0261658	2.45078	0.122844	0.155416	0.832818
CA3	5825411|F|0-18:A>G-18:A>G	47709844	0	A	G	0.391	-0.0435466	0.0306216	2.4989	0.120965	0.156731	0.832818
CA4	5825837|F|0-52:A>G-52:A>G	38291899	0	G	A	0.079	-0.0527987	0.0371624	2.43648	0.0987013	0.157117	0.832818
CA9	10262003	862	4	G	A	0.083	0.0507068	0.0357545	2.41892	1e-05	0.157862	0.832818
CA5	5825630|F|0-37:G>A-37:G>A	20475329	0	G	A	0.274	0.0381898	0.0270972	2.41008	0.00297842	0.160453	0.832818
CA9	10258103	838	5	G	A	0.162	0.06067	0.0431356	2.40258	1e-05	0.161301	0.832818
CA9	5826148|F|0-18:G>A-18:G>A	438	0	A	G	0.147	-0.0460679	0.0327698	2.42076	0.0151424	0.161506	0.832818
CA4	5825883|F|0-60:G>A-60:G>A	36111687	0	G	A	0.231	-0.0418364	0.0299305	2.48879	0.0559367	0.163898	0.832818
CA6	5825806|F|0-26:G>A-26:G>A	62558978	0	G	A	0.185	-0.0420279	0.0300696	2.4069	0.0957077	0.163927	0.832818
CA9	10260105	225	7	G	A	0.311	0.0313464	0.0224525	2.51097	0.0657206	0.164399	0.832818
CA4	5824835	38005583	8	A	G	0.483	-0.0319426	0.0228886	2.49678	0.0835602	0.164564	0.832818
CA4	5825441	4340531	3	G	A	0.171	-0.0338109	0.0242809	2.41402	0.0302629	0.165492	0.832818
CA4	10268625	17300484	4	G	A	0.167	0.0583428	0.0421516	2.38738	0.00813558	0.168036	0.832818
CA4	5825132|F|0-48:A>G-48:A>G	32469371	2	G	A	0.239	-0.0421088	0.0304676	2.39165	0.00817294	0.168658	0.832818
CA4	5824974	41088142	5	G	A	0.257	0.0496953	0.0364131	2.44188	0.0644384	0.174031	0.832818
CA4	10269045	17099208	5	G	A	0.162	0.0518348	0.0380086	2.34866	0.00269064	0.174345	0.832818
CA3	5825531|F|0-56:G>A-56:G>A	47725445	0	A	G	0.386	-0.0413102	0.0303286	2.42407	0.113488	0.174872	0.832818
CA9	5825669	884	4	G	A	0.161	-0.0342981	0.025204	2.38209	0.0489519	0.175271	0.832818
CA5	5824942	55933606	7	G	A	0.322	-0.0320807	0.0236739	2.35147	0.0126799	0.177083	0.832818
CA4	5826212	36231643	7	G	A	0.226	-0.0385897	0.0284906	2.39665	0.0326636	0.177284	0.832818
CA6	5825180	994892	4	G	A	0.133	-0.0397743	0.0294112	2.32867	1e-05	0.177959	0.832818
CA9	5825062	830	4	G	A	0.228	-0.0397746	0.0295043	2.41047	0.0463028	0.179322	0.832818
CA4	10268599	16946911	5	G	A	0.162	0.0583454	0.0434038	2.36131	0.0268645	0.180561	0.832818
CA7	5825523|F|0-56:G>A-56:G>A	31101305	1	G	A	0.273	-0.0356059	0.0266161	2.32104	0.00562603	0.182664	0.832818
CA9	15979673	827	5	G	A	0.218	-0.0395852	0.0297433	2.38103	0.0419805	0.184908	0.832818
CA2	5825214	29723958	9	G	A	0.354	-0.037449	0.0283202	2.35749	0.101746	0.187732	0.832818
CA7	5825380|F|0-7:G>A-7:G>A	9952917	0	G	A	0.166	-0.0362641	0.0274363	2.28816	1e-05	0.187926	0.832818
CA9	13155093	839	7	G	A	0.164	0.0515761	0.0391242	2.2855	0.00108107	0.18909	0.832818
CA1	8822586	1061039	1	G	A	0.082	-0.0428437	0.0325159	2.28276	1e-05	0.189305	0.832818
CA9	10261997	809	3	G	A	0.055	-0.0578509	0.0442231	2.30088	0.0844995	0.192487	0.832818
CA9	10260139	810	3	G	A	0.055	-0.0578509	0.0442231	2.30088	0.0844995	0.192487	0.832818
CA1	11063498|F|0-12:G>A-12:G>A	2776826	1	G	A	0.052	-0.0541171	0.0414406	2.26752	1e-05	0.193255	0.832818
CA2	5824766	29724018	5	G	A	0.358	-0.036401	0.0279033	2.3346	0.104643	0.193714	0.832818
CA1	13146128|F|0-54:G>A-54:G>A	13246932	0	G	A	0.057	-0.0576901	0.0443434	2.29241	0.0542424	0.194927	0.832818
CA9	8822600	874	2	G	A	0.071	-0.0448763	0.0345497	2.25848	1e-05	0.195643	0.832818
CA3	5825482|F|0-27:A>G-27:A>G	47681818	1	G	A	0.385	-0.0388932	0.0300942	2.32624	0.109721	0.197881	0.832818
CA3	10267343	38183517	9	A	G	0.234	0.0353686	0.0273824	2.29696	0.0395459	0.198132	0.832818
CA3	5826107|F|0-55:A>G-55:A>G	47713556	0	A	G	0.383	-0.0396729	0.0307547	2.32621	0.119311	0.198713	0.832818
CA3	10258190	37976337	8	A	G	0.233	0.0354682	0.0276402	2.28893	0.0436759	0.201068	0.832818
CA6	5825648	60480736	5	G	A	0.128	-0.0409066	0.0319579	2.26282	0.097317	0.202187	0.832818
CA1	8822601	1061098	1	G	A	0.077	-0.0430844	0.0336748	2.23848	0.00451052	0.202394	0.832818
CA9	5825984|F|0-21:A>G-21:A>G	468	0	A	G	0.375	-0.0392627	0.030789	2.31121	0.113335	0.203876	0.832818
CA2	11063680|F|0-37:G>A-37:G>A	21148420	2	A	G	0.066	-0.0493971	0.0387566	2.22744	1e-05	0.204113	0.832818
CA4	10264904	17288281	3	G	A	0.171	0.0523784	0.04119	2.26864	0.0258789	0.205146	0.832818
CA4	10259915	17266798	7	G	A	0.175	0.052146	0.041018	2.26857	0.0262682	0.205263	0.832818
CA9	5824939	260	3	G	A	0.265	0.0505418	0.0399021	2.3464	0.0838302	0.206918	0.832818
CA1	10266674	764425	0	G	A	0.065	-0.0456853	0.0361084	2.21571	1e-05	0.207426	0.832818
CA4	10269370	17183046	6	G	A	0.174	0.0518347	0.0410553	2.25521	0.0245894	0.208381	0.832818
CA4	5825624|F|0-49:A>G-49:A>G	34124952	0	G	A	0.139	-0.0664147	0.0527288	2.32862	0.074716	0.209461	0.832818
CA2	10267019|F|0-16:G>A-16:G>A	21375677	0	G	A	0.073	-0.045873	0.0364261	2.23077	0.0208136	0.209536	0.832818
CA3	10266667	47713622	7	G	A	0.39	-0.03722	0.029579	2.28921	0.108554	0.209904	0.832818
CA7	5824634	31072056	4	G	A	0.278	-0.0322643	0.0257861	2.19827	1e-05	0.212475	0.832818
CA9	5825119	837	4	G	A	0.178	0.0516569	0.0414209	2.20054	0.00367058	0.213973	0.832818
CA2	5825219|F|0-10:G>A-10:G>A	21432604	0	A	G	0.071	-0.0455793	0.0367515	2.20307	0.0169283	0.216515	0.832818
CA4	5825210	49971643	7	G	A	0.192	0.0530708	0.0428309	2.30506	0.1099	0.216929	0.832818
CA2	5825219	21432604	1	G	A	0.071	-0.0454095	0.0366983	2.19766	0.0149117	0.21756	0.832818
CA9	10258659	897	1	G	A	0.071	-0.0454095	0.0366983	2.19766	0.0149117	0.21756	0.832818
CA4	10267072	17300438	5	G	A	0.173	0.0505859	0.0410057	2.22055	0.0249919	0.218949	0.832818
CA4	5825564|F|0-7:A>G-7:A>G	4298419	0	A	G	0.155	-0.0321589	0.0261662	2.20548	0.0343649	0.220668	0.832818
CA9	5825657	745	4	G	A	0.2	0.0578281	0.0471207	2.30551	0.135661	0.221337	0.832818
CA4	10259858	17216766	5	G	A	0.173	0.0506806	0.0413496	2.21084	0.0258258	0.221928	0.832818
CA4	10268524	17266921	5	G	A	0.173	0.0500719	0.0408773	2.20699	0.0233563	0.222202	0.832818
CA8	10269749	19126958	5	G	A	0.251	0.0345415	0.028219	2.1882	0.0981826	0.222532	0.832818
CA3	5826102|F|0-31:G>A-31:G>A	47807794	0	A	G	0.383	-0.0366931	0.0300469	2.24451	0.0991686	0.22361	0.832818
CA4	5825252	4394875	4	G	A	0.156	-0.0307955	0.0252681	2.18873	0.0302602	0.224534	0.832818
CA4	23870353	34503697	3	G	A	0.133	-0.0605069	0.0496617	2.24789	0.0573571	0.224673	0.832818
CA4	10268338	17083179	3	G	A	0.171	0.0491012	0.0404303	2.17791	0.0135681	0.226162	0.832818
CA4	10258911	16633965	4	G	A	0.178	0.0475894	0.0392636	2.16695	0.00902236	0.227083	0.832818
CA9	5825326	279	4	G	A	0.15	-0.0344038	0.0284005	2.19782	0.0850595	0.227337	0.832818
CA1	5825513|F|0-30:A>G-30:A>G	1099848	4	G	A	0.097	-0.0374431	0.0310914	2.14111	1e-05	0.230058	0.834974
CA4	15979637	34221361	2	G	A	0.137	-0.0623319	0.051772	2.25075	0.0599692	0.230182	0.834974
CA4	10261490	34541003	3	G	A	0.138	-0.0622336	0.0520812	2.2401	0.060886	0.233685	0.843547
CA9	10260137	762	5	G	A	0.251	0.0323925	0.0271906	2.18193	0.0564614	0.235099	0.84453
CA4	10266958	17179825	5	G	A	0.168	0.0461392	0.0388307	2.12203	1e-05	0.236314	0.844795
CA6	5825389|F|0-39:A>G-39:A>G	60122125	2	G	A	0.091	-0.039404	0.0333935	2.14201	0.0398099	0.239561	0.849703
CA3	10258661	37968698	8	A	G	0.239	0.032548	0.0276277	2.15662	0.0368263	0.240314	0.849703
CA1	8822754	1057324	2	G	A	0.082	-0.0382387	0.0325727	2.1053	1e-05	0.241966	0.849703
CA9	5824812	280	4	G	A	0.15	-0.0331409	0.0282492	2.15489	0.0836376	0.24228	0.849703
CA3	10269054	37968764	7	A	G	0.237	0.0321415	0.0275413	2.14511	0.0391161	0.244742	0.854287
CA3	13144312	47681727	9	G	A	0.371	-0.0336186	0.0291015	2.16483	0.0898464	0.249532	0.861009
CA4	5825792	55300595	9	A	G	0.137	-0.0331938	0.0287491	2.11853	0.0812601	0.249782	0.861009
CA7	5825136|F|0-16:G>A-16:G>A	19362729	0	G	A	0.215	0.0288724	0.0250262	2.0819	1e-05	0.250158	0.861009
CA4	10270073|F|0-48:G>A-48:G>A	56597883	0	G	A	0.438	0.0286086	0.0248953	2.14832	0.123974	0.252016	0.861682
CA1	5825982	322900	8	A	G	0.051	0.0497315	0.0433773	2.08969	0.0252519	0.253115	0.861682
CA9	5824990	785	3	G	A	0.188	-0.033933	0.0296941	2.12182	0.0587475	0.254659	0.861682
CA1	5824768	34376121	7	G	A	0.384	-0.0266701	0.0234123	2.13087	0.0469605	0.256156	0.861682
CA8	5825887	12054523	5	G	A	0.363	0.0292859	0.0259819	2.05187	1e-05	0.261173	0.861682
CA4	5825711	33509260	4	G	A	0.133	-0.041623	0.036982	2.11019	0.0468878	0.261878	0.861682
CA1	5826008	6037952	6	G	A	0.242	0.027761	0.0248053	2.0789	0.0632846	0.264565	0.861682
CA4	5825285	3287742	8	A	G	0.216	0.0359548	0.0321434	2.08412	0.0522897	0.264812	0.861682
CA1	5825697|F|0-33:G>A-33:G>A	36291294	0	G	A	0.503	0.0276715	0.0247756	2.10054	0.0393157	0.265533	0.861682
CA4	10258962	17002270	6	G	A	0.18	0.0438819	0.0394602	2.08242	0.0287517	0.267597	0.861682
CA9	5825393	771	7	G	A	0.48	0.0251026	0.022866	2.09822	0.159594	0.273751	0.861682
CA7	5825763	20291617	7	G	A	0.379	0.0232162	0.021193	2.05657	0.053298	0.274775	0.861682
CA3	5825585|F|0-50:A>G-50:A>G	31644005	0	G	A	0.128	-0.0299796	0.0273738	2.01659	1e-05	0.274895	0.861682
CA9	10266901	899	1	G	A	0.066	-0.0412353	0.0377963	2.02748	0.0147399	0.276736	0.861682
CA1	11063160|F|0-17:G>A-17:G>A	3496051	3	G	A	0.144	-0.0291291	0.0267103	2.05022	0.0544647	0.276925	0.861682
CA4	10265817	16692912	7	G	A	0.181	0.0449456	0.0412278	2.06088	0.0325352	0.277093	0.861682
CA4	15979082	39769891	9	A	G	0.143	-0.053697	0.0492805	2.08357	0.0387698	0.277338	0.861682
CA7	8822700	23793426	5	G	A	0.184	-0.0277862	0.0257157	2.03689	0.0215659	0.281358	0.861682
CA1	5825118|F|0-46:G>A-46:G>A	17569886	0	G	A	0.139	-0.0325227	0.0302877	2.02303	0.0349513	0.284353	0.861682
CA8	8822680	12570885	2	G	A	0.104	-0.03173	0.0295789	1.99239	1e-05	0.28483	0.861682
CA1	10265001|F|0-19:A>G-19:A>G	7353492	0	G	A	0.054	-0.0447687	0.0417509	1.99191	1e-05	0.285029	0.861682
CA2	10257837	21145265	1	G	A	0.055	-0.0439012	0.0409944	1.99045	1e-05	0.285646	0.861682
CA4	5825273|F|0-61:A>G-61:A>G	32950411	1	A	G	0.202	0.0544947	0.0509449	2.15897	0.137741	0.286196	0.861682
CA1	5824790	34376055	6	G	A	0.388	-0.0248304	0.0232723	2.04454	0.0396102	0.287422	0.861682
CA4	10264203	16928513	1	G	A	0.169	0.0439096	0.041193	2.02388	0.0219573	0.287875	0.861682
CA4	5824730	36007288	2	G	A	0.104	-0.0395304	0.0371068	1.99747	0.143571	0.28816	0.861682
CA9	5824975	744	4	G	A	0.25	0.0393981	0.0370775	2.08071	0.0712101	0.289392	0.861682
CA4	5824756	35698732	2	G	A	0.181	0.0322407	0.0305044	2.03264	0.050777	0.291965	0.861682
CA2	5826024	21531313	7	A	G	0.435	-0.0240221	0.0227463	2.02662	0.11622	0.292343	0.861682
CA4	5824788	38148476	7	G	A	0.401	-0.0233076	0.0220735	2.09842	0.098033	0.292424	0.861682
CA1	5825670|F|0-7:G>A-7:G>A	13650988	0	G	A	0.22	0.0469434	0.0444622	2.03648	0.0469202	0.292473	0.861682
CA1	5824721	34623693	9	G	A	0.469	-0.0256407	0.0243861	2.00687	0.0254753	0.294463	0.861682
CA4	5824740	12166986	6	G	A	0.225	-0.0280419	0.0267255	2.13591	0.106931	0.295468	0.861682
CA4	5825409|F|0-66:A>G-66:A>G	36470836	0	A	G	0.098	-0.0419261	0.0401011	2.02183	0.120063	0.29719	0.861682
CA2	8822594	18429931	9	G	A	0.36	-0.0215502	0.0206229	2.02734	0.0438483	0.297441	0.861682
CA1	8776076|F|0-32:A>G-32:A>G	36006079	1	G	A	0.481	-0.0258564	0.0249334	2.0122	0.0386408	0.30112	0.861682
CA3	5826238|F|0-21:A>G-21:A>G	10180973	8	A	G	0.159	-0.0466713	0.0450064	1.95494	1e-05	0.301131	0.861682
CA1	5825971|F|0-20:A>G-20:A>G	36288539	0	A	G	0.47	-0.0261875	0.0253376	2.00032	0.0342306	0.302737	0.861682
CA9	5825572	716	9	G	A	0.297	-0.0230452	0.02234	1.99106	0.0335119	0.303659	0.861682
CA4	5825297|F|0-61:G>A-61:G>A	3303620	0	G	A	0.223	0.033866	0.0329293	1.99283	0.065665	0.30512	0.861682
CA9	5825791	817	9	G	A	0.251	0.0235122	0.0229496	2.02189	0.0357645	0.306966	0.861682
CA9	5824888	886	1	G	A	0.077	-0.0357323	0.0351543	1.96631	0.0548042	0.310783	0.861682
CA4	10259467	16564317	3	G	A	0.05	0.0430668	0.0425087	1.96357	0.0471691	0.312358	0.861682
CA4	5825024	33250613	7	G	A	0.198	0.0453606	0.044788	2.0789	0.0945284	0.312522	0.861682
CA7	5825186|F|0-42:A>G-42:A>G	24181370	0	A	G	0.277	-0.0267342	0.0264468	1.92834	1e-05	0.313437	0.861682
CA8	5825348|F|0-57:A>G-57:A>G	10347833	0	G	A	0.052	-0.0469857	0.0466939	1.9237	1e-05	0.315647	0.861682
CA4	10263411	10683758	5	G	A	0.24	-0.0293292	0.0291736	1.99853	0.0452721	0.316086	0.861682
CA6	10260136	50199025	7	G	A	0.39	0.0202072	0.0201317	1.92121	1e-05	0.316846	0.861682
CA8	5824574	8821477	8	G	A	0.477	0.0252523	0.0252674	1.99988	0.0578742	0.318941	0.861682
CA9	5825694|F|0-12:A>G-12:A>G	579	0	G	A	0.174	-0.0317019	0.0317334	1.96916	0.0671454	0.319132	0.861682
CA4	5826253	58210222	6	G	A	0.202	0.0442478	0.0442967	2.0638	0.0948472	0.319186	0.861682
CA5	5824763	7435588	5	G	A	0.251	0.0213392	0.0213984	1.93756	0.0552138	0.31999	0.861682
CA4	10259627	21957906	6	G	A	0.287	-0.0275401	0.0276309	1.99623	0.0388901	0.320241	0.861682
CA9	5826131	757	2	G	A	0.192	-0.0351484	0.0352893	1.9962	0.0683592	0.320584	0.861682
CA1	10266405|F|0-27:G>A-27:G>A	7518540	0	A	G	0.052	-0.0420885	0.0423104	1.91226	1e-05	0.321191	0.861682
CA6	5824839	60027378	2	G	A	0.077	-0.0339787	0.0342315	1.92585	0.0169154	0.32223	0.861682
CA7	23870368	46636177	3	G	A	0.055	-0.0458704	0.0462278	1.93437	0.0616851	0.322399	0.861682
CA2	5825595	20375368	4	A	G	0.389	-0.021846	0.0220732	1.97307	0.110262	0.323645	0.861682
CA7	5824833	23276334	1	G	A	0.29	0.0228434	0.0230819	1.90725	1e-05	0.323665	0.861682
CA4	5825191|F|0-41:G>A-41:G>A	49717665	0	A	G	0.212	0.0486728	0.0493598	2.06957	0.131682	0.325417	0.861682
CA9	15979851	945	5	G	A	0.14	-0.0505623	0.0513516	2.00695	0.0547701	0.326128	0.861682
CA1	8775999|F|0-66:G>A-66:G>A	40993916	1	G	A	0.24	0.0255025	0.0260867	1.91393	0.019034	0.329583	0.861682
CA3	10265755	35250197	0	G	A	0.076	-0.0352756	0.0360852	1.93211	0.04223	0.329602	0.861682
CA4	10269789	24374751	6	G	A	0.129	-0.036122	0.0369579	1.9521	0.0453368	0.329691	0.861682
CA9	5826009|F|0-7:G>A-7:G>A	112	0	G	A	0.329	-0.0224384	0.0230437	1.95428	0.0511997	0.331495	0.861682
CA7	8776179|F|0-29:G>A-29:G>A	24054121	0	A	G	0.285	-0.0255153	0.0264064	1.88448	1e-05	0.335212	0.861682
CA9	5824782	767	9	G	A	0.486	0.0247243	0.0256254	1.96898	0.0673226	0.335921	0.861682
CA4	23870345	34577234	3	G	A	0.122	-0.0445245	0.0461782	1.92611	0.0244198	0.336245	0.861682
CA4	5826164|F|0-38:A>G-38:A>G	34466368	0	G	A	0.209	0.0498003	0.0517241	2.06453	0.138736	0.336937	0.861682
CA9	15979636	947	4	G	A	0.139	-0.0504424	0.0523969	1.99072	0.057038	0.336991	0.861682
CA6	5824987	1051932	4	G	A	0.183	-0.0256679	0.0267395	1.87841	1e-05	0.338381	0.861682
CA4	5824603	49684586	4	G	A	0.2	0.0431543	0.0450848	2.01101	0.11787	0.33976	0.861682
CA6	5824772	60423450	7	G	A	0.35	0.021355	0.0223782	1.95852	0.0617746	0.341223	0.861682
CA4	15979328	51146984	3	G	A	0.138	-0.0491696	0.0515454	1.97819	0.0544636	0.341409	0.861682
CA3	5825526	38109804	3	G	A	0.249	0.0255106	0.026755	1.91689	0.0361538	0.341621	0.861682
CA9	5824949	121	8	G	A	0.307	-0.0211118	0.0222272	1.90483	0.0259589	0.343478	0.861682
CA7	5825313|F|0-14:A>G-14:A>G	44534660	0	G	A	0.318	0.0209271	0.0220505	1.97819	0.0597582	0.343867	0.861682
CA4	5824620	33331391	4	G	A	0.2	0.0436653	0.0462646	2.01584	0.11396	0.346528	0.861682
CA4	10267531|F|0-42:G>A-42:G>A	33316083	0	A	G	0.212	0.0465361	0.0493154	2.03516	0.135626	0.346616	0.861682
CA6	5825058	38937224	7	A	G	0.345	-0.028595	0.03032	1.91009	0.0734836	0.34689	0.861682
CA6	5825212|F|0-23:A>G-23:A>G	61858016	0	A	G	0.141	-0.0281636	0.0298657	1.90445	0.0581618	0.34694	0.861682
CA7	5825122	20732178	8	G	A	0.426	0.0219748	0.0233928	1.92424	0.0810504	0.348792	0.861682
CA9	10263568	824	9	A	G	0.183	0.0385412	0.0410865	1.85776	1e-05	0.349477	0.861682
CA4	5824765	33509189	4	G	A	0.122	-0.0348374	0.0371796	1.91052	0.0451167	0.350012	0.861682
CA4	23870354	34394408	2	G	A	0.137	-0.04838	0.051658	1.96081	0.0537181	0.350248	0.861682
CA9	5825039	749	3	G	A	0.21	0.0455085	0.0486169	2.0231	0.134723	0.350495	0.861682
CA4	5824683	35643383	7	G	A	0.435	-0.0324613	0.034869	2.03355	0.102293	0.353125	0.862901
CA9	5825628|F|0-66:G>A-66:G>A	511	0	A	G	0.47	-0.0175891	0.0189937	1.87881	0.0184808	0.35566	0.862901
CA9	5824558	739	5	G	A	0.196	0.0400571	0.0433048	1.98443	0.0907535	0.356202	0.862901
CA2	15989892	34729699	3	G	A	0.243	-0.0267285	0.0289155	1.91647	0.0383859	0.356534	0.862901
CA4	5825676	34450794	6	G	A	0.213	0.0444084	0.0480708	2.00983	0.13098	0.356821	0.862901
CA6	11062423	29269163	7	G	A	0.249	0.0193261	0.0210752	1.83832	1e-05	0.360366	0.864615
CA4	10259255	21916801	9	G	A	0.28	-0.0248048	0.0270828	1.91383	0.0381919	0.360952	0.864615
CA7	5824803	20730537	5	G	A	0.436	0.0211836	0.0231475	1.90019	0.0878962	0.361333	0.864615
CA6	5826136|F|0-50:A>G-50:A>G	59999441	0	G	A	0.228	-0.0223694	0.0244877	1.84218	0.00537422	0.362204	0.864615
CA7	5826012|F|0-30:A>G-30:A>G	24065749	0	A	G	0.277	-0.0241961	0.0265768	1.83234	1e-05	0.363817	0.865674
CA9	5825941	729	5	G	A	0.235	0.0273344	0.0301693	1.8688	0.053488	0.366128	0.868381
CA4	10263407	10798680	4	G	A	0.239	-0.026529	0.0293626	1.90486	0.0461554	0.367471	0.868781
CA4	5825344	35642687	9	A	G	0.457	-0.0316294	0.0353953	1.99263	0.112504	0.372727	0.874922
CA2	5825135	17107922	8	G	A	0.466	0.01973	0.0221138	1.90066	0.124152	0.373474	0.874922
CA6	5825667|F|0-14:G>A-14:G>A	46460803	0	G	A	0.334	-0.0289759	0.0325792	1.85656	0.0705623	0.374975	0.874922
CA9	5826231	741	7	G	A	0.203	0.0411621	0.0462855	1.97381	0.106447	0.375024	0.874922
CA2	5825135|F|0-15:A>G-15:A>G	17107922	0	A	G	0.459	0.0195775	0.0220769	1.89354	0.126706	0.376378	0.874922
CA6	5826073|F|0-14:A>G-14:A>G	18474548	0	A	G	0.435	-0.0185248	0.0209499	1.80895	1e-05	0.377746	0.874922
CA3	23870846|F|0-55:A>G-55:A>G	39341787	0	A	G	0.139	-0.0276129	0.0312671	1.96371	0.0881507	0.378345	0.874922
CA4	5825486|F|0-48:G>A-48:G>A	10588881	0	G	A	0.242	-0.025854	0.0294016	1.88353	0.0437914	0.380388	0.876907
CA9	5826224	843	5	G	A	0.089	-0.0307787	0.0352028	1.83041	0.0230014	0.383106	0.879736
CA9	5824581	746	3	G	A	0.171	0.0262601	0.0301662	1.84211	0.0390374	0.385179	0.879736
CA2	5824587	16554300	5	G	A	0.268	0.020324	0.0233596	1.85871	0.0842589	0.385433	0.879736
CA9	8822617	841	1	G	A	0.055	0.037919	0.0437452	1.81095	0.0966725	0.387198	0.879736
CA6	5825141	60227861	2	G	A	0.066	-0.0325933	0.03763	1.82371	0.0466554	0.38756	0.879736
CA4	10265542	10683799	7	G	A	0.232	-0.0250349	0.0290438	1.85896	0.0423558	0.389851	0.879823
CA8	10263910	13802587	4	G	A	0.072	0.0316225	0.0367713	1.80899	0.0659538	0.390946	0.879823
CA9	5824551	760	3	G	A	0.188	-0.0301066	0.0350999	1.86675	0.0709109	0.392177	0.879823
CA7	5825424|F|0-45:G>A-45:G>A	34997549	2	G	A	0.327	-0.0212586	0.0248351	1.83525	0.0307714	0.393142	0.879823
CA1	10268505|F|0-24:A>G-24:A>G	5276014	0	G	A	0.071	0.0324691	0.0379855	1.80968	0.0659138	0.393811	0.879823
CA8	11062275	12059661	9	G	A	0.343	0.021561	0.0252733	1.78202	1e-05	0.394732	0.879823
CA6	5824883	60091217	2	G	A	0.077	-0.0286879	0.0337815	1.77872	1e-05	0.396888	0.881974
CA3	5826056	52693232	7	G	A	0.22	-0.019884	0.0234894	1.77643	1e-05	0.398393	0.882668
CA4	23871260	34317964	4	G	A	0.133	-0.0406438	0.0482326	1.85744	0.0468127	0.400535	0.884765
CA4	5824727	52668539	7	G	A	0.254	0.02135	0.0254175	1.82734	0.0442637	0.402037	0.885439
CA4	5825972	49439000	6	G	A	0.208	0.0378783	0.0461196	1.91982	0.0997684	0.41256	0.893418
CA4	5825350|F|0-17:G>A-17:G>A	10641928	0	G	A	0.239	-0.0240474	0.0293426	1.83059	0.0414969	0.413562	0.893418
CA2	5825382|F|0-64:A>G-64:A>G	18378775	0	A	G	0.348	-0.0169712	0.020871	1.80608	0.0387188	0.41721	0.893418
CA7	5826184	49568364	9	A	G	0.183	0.0235332	0.0290101	1.73792	0.130314	0.418317	0.893418
CA4	10269789|F|0-29:A>G-29:A>G	24374751	0	A	G	0.071	-0.05812	0.0717085	1.80458	0.0455325	0.418721	0.893418
CA4	5825209	49971643	9	A	G	0.211	0.0378072	0.0466848	1.90865	0.104485	0.419102	0.893418
CA9	5825045	261	8	A	G	0.239	0.0319896	0.0395671	1.85057	0.0651558	0.419876	0.893418
CA4	11064367|F|0-42:A>G-42:A>G	16756915	2	G	A	0.184	0.0331835	0.0410539	1.78555	0.0243397	0.41999	0.893418
CA4	10269352	36048409	4	G	A	0.089	-0.0332101	0.0411367	1.81003	0.106052	0.420553	0.893418
CA2	5824929	30220930	5	G	A	0.335	0.017653	0.0218793	1.76058	0.00820099	0.420827	0.893418
CA4	10264963	10584740	5	G	A	0.235	-0.0231578	0.0287902	1.8099	0.0373566	0.422249	0.893418
CA4	5825187|F|0-15:A>G-15:A>G	46613507	0	A	G	0.209	0.0400392	0.0498307	1.93387	0.113444	0.422743	0.893418
CA4	5826179	36436225	3	G	A	0.099	-0.0308928	0.0385598	1.80374	0.101713	0.424091	0.893418
CA4	5825814	10283093	5	G	A	0.235	-0.0207808	0.0259779	1.90005	0.108416	0.4248	0.893418
CA2	5825044	21516099	9	A	G	0.446	-0.0180048	0.0225194	1.79819	0.0985756	0.425039	0.893418
CA4	5824863	12166986	5	A	G	0.464	0.0176986	0.0222365	1.83903	0.133572	0.427123	0.893418
CA9	5825047	887	3	G	A	0.072	-0.0281384	0.035365	1.74482	0.0113861	0.427279	0.893418
CA4	10263401	10798714	3	G	A	0.238	-0.0230211	0.0290029	1.80558	0.0385769	0.428385	0.893418
CA4	5825220	34468504	6	G	A	0.219	0.0387453	0.0489126	1.91323	0.120664	0.429326	0.893418
CA2	8776009|F|0-24:G>A-24:G>A	16624759	2	A	G	0.305	0.0191284	0.024226	1.80852	0.0850051	0.430811	0.893418
CA7	5825978	47355520	9	A	G	0.309	0.0227671	0.0288472	1.79522	0.0837506	0.431014	0.893418
CA9	5825291	740	3	G	A	0.204	0.0381079	0.048543	1.90545	0.118151	0.433466	0.895992
CA4	5825246	33313082	3	G	A	0.204	0.0373317	0.0478143	1.89232	0.11355	0.435966	0.898623
CA7	5825226|F|0-5:A>G-5:A>G	47492213	0	G	A	0.321	0.0226558	0.0290937	1.78944	0.0903584	0.437168	0.898623
CA2	5825799	21695074	8	G	A	0.455	-0.0173609	0.0224024	1.78666	0.0911986	0.439383	0.899307
CA4	5825813|F|0-65:G>A-65:G>A	10283093	0	G	A	0.242	-0.0197672	0.0255382	1.88003	0.105399	0.439931	0.899307
CA9	5825876|F|0-8:A>G-8:A>G	116	2	A	G	0.321	-0.0182584	0.0236797	1.7706	0.0400596	0.441683	0.900401
CA9	5826092	927	2	G	A	0.121	0.0213703	0.0280344	1.70893	1e-05	0.446885	0.908216
CA7	10268219|F|0-55:G>A-55:G>A	50306274	0	A	G	0.337	0.021996	0.0289244	1.80974	0.0839652	0.447972	0.908216
CA4	5825167|F|0-61:G>A-61:G>A	35641589	0	A	G	0.443	-0.027115	0.03589	1.90252	0.100632	0.450935	0.909563
CA5	5824635	28004396	3	G	A	0.144	-0.0206921	0.0274502	1.74241	0.0543983	0.451952	0.909563
CA7	23870936	51054837	6	G	A	0.326	0.0230128	0.0306046	1.80676	0.0991831	0.453069	0.909563
CA9	5824555	89	8	G	A	0.477	0.0167976	0.0223931	1.73527	0.0244603	0.454161	0.909563
CA6	5825484|F|0-43:A>G-43:A>G	59999332	0	G	A	0.22	-0.0183024	0.0245232	1.71779	0.0174915	0.456443	0.909563
CA6	5825288|F|0-63:A>G-63:A>G	60208347	1	G	A	0.077	-0.0265253	0.0356069	1.72317	0.0362677	0.457275	0.909563
CA1	5825611|F|0-68:G>A-68:G>A	1709416	0	G	A	0.416	-0.0187962	0.025254	1.79944	0.106756	0.457672	0.909563
CA7	5825856	31995033	5	G	A	0.408	0.0203047	0.0273935	1.77912	0.130923	0.459524	0.909563
CA7	5826170	47381973	8	A	G	0.307	0.0212286	0.0286511	1.75869	0.0840963	0.459698	0.909563
CA2	5825423|F|0-46:A>G-46:A>G	330751	0	A	G	0.136	-0.020412	0.0277802	1.72965	0.0638608	0.463437	0.912713
CA2	5825185|F|0-46:A>G-46:A>G	21639997	0	A	G	0.451	-0.0166239	0.0226445	1.7607	0.0879036	0.463829	0.912713
CA1	5824911	40070605	4	G	A	0.133	-0.0198229	0.0270725	1.70007	0.0211361	0.46499	0.912713
CA9	5825111	848	7	G	A	0.294	-0.0170764	0.0233864	1.76769	0.0731766	0.466228	0.912721
CA9	5824641	998	3	G	A	0.122	0.0219103	0.0302986	1.67994	1e-05	0.47053	0.918712
CA6	5824695	5020693	9	G	A	0.32	-0.0165232	0.0231125	1.71884	0.079514	0.475595	0.920846
CA4	10258206	36128853	9	G	A	0.314	-0.0174479	0.0245805	1.81545	0.117808	0.478729	0.920846
CA7	10267001	50311526	9	G	A	0.343	0.0205476	0.0289536	1.76572	0.0858032	0.478826	0.920846
CA4	5824602	33331325	3	G	A	0.215	0.0347998	0.0493043	1.85724	0.117382	0.481214	0.920846
CA7	8776082|F|0-13:G>A-13:G>A	49609996	7	A	G	0.458	-0.0219914	0.0312503	1.78895	0.113869	0.482518	0.920846
CA9	5825216	813	8	G	A	0.46	-0.0178094	0.0254052	1.81309	0.0761029	0.484199	0.920846
CA2	5825594|F|0-18:G>A-18:G>A	20375368	0	A	G	0.41	-0.0153571	0.0220064	1.73978	0.0950026	0.486173	0.920846
CA1	5824774	28930289	8	G	A	0.403	-0.0190954	0.0274244	1.71652	0.0773971	0.487142	0.920846
CA1	5826124	1986178	9	A	G	0.423	0.0165504	0.0237773	1.75831	0.0548712	0.48729	0.920846
CA4	5825025	46615198	6	G	A	0.213	0.0333125	0.0479873	1.83963	0.109424	0.488456	0.920846
CA4	5825144	36552606	2	G	A	0.275	-0.019206	0.027721	1.76106	0.0870299	0.489307	0.920846
CA9	5824729	799	9	A	G	0.469	-0.0182464	0.0263456	1.82136	0.08927	0.489466	0.920846
CA4	5825422|F|0-66:A>G-66:A>G	54384992	0	G	A	0.174	-0.0217652	0.031472	1.71365	0.0678693	0.490095	0.920846
CA4	10269013|F|0-10:A>G-10:A>G	8136235	0	G	A	0.073	0.0267808	0.038934	1.72533	0.0707797	0.492431	0.920846
CA4	5826143	3306051	4	G	A	0.244	0.0211817	0.0307986	1.70021	0.059459	0.492495	0.920846
CA2	5824827	21946395	4	G	A	0.061	-0.0261925	0.0381086	1.67339	0.0380205	0.492771	0.920846
CA6	5824920	1051959	3	G	A	0.166	-0.0188474	0.0274223	1.65474	1e-05	0.492777	0.920846
CA1	5825309	2215626	8	A	G	0.46	-0.017221	0.0253237	1.80689	0.0757228	0.497355	0.924435
CA9	5825207|F|0-15:A>G-15:A>G	275	0	G	A	0.155	-0.0196093	0.0288813	1.69986	0.0663501	0.498034	0.924435
CA2	5825975|F|0-9:G>A-9:G>A	16632532	0	A	G	0.299	0.0167216	0.0247132	1.72737	0.0882883	0.499511	0.924435
CA9	5824989	787	8	G	A	0.477	0.0168773	0.0249606	1.78433	0.0628931	0.49981	0.924435
CA3	5825608|F|0-12:G>A-12:G>A	47888250	0	A	G	0.304	-0.0191461	0.028394	1.71663	0.0830653	0.500986	0.924435
CA8	5824791	13667158	6	A	G	0.382	0.0140099	0.0208956	1.70157	0.0290989	0.503417	0.924435
CA4	5824847	35643383	6	A	G	0.444	-0.0232865	0.0347939	1.8165	0.0915649	0.504181	0.924435
CA2	5824720	16554366	5	G	A	0.263	0.0156364	0.0233915	1.70376	0.077946	0.504691	0.924435
CA4	5824733	28254517	6	G	A	0.472	-0.0208703	0.0313785	1.78556	0.0670228	0.506828	0.926056
CA1	5825150|F|0-67:A>G-67:A>G	1709482	0	G	A	0.405	-0.017179	0.0259185	1.74657	0.102356	0.508301	0.92646
CA2	5826000|F|0-39:G>A-39:G>A	18060896	1	A	G	0.15	-0.0174626	0.026775	1.65949	0.0516946	0.515105	0.928122
CA4	5825903	35382486	3	A	G	0.343	0.0185717	0.0284996	1.74657	0.10224	0.515461	0.928122
CA1	8776116|F|0-65:G>A-65:G>A	36291329	1	A	G	0.489	-0.0164414	0.025239	1.69756	0.0442368	0.515599	0.928122
CA7	8822691	33920168	3	G	A	0.116	-0.0202599	0.0311339	1.70275	0.0652855	0.516047	0.928122
CA1	8822599	6193791	3	G	A	0.127	-0.0194055	0.0302035	1.65536	0.0606873	0.521372	0.928122
CA7	5825520	23532379	7	G	A	0.497	0.0175206	0.0273584	1.69938	0.0573799	0.522721	0.928122
CA6	13144427|F|0-11:A>G-11:A>G	12718106	0	G	A	0.255	-0.0341406	0.0534874	1.68124	0.0905251	0.524094	0.928122
CA7	8822703	31158665	3	G	A	0.122	-0.0193726	0.0304265	1.6907	0.0608143	0.525129	0.928122
CA1	5825524|F|0-22:A>G-22:A>G	2243929	0	G	A	0.457	-0.0170232	0.0268286	1.79504	0.0958876	0.526548	0.928122
CA7	5824719	23789289	3	G	A	0.21	-0.0161609	0.0255923	1.69457	0.0545986	0.528533	0.928122
CA7	5826041|F|0-30:G>A-30:G>A	48919355	0	G	A	0.307	-0.0173931	0.0276109	1.73399	0.0627358	0.529537	0.928122
CA4	5825843	13311285	7	G	A	0.328	-0.0147606	0.0234701	1.7458	0.0804093	0.530207	0.928122
CA9	5825051	415	9	G	A	0.326	0.0141589	0.0225353	1.74238	0.0751257	0.530605	0.928122
CA5	5826026|F|0-42:G>A-42:G>A	16141765	0	G	A	0.079	-0.0219469	0.0350224	1.62503	0.0140918	0.53168	0.928122
CA7	8822701	34042829	3	G	A	0.116	-0.0194409	0.0311448	1.68636	0.0663786	0.53328	0.928122
CA9	5826155	732	2	G	A	0.264	-0.0175656	0.0282245	1.71381	0.0901109	0.534496	0.928122
CA5	10261992	1128296	1	G	A	0.093	0.0203882	0.0327619	1.62533	0.079235	0.534523	0.928122
CA1	5824955	35008794	5	G	A	0.486	-0.0155645	0.025014	1.66648	0.0358713	0.534577	0.928122
CA6	5826182|F|0-7:G>A-7:G>A	44435171	0	A	G	0.345	-0.0381957	0.0614499	1.6638	0.0730984	0.535008	0.928122
CA7	5826011	32015796	5	G	A	0.425	0.0171275	0.0275696	1.71005	0.126079	0.535224	0.928122
CA9	15990583	955	3	G	A	0.088	0.0213648	0.034418	1.63164	0.0622188	0.535552	0.928122
CA4	5825094	53238725	2	G	A	0.132	-0.0176229	0.0289016	1.65927	0.078162	0.542794	0.933315
CA7	5825746	47355520	3	G	A	0.32	0.0177624	0.0292083	1.67728	0.0804325	0.54387	0.933315
CA4	5825627|F|0-19:G>A-19:G>A	37132086	0	G	A	0.082	-0.0222395	0.0365901	1.65048	0.0475772	0.544086	0.933315
CA7	10264409|F|0-26:A>G-26:A>G	7307415	0	G	A	0.062	-0.0257272	0.04237	1.62136	0.0242893	0.544481	0.933315
CA6	5824916	1012880	4	G	A	0.139	-0.0179154	0.0295323	1.60267	1e-05	0.544854	0.933315
CA2	5825108	17983821	8	G	A	0.301	-0.0141583	0.0236699	1.6838	0.077081	0.550486	0.940785
CA3	5825173|F|0-68:G>A-68:G>A	39760227	2	A	G	0.451	-0.018385	0.0308523	1.66828	0.106615	0.551989	0.941179
CA1	10270237|F|0-18:A>G-18:A>G	41285992	0	G	A	0.147	-0.028437	0.0480899	1.60162	0.00458043	0.555042	0.944209
CA4	5825157|F|0-49:G>A-49:G>A	58167555	1	G	A	0.434	0.0142622	0.0242472	1.66054	0.0592126	0.557136	0.945598
CA9	10265753	88	9	G	A	0.469	0.0133072	0.0228719	1.63757	0.0408576	0.561421	0.95069
CA4	5825902	35382486	2	G	A	0.346	0.0163455	0.0281941	1.6996	0.0994645	0.562808	0.950862
CA1	5825483|F|0-12:A>G-12:A>G	1976289	0	G	A	0.438	-0.0140281	0.0246582	1.68889	0.0948456	0.570131	0.958297
CA8	10259444	12466949	8	A	G	0.125	-0.015944	0.0283992	1.61696	0.0341334	0.575206	0.958297
CA2	5825515|F|0-12:A>G-12:A>G	18060830	0	G	A	0.231	0.0137517	0.0246122	1.60542	0.0969785	0.577036	0.958297
CA9	5824908	877	2	G	A	0.093	-0.0177139	0.0317422	1.58881	0.0667101	0.577501	0.958297
CA2	5825331|F|0-60:G>A-60:G>A	18479084	0	G	A	0.209	0.0134772	0.0242064	1.60594	0.075718	0.578381	0.958297
CA9	5825682|F|0-11:G>A-11:G>A	538	0	A	G	0.44	0.0126994	0.022971	1.72624	0.101703	0.581054	0.958297
CA4	5824717	34468725	4	G	A	0.2	0.025039	0.0454321	1.7193	0.0985466	0.582228	0.958297
CA8	5825658|F|0-18:G>A-18:G>A	8025622	0	G	A	0.065	0.0222006	0.0405787	1.62712	0.063289	0.584987	0.958297
CA3	5824785	10175279	3	G	A	0.276	-0.0142503	0.0261147	1.58842	0.0103274	0.585961	0.958297
CA6	5826017|F|0-31:A>G-31:A>G	13896382	0	G	A	0.239	-0.0149296	0.0274098	1.60593	0.0518524	0.586649	0.958297
CA8	5826049	8861720	7	G	A	0.486	0.013662	0.0251032	1.64649	0.0570434	0.586956	0.958297
CA4	5824800	10970309	9	A	G	0.417	0.0150054	0.0275998	1.60729	0.111008	0.587336	0.958297
CA9	5825970	804	4	G	A	0.144	0.0151481	0.0279794	1.60163	0.0817515	0.5889	0.958297
CA4	5825707|F|0-28:A>G-28:A>G	51184153	0	G	A	0.141	-0.026596	0.0491995	1.65888	0.0540527	0.589468	0.958297
CA3	8822706	51239191	9	G	A	0.257	-0.0130747	0.0242062	1.61308	0.0673847	0.589768	0.958297
CA9	23871312|F|0-14:A>G-14:A>G	152	0	G	A	0.212	0.0234004	0.0433653	1.61283	0.0918567	0.590132	0.958297
CA4	5825556	34317964	6	G	A	0.213	0.0228224	0.0424307	1.70487	0.097476	0.591328	0.958297
CA7	5824815	32096063	4	G	A	0.422	0.0145551	0.027142	1.66335	0.114191	0.592443	0.958297
CA1	23870746|F|0-67:G>A-67:G>A	43496496	9	A	G	0.089	-0.022093	0.0416533	1.55941	1e-05	0.596487	0.958297
CA7	5824901	49568364	7	G	A	0.203	0.0146934	0.0277896	1.58198	0.106326	0.59764	0.958297
CA9	5825765	811	4	G	A	0.15	0.014679	0.0278508	1.5939	0.0871914	0.598802	0.958297
CA8	10260128	12458636	2	G	A	0.126	-0.0147169	0.0279397	1.60033	0.0365049	0.599024	0.958297
CA9	5826072|F|0-18:G>A-18:G>A	429	0	A	G	0.451	0.0168705	0.0322645	1.67291	0.0973405	0.6017	0.958297
CA9	5825628	728	9	G	A	0.463	-0.0102204	0.0195949	1.61156	0.0389724	0.602602	0.958297
CA7	5825849	23532313	5	A	G	0.497	0.0147077	0.0282397	1.63457	0.0592502	0.603134	0.958297
CA4	5824830	33633288	7	A	G	0.203	-0.0251984	0.0487399	1.69896	0.141597	0.605792	0.958297
CA7	8822705	34061532	3	G	A	0.105	-0.0167502	0.0324132	1.61096	0.0653151	0.605952	0.958297
CA4	5826118	49381281	4	G	A	0.206	0.0243837	0.0472551	1.72592	0.105338	0.606487	0.958297
CA4	5825361	58283108	5	G	A	0.235	0.0123525	0.0239562	1.59055	0.0871048	0.606747	0.958297
CA2	5825281	17214862	6	G	A	0.298	-0.0121289	0.0236195	1.64614	0.0660428	0.608224	0.958297
CA9	5825573|F|0-23:G>A-23:G>A	30	0	G	A	0.196	-0.015669	0.0305824	1.59018	0.0591276	0.609031	0.958297
CA4	5826052|F|0-8:A>G-8:A>G	43776716	0	A	G	0.495	-0.0178311	0.0349123	1.72771	0.084731	0.61016	0.958297
CA4	5824723	11114506	4	G	A	0.222	0.0123556	0.0243306	1.61515	0.0837774	0.612201	0.958297
CA1	5826123	1986178	5	A	G	0.436	0.0121353	0.0239279	1.65555	0.0645612	0.612661	0.958297
CA4	5825963	41869224	9	G	A	0.491	-0.0172144	0.0339825	1.72574	0.0871564	0.613079	0.958297
CA4	5824760	57988113	8	A	G	0.199	0.0123893	0.0245092	1.59368	0.0689384	0.613828	0.958297
CA7	5825379|F|0-60:G>A-60:G>A	49868571	0	A	G	0.448	0.0162812	0.0325163	1.68236	0.103715	0.617188	0.958529
CA3	5825120|F|0-63:G>A-63:G>A	37872607	0	A	G	0.5	0.0118852	0.0238059	1.59964	0.0637289	0.61821	0.958529
CA3	10267664	39814340	6	A	G	0.449	-0.0150268	0.0302743	1.62128	0.0938342	0.62025	0.958529
CA1	8776077|F|0-27:G>A-27:G>A	1954285	1	G	A	0.434	-0.0121243	0.0244869	1.64365	0.0928582	0.621109	0.958529
CA4	5826033	34394342	7	A	G	0.35	0.0175851	0.0359696	1.72745	0.133257	0.625517	0.958529
CA9	5825428	868	7	G	A	0.322	-0.0124664	0.0255023	1.60595	0.0948018	0.625555	0.958529
CA3	10269196	49625766	0	G	A	0.065	0.0202046	0.0414227	1.57478	0.0756543	0.62631	0.958529
CA4	5825498|F|0-66:G>A-66:G>A	41474884	0	A	G	0.492	-0.0174789	0.0359518	1.73534	0.0883307	0.627433	0.958529
CA8	5825391	8861786	8	G	A	0.483	0.0123954	0.0255769	1.61722	0.0591815	0.628527	0.958529
CA3	5825893|F|0-15:A>G-15:A>G	49659320	0	G	A	0.062	-0.0211353	0.0438455	1.57704	0.062003	0.630363	0.958529
CA6	5825112	983387	5	G	A	0.145	-0.0142737	0.0296884	1.5638	0.0260882	0.631254	0.958529
CA2	5825869	20620194	2	G	A	0.159	-0.0131449	0.0274561	1.58336	0.0656868	0.63269	0.958529
CA1	5826129|F|0-33:G>A-33:G>A	7782723	0	A	G	0.329	0.0102662	0.0214615	1.56924	0.0499563	0.632977	0.958529
CA3	5825335	48122096	4	G	A	0.339	0.0118912	0.0248742	1.61291	0.0750908	0.633191	0.958529
CA1	5825205	2178270	8	G	A	0.494	0.0121475	0.0254263	1.67556	0.0755963	0.633406	0.958529
CA7	5825827	32055213	3	G	A	0.42	0.0126202	0.0270114	1.63348	0.108982	0.64091	0.967447
CA4	5825916	28892017	4	G	A	0.25	0.0177272	0.0382555	1.63356	0.068235	0.643646	0.967447
CA1	5824960	1973037	6	A	G	0.444	-0.0112982	0.0244842	1.62996	0.0936698	0.645034	0.967447
CA9	10262004	832	3	G	A	0.199	-0.0110083	0.0238899	1.57251	0.0722975	0.645503	0.967447
CA9	5824798	764	8	G	A	0.341	-0.0157388	0.0341905	1.70761	0.106153	0.645837	0.967447
CA9	5825643	883	7	G	A	0.136	0.013318	0.0292385	1.57113	0.0775658	0.649302	0.970674
CA9	5825310	814	9	G	A	0.474	-0.0115995	0.025908	1.6662	0.0757503	0.654895	0.975974
CA7	8822704	23793387	5	G	A	0.184	-0.0117401	0.0262701	1.57235	0.0429225	0.655485	0.975974
CA6	5825222	17811931	4	G	A	0.122	0.0135253	0.0305935	1.56472	0.0734686	0.658949	0.977694
CA4	5824964	36388452	1	G	A	0.104	-0.0165712	0.0377814	1.58796	0.0873195	0.661472	0.977694
CA2	5825337	17224262	3	G	A	0.298	-0.010251	0.0235281	1.61488	0.0695682	0.663582	0.977694
CA8	5825797|F|0-52:A>G-52:A>G	12366660	0	A	G	0.12	-0.0121766	0.0286539	1.55108	0.0370391	0.671378	0.977694
CA3	13155344|F|0-61:G>A-61:G>A	47509465	3	G	A	0.298	0.0106026	0.0252919	1.5486	0.0517672	0.675564	0.977694
CA1	5825650	39525756	2	G	A	0.082	-0.0154854	0.0372069	1.52992	0.0580246	0.677761	0.977694
CA1	5825487	2206056	5	G	A	0.475	-0.0103307	0.0251455	1.6472	0.0766033	0.681682	0.977694
CA8	5825431|F|0-60:G>A-60:G>A	6099208	0	G	A	0.332	-0.0111096	0.0272952	1.6	0.110213	0.684478	0.977694
CA2	5825562|F|0-25:A>G-25:A>G	14697184	0	A	G	0.274	-0.0120326	0.029743	1.54909	0.0572667	0.686288	0.977694
CA9	5824858	831	7	G	A	0.469	0.0110609	0.0273735	1.65559	0.126948	0.686638	0.977694
CA9	5825110	836	8	G	A	0.29	-0.00963882	0.0239073	1.59335	0.0661557	0.687298	0.977694
CA7	5824852	32065152	4	G	A	0.422	0.010905	0.027066	1.60662	0.10319	0.687498	0.977694
CA4	8776019|F|0-15:G>A-15:G>A	11097051	2	A	G	0.409	-0.0104662	0.0263689	1.55096	0.0474479	0.691899	0.977694
CA1	5824876	19865302	2	G	A	0.06	0.0151166	0.0380898	1.51711	0.0644528	0.691936	0.977694
CA3	5825400|F|0-63:A>G-63:A>G	48122030	0	A	G	0.334	-0.010213	0.0257963	1.5769	0.0947488	0.692642	0.977694
CA1	5825050	2268857	5	G	A	0.48	-0.0100118	0.025466	1.64946	0.0791098	0.694679	0.977694
CA6	5825871	987444	7	G	A	0.141	-0.0119462	0.0304943	1.53073	0.0345726	0.695706	0.977694
CA4	5824854	15448672	9	A	G	0.486	0.00925509	0.0236595	1.56425	0.0644707	0.696128	0.977694
CA4	10265127|F|0-35:A>G-35:A>G	35163471	0	G	A	0.068	-0.0151833	0.0388663	1.54356	0.0737554	0.696515	0.977694
CA4	5824805	35824346	4	G	A	0.267	0.0117565	0.0302583	1.59346	0.110579	0.698077	0.977694
CA1	10261213	5406817	2	G	A	0.06	0.0148411	0.0385444	1.51889	0.0541614	0.700663	0.977694
CA9	5825977|F|0-16:G>A-16:G>A	523	0	G	A	0.397	-0.0101997	0.0269447	1.59671	0.0775459	0.705473	0.977694
CA2	5824633	16685826	6	G	A	0.309	0.00895379	0.0237169	1.56859	0.0788388	0.706226	0.977694
CA1	15990034	5266083	3	G	A	0.061	0.0145243	0.0385524	1.51571	0.0540164	0.706809	0.977694
CA3	10270196	39653327	6	G	A	0.438	-0.0112743	0.0299298	1.56499	0.0914657	0.706846	0.977694
CA4	5824938	11146254	0	G	A	0.228	0.00900792	0.0239311	1.55974	0.0810056	0.707055	0.977694
CA9	5825742	777	9	G	A	0.366	0.0113082	0.030064	1.63222	0.100458	0.707258	0.977694
CA7	5824707	47965361	8	A	G	0.466	0.00802369	0.0213993	1.53802	0.0670811	0.708139	0.977694
CA6	5825231	18147176	2	G	A	0.159	0.0103112	0.027509	1.53852	0.0728618	0.708229	0.977694
CA1	5826138	2300647	8	G	A	0.5	-0.00964041	0.0262435	1.65214	0.0882085	0.713793	0.977694
CA1	5826146|F|0-16:A>G-16:A>G	1886205	0	G	A	0.459	-0.00897718	0.0244535	1.58821	0.0890228	0.713967	0.977694
CA4	5824873	36128919	6	G	A	0.337	-0.0090229	0.0245854	1.66639	0.11033	0.714048	0.977694
CA5	5825305|F|0-32:G>A-32:G>A	11260770	0	G	A	0.182	-0.00931449	0.0254274	1.53603	0.0772496	0.714559	0.977694
CA7	5826018|F|0-44:G>A-44:G>A	23172418	0	G	A	0.299	0.00875378	0.0240951	1.53822	0.0394412	0.716806	0.977694
CA1	5824563	10914658	5	G	A	0.385	-0.0100482	0.0277754	1.51574	0.0620231	0.717951	0.977694
CA4	5825247	35273127	9	G	A	0.417	-0.0118214	0.0328545	1.62307	0.0843967	0.71941	0.977694
CA1	5826229	6170558	7	G	A	0.22	-0.00986298	0.027621	1.51922	0.0572329	0.721449	0.977694
CA3	10265476	39687351	6	A	G	0.455	-0.0106017	0.0300371	1.55811	0.0885197	0.724537	0.977694
CA9	5824744	774	7	G	A	0.492	0.008755	0.0250079	1.56132	0.0623801	0.72668	0.977694
CA6	5825394|F|0-27:A>G-27:A>G	63189184	0	A	G	0.413	0.0081316	0.0232661	1.64042	0.10185	0.727119	0.977694
CA2	10264073|F|0-45:A>G-45:A>G	21608519	0	G	A	0.299	0.00856877	0.0246581	1.57993	0.074556	0.72862	0.977694
CA6	5825202|F|0-67:G>A-67:G>A	63212002	0	A	G	0.413	0.00804152	0.0232331	1.63953	0.101308	0.729654	0.977694
CA7	5825848	23532313	8	A	G	0.494	-0.00956922	0.027655	1.54663	0.0566035	0.729731	0.977694
CA9	10268847	822	7	G	A	0.316	-0.00812148	0.0235366	1.57708	0.0741308	0.730454	0.977694
CA6	5825492	63136941	9	G	A	0.429	0.00784051	0.0229319	1.62614	0.0996708	0.732822	0.977694
CA3	10268440	39563699	8	A	G	0.426	-0.0101335	0.0296882	1.55743	0.0879266	0.733254	0.977694
CA1	5826106	2331305	8	G	A	0.477	0.00941154	0.0276781	1.64344	0.123283	0.734227	0.977694
CA9	5826239	401	9	G	A	0.491	-0.00930374	0.0277488	1.54809	0.052081	0.737801	0.977694
CA4	5826015	33633288	5	G	A	0.207	0.0152674	0.0459372	1.63837	0.0957385	0.740009	0.977694
CA7	5825521	23532379	9	G	A	0.486	-0.00916739	0.0276335	1.55084	0.0628827	0.740465	0.977694
CA4	5825152	57786499	6	G	A	0.169	0.00856099	0.0258516	1.52168	0.0749822	0.74091	0.977694
CA7	8822694	34061049	1	G	A	0.12	0.0101972	0.031383	1.53871	0.0962578	0.745613	0.977694
CA2	5825410|F|0-11:A>G-11:A>G	17283455	0	G	A	0.283	-0.00790356	0.0245457	1.56818	0.0690714	0.747831	0.977694
CA4	5825056	24452987	7	A	G	0.48	-0.0115492	0.0362191	1.66498	0.0916871	0.750194	0.977694
CA7	5825158	23601365	7	G	A	0.192	-0.00852204	0.0267428	1.54396	0.0666393	0.750349	0.977694
CA6	5825985	50872272	4	G	A	0.106	-0.0104575	0.0329325	1.50008	0.0532108	0.7512	0.977694
CA3	10265615	39579976	9	A	G	0.446	-0.00950631	0.029979	1.55104	0.0866972	0.751536	0.977694
CA7	5825241|F|0-42:G>A-42:G>A	22622780	7	G	A	0.407	-0.00726625	0.023115	1.54136	0.0616434	0.753618	0.977694
CA7	8822692	33920102	2	G	A	0.126	0.00961135	0.0308667	1.53312	0.0966252	0.75587	0.977694
CA9	5824962	735	8	G	A	0.227	-0.00985845	0.0325902	1.50773	0.0738116	0.762623	0.977694
CA4	8776140|F|0-31:A>G-31:A>G	56594379	0	A	G	0.054	0.0133841	0.0442977	1.51817	0.0503671	0.762895	0.977694
CA7	5826152	23281849	9	A	G	0.286	0.00736467	0.0245554	1.51798	0.0389021	0.764584	0.977694
CA3	10266665	48077195	4	G	A	0.344	-0.00754159	0.0251709	1.54489	0.0861477	0.764816	0.977694
CA4	5826205	51146918	8	G	A	0.341	-0.0100968	0.0339299	1.65982	0.106616	0.766368	0.977694
CA6	5825138	17800975	2	G	A	0.126	0.00871953	0.0295159	1.50652	0.0640348	0.768015	0.977694
CA4	5826034	34394342	5	G	A	0.346	-0.0102089	0.0346622	1.65728	0.110946	0.768696	0.977694
CA7	5824570	20730537	7	A	G	0.407	0.00681604	0.0232851	1.52564	0.0741173	0.770073	0.977694
CA9	5825907	90	9	G	A	0.486	0.00671893	0.0230328	1.51865	0.0478901	0.770843	0.977694
CA9	10261998	834	3	G	A	0.188	-0.00705662	0.0242628	1.50489	0.0658748	0.771507	0.977694
CA6	5825886|F|0-26:G>A-26:G>A	63122165	0	G	A	0.432	0.00666574	0.0231243	1.61284	0.0999196	0.773482	0.977694
CA2	5824912	17372840	4	G	A	0.289	-0.0068511	0.0238041	1.55978	0.0726603	0.773822	0.977694
CA2	5825594	20375368	8	G	A	0.415	-0.00608637	0.0214714	1.5371	0.0814244	0.777146	0.977694
CA7	5824698	47490087	7	G	A	0.299	-0.00806427	0.0285546	1.5235	0.0735081	0.777949	0.977694
CA3	5825392	48116041	4	G	A	0.344	-0.00703914	0.0250439	1.536	0.0888497	0.778978	0.977694
CA4	5824709	10992517	5	G	A	0.408	0.00755778	0.0271453	1.5152	0.0900033	0.78101	0.977694
CA9	23870370	720	5	G	A	0.229	-0.00700556	0.0251724	1.49334	0.0567467	0.781099	0.977694
CA4	8776039	16480668	4	G	A	0.078	0.00975162	0.0351033	1.49469	0.0551242	0.781486	0.977694
CA6	5825864|F|0-30:A>G-30:A>G	18062979	0	G	A	0.147	-0.00825631	0.0298293	1.50994	0.0673195	0.782262	0.977694
CA9	5824841	800	6	A	G	0.489	0.00694519	0.0251783	1.59719	0.0762182	0.782987	0.977694
CA7	5824757	49550499	5	A	G	0.469	0.00811817	0.0296251	1.58477	0.0957635	0.784376	0.977694
CA5	10268324|F|0-31:G>A-31:G>A	11454281	0	A	G	0.182	-0.0069152	0.0255235	1.50481	0.0711761	0.786752	0.977694
CA6	5824919	997919	4	G	A	0.133	-0.00851978	0.0314657	1.49757	0.045561	0.786883	0.977694
CA5	5825080	13783944	5	G	A	0.296	-0.00665008	0.0249487	1.49501	0.0625357	0.79012	0.977694
CA6	5824824	63722541	7	A	G	0.435	0.0061346	0.023016	1.61008	0.102063	0.790131	0.977694
CA4	5824678	10902615	7	A	G	0.424	0.0073161	0.0275893	1.50899	0.0912084	0.791175	0.977694
CA4	10269621	11301501	9	A	G	0.194	-0.00787908	0.0297805	1.53629	0.0630499	0.791642	0.977694
CA7	5825371	23744887	3	G	A	0.199	0.00713279	0.0271331	1.52763	0.0994174	0.792943	0.977694
CA6	5824914	947055	7	G	A	0.124	-0.00813393	0.0313975	1.48738	0.0423584	0.795883	0.977694
CA7	8776178|F|0-27:G>A-27:G>A	2352732	0	G	A	0.087	-0.0092725	0.0358323	1.52064	0.0769285	0.796105	0.977694
CA4	5825830|F|0-48:G>A-48:G>A	35085516	0	A	G	0.394	-0.00805166	0.0312399	1.6096	0.090441	0.796905	0.977694
CA2	5825336|F|0-63:A>G-63:A>G	17224262	0	G	A	0.288	-0.00617205	0.0241225	1.55453	0.0753047	0.798349	0.977694
CA6	5825284	17598006	7	G	A	0.203	0.00627716	0.0247478	1.50664	0.068788	0.800059	0.977694
CA5	5825195	12757135	5	G	A	0.246	-0.00561815	0.0222805	1.49269	0.0552147	0.801208	0.977694
CA4	5825139|F|0-55:G>A-55:G>A	3890849	0	G	A	0.168	0.00677269	0.0269233	1.4906	0.0672719	0.801673	0.977694
CA2	5824918	17568124	6	G	A	0.275	-0.0060576	0.0246321	1.54876	0.0790054	0.806022	0.977694
CA6	5825698	63086936	9	A	G	0.406	0.00562584	0.0229004	1.59209	0.0962742	0.806221	0.977694
CA4	10269416	35906017	4	G	A	0.111	-0.00860699	0.0357296	1.51601	0.0867291	0.809913	0.977694
CA1	5824959	4179724	7	A	G	0.39	0.00499481	0.0208996	1.49358	0.0746225	0.811384	0.977694
CA7	5825609|F|0-64:A>G-64:A>G	31184956	0	G	A	0.12	-0.00741568	0.0311621	1.52018	0.068997	0.812174	0.977694
CA7	5825817	49604106	7	A	G	0.475	0.00696425	0.0294325	1.57084	0.0915	0.813222	0.977694
CA1	5824826	2395307	6	G	A	0.472	-0.00622007	0.0264153	1.61503	0.0947335	0.81411	0.977694
CA6	5825865	18062979	7	G	A	0.153	0.00655873	0.0284931	1.49474	0.0708805	0.818208	0.977694
CA5	5825936|F|0-29:A>G-29:A>G	5488532	0	G	A	0.215	-0.00590613	0.0257651	1.48353	0.0484021	0.818951	0.977694
CA6	5825321|F|0-19:A>G-19:A>G	63659763	2	A	G	0.431	0.00530566	0.0231997	1.59626	0.09914	0.819365	0.977694
CA8	5824688	10190767	8	G	A	0.358	0.00656245	0.028719	1.49888	0.0460338	0.819512	0.977694
CA9	5825979|F|0-26:G>A-26:G>A	481	0	A	G	0.269	-0.00639715	0.0280999	1.48356	0.0518044	0.820171	0.977694
CA4	11063857|F|0-51:A>G-51:A>G	11473614	0	G	A	0.188	-0.0068181	0.0300415	1.52632	0.065271	0.820715	0.977694
CA5	10260162	10357274	8	G	A	0.46	0.00525564	0.0233093	1.51238	0.0664616	0.821867	0.977694
CA9	5824967	399	8	A	G	0.472	-0.00612544	0.0272114	1.52357	0.0637063	0.822152	0.977694
CA4	5824651	35379834	5	G	A	0.352	-0.00622425	0.0278576	1.55714	0.0871715	0.823453	0.977694
CA6	5825200|F|0-33:G>A-33:G>A	63086654	0	G	A	0.429	0.00513235	0.0230652	1.59587	0.0987174	0.824165	0.977694
CA6	5826132|F|0-55:G>A-55:G>A	63098629	0	A	G	0.421	0.00509386	0.0230626	1.59298	0.0986426	0.825443	0.977694
CA9	8822721	781	4	G	A	0.172	-0.00697283	0.0315737	1.49876	0.0644039	0.825465	0.977694
CA7	5825460|F|0-24:A>G-24:A>G	51566724	0	G	A	0.068	0.00859025	0.0389886	1.48052	0.0550868	0.825866	0.977694
CA9	8822693	724	8	G	A	0.415	-0.00534646	0.0244236	1.49436	0.0673375	0.826971	0.977694
CA6	5826029|F|0-26:G>A-26:G>A	63086870	0	G	A	0.424	0.00505299	0.0230981	1.59131	0.0967669	0.827083	0.977694
CA1	10260116	2335902	6	G	A	0.461	0.00584467	0.026999	1.60355	0.114248	0.828861	0.977694
CA5	5825935|F|0-61:A>G-61:A>G	11528264	0	G	A	0.182	-0.00553641	0.0256669	1.49244	0.0707974	0.829464	0.977694
CA4	10263403	11107228	5	G	A	0.19	-0.00647714	0.0302473	1.52938	0.0704172	0.830681	0.977694
CA4	8822714	54289329	4	G	A	0.178	-0.00662377	0.0310168	1.49805	0.066614	0.831137	0.977694
CA1	5825414|F|0-44:G>A-44:G>A	11110172	0	G	A	0.125	-0.00712604	0.0334991	1.48967	0.0539816	0.831784	0.977694
CA7	5825787	49209308	8	G	A	0.472	-0.00661012	0.0312276	1.57694	0.0945864	0.832599	0.977694
CA9	5824840	900	8	G	A	0.46	0.00637484	0.0305876	1.5727	0.0925928	0.835143	0.977694
CA9	10260146	870	3	G	A	0.088	0.00709889	0.0340732	1.48107	0.0725998	0.835197	0.977694
CA2	5826065|F|0-14:G>A-14:G>A	17064152	0	G	A	0.302	0.00526147	0.0252573	1.50805	0.0792149	0.835218	0.977694
CA6	5826058	17841755	6	G	A	0.14	0.00612974	0.0295258	1.49393	0.0695776	0.835771	0.977694
CA1	15990196|F|0-51:G>A-51:G>A	6194782	1	G	A	0.085	0.00744848	0.0360169	1.46281	0.0480884	0.836396	0.977694
CA9	5825726	857	8	G	A	0.33	-0.00545091	0.0264239	1.50449	0.080087	0.8368	0.977694
CA1	8776042|F|0-27:G>A-27:G>A	6247924	4	G	A	0.208	0.00575984	0.027935	1.47408	0.0580376	0.836878	0.977694
CA4	15990192	8022236	2	G	A	0.071	0.00775086	0.0378921	1.51115	0.0700992	0.838154	0.977694
CA4	10266453	11107900	4	G	A	0.183	-0.00613803	0.030457	1.52967	0.0726159	0.840511	0.977694
CA6	5825307|F|0-12:A>G-12:A>G	63408768	0	G	A	0.435	0.00474322	0.0235582	1.60444	0.104174	0.84066	0.977694
CA3	5825400	48122030	9	G	A	0.309	-0.00513443	0.0255659	1.51456	0.0846113	0.841057	0.977694
CA9	5825055	718	2	G	A	0.192	0.00489572	0.0243824	1.48784	0.0669244	0.84109	0.977694
CA3	11064378|F|0-13:A>G-13:A>G	49579599	0	G	A	0.068	-0.00870806	0.0436593	1.47228	0.0579383	0.842132	0.977694
CA6	5826069|F|0-33:G>A-33:G>A	63609236	0	A	G	0.438	0.00465915	0.0234493	1.59927	0.10279	0.842729	0.977694
CA5	5824776	8046142	7	G	A	0.486	0.00495837	0.025046	1.52696	0.0749381	0.843291	0.977694
CA5	23870317	27584466	5	G	A	0.19	0.00614557	0.0310593	1.50817	0.057472	0.843374	0.977694
CA4	10260135	8227804	1	G	A	0.071	0.00733564	0.0378869	1.50869	0.0702949	0.846692	0.977694
CA4	5825569|F|0-39:G>A-39:G>A	34540937	0	G	A	0.353	-0.00664154	0.034486	1.64766	0.112459	0.8475	0.977694
CA9	5824992	748	7	G	A	0.243	0.00749518	0.039085	1.5448	0.0780558	0.848142	0.977694
CA1	8776052	6164080	2	G	A	0.209	-0.00530235	0.0276809	1.47514	0.0584762	0.848308	0.977694
CA4	10268120	8115377	4	G	A	0.067	-0.0076092	0.0398108	1.50921	0.0870459	0.848636	0.977694
CA7	5825443|F|0-25:G>A-25:G>A	52707874	0	A	G	0.465	-0.00506522	0.0267475	1.53929	0.0676395	0.850015	0.977694
CA1	5825204	2178270	6	G	A	0.494	-0.00476874	0.0256097	1.57793	0.0844438	0.852491	0.977694
CA6	5826141	11871781	7	G	A	0.153	0.00500743	0.0283898	1.48892	0.0710542	0.860193	0.977694
CA1	5824767	2195932	6	A	G	0.472	-0.00458784	0.0260313	1.59744	0.0930687	0.860301	0.977694
CA8	10269454	12225162	3	G	A	0.11	-0.00527954	0.0299584	1.48374	0.0551664	0.860312	0.977694
CA1	8776064|F|0-37:G>A-37:G>A	2346551	7	A	G	0.469	-0.00451305	0.0256163	1.58513	0.0907894	0.860351	0.977694
CA4	5825976	35784622	2	G	A	0.121	-0.00612432	0.0349185	1.503	0.0873306	0.860971	0.977694
CA7	5825968|F|0-7:A>G-7:A>G	49545394	0	G	A	0.465	0.0053507	0.0310337	1.5714	0.0937959	0.863304	0.977694
CA5	5825282|F|0-60:G>A-60:G>A	29777404	0	G	A	0.467	-0.00342527	0.0200722	1.48455	0.0696189	0.864693	0.977694
CA6	5825522	63609170	7	G	A	0.441	-0.00388725	0.0228316	1.57788	0.109162	0.864999	0.977694
CA7	5825303|F|0-18:G>A-18:G>A	49212211	0	A	G	0.478	-0.00533334	0.0315257	1.57375	0.0946113	0.865849	0.977694
CA6	5826096	997872	5	G	A	0.151	-0.00505818	0.0299436	1.47605	0.0517601	0.866046	0.977694
CA7	5824819	23574599	3	G	A	0.193	-0.00448261	0.0265744	1.51001	0.0726745	0.866236	0.977694
CA4	10263533|F|0-15:A>G-15:A>G	38816146	0	G	A	0.052	-0.00731478	0.044234	1.49631	0.0781045	0.868842	0.977694
CA6	5825838|F|0-66:G>A-66:G>A	63067308	0	A	G	0.427	0.00381631	0.0232	1.58487	0.099728	0.869525	0.977694
CA1	13144397|F|0-44:G>A-44:G>A	44303210	1	A	G	0.057	-0.00691732	0.0422428	1.47388	0.0642935	0.87011	0.977694
CA6	5825587|F|0-38:G>A-38:G>A	63662241	0	A	G	0.438	0.00370838	0.023419	1.59506	0.104315	0.874359	0.977694
CA6	10260040	18499646	1	G	A	0.077	0.00559406	0.0353509	1.46317	0.0552872	0.874442	0.977694
CA2	5826068|F|0-21:G>A-21:G>A	19383755	0	G	A	0.182	0.00525623	0.033283	1.49667	0.0770499	0.874693	0.977694
CA1	5826137	2300647	7	A	G	0.475	-0.00416655	0.0264763	1.6041	0.0960753	0.875131	0.977694
CA6	5825519|F|0-12:A>G-12:A>G	63397897	0	A	G	0.44	0.00362958	0.0234081	1.59414	0.104019	0.876951	0.977694
CA6	5825359	17904167	6	G	A	0.135	0.00459388	0.0299177	1.47938	0.0649411	0.878136	0.977694
CA6	5825784	18499596	6	G	A	0.079	0.00541503	0.0353898	1.46243	0.0551569	0.878561	0.977694
CA8	5825500|F|0-24:G>A-24:G>A	12133583	1	G	A	0.101	-0.00480573	0.031549	1.47569	0.0580977	0.8791	0.977694
CA4	5825850	35020641	4	A	G	0.389	-0.00472585	0.0312841	1.57762	0.0888098	0.880096	0.977694
CA4	5826161	57833901	4	G	A	0.156	-0.00395426	0.0263593	1.47572	0.0642977	0.880922	0.977694
CA7	5825968	49545394	7	A	G	0.469	0.00413697	0.0292639	1.55073	0.0893224	0.887738	0.977694
CA9	5825065	755	8	A	G	0.284	0.00340262	0.0241052	1.50033	0.0741993	0.887904	0.977694
CA4	5824607	34209566	5	G	A	0.196	-0.00614913	0.0440887	1.56661	0.100629	0.889233	0.977694
CA7	5826089|F|0-22:G>A-22:G>A	49556634	0	G	A	0.467	0.00428897	0.0310024	1.56801	0.0938098	0.890124	0.977694
CA1	5825077	2195959	5	G	A	0.486	0.00359526	0.0266152	1.59222	0.110552	0.892697	0.977694
CA2	5824846	21523845	7	A	G	0.441	-0.00304313	0.0226518	1.50337	0.0791493	0.893281	0.977694
CA2	5825858	16754635	7	G	A	0.294	0.0032303	0.0240986	1.50407	0.0801698	0.893516	0.977694
CA4	5824571	35824346	2	G	A	0.121	-0.00463679	0.0349783	1.49743	0.0842925	0.894688	0.977694
CA3	5825913|F|0-45:G>A-45:G>A	39848570	0	A	G	0.443	0.00382718	0.0297772	1.50831	0.0772023	0.897875	0.977694
CA9	5825002	763	9	G	A	0.337	0.00418104	0.0333421	1.60673	0.109914	0.900348	0.977694
CA3	5825184|F|0-30:A>G-30:A>G	60885533	1	A	G	0.224	-0.00315872	0.0252567	1.46405	0.0508811	0.900612	0.977694
CA8	5825340|F|0-38:G>A-38:G>A	8579754	0	G	A	0.478	0.00316028	0.0257341	1.51175	0.0731048	0.902398	0.977694
CA9	5824968	833	8	G	A	0.477	-0.00334264	0.0273622	1.50779	0.0680584	0.902907	0.977694
CA7	5825163|F|0-43:A>G-43:A>G	49214276	0	G	A	0.473	-0.00376198	0.0308259	1.56353	0.0925952	0.903004	0.977694
CA9	10260150	867	2	G	A	0.104	0.00371451	0.0309216	1.4646	0.0657517	0.904517	0.977694
CA1	5824749	2422819	9	A	G	0.474	-0.00316887	0.0264348	1.58562	0.095689	0.904716	0.977694
CA5	5824952	38640946	3	G	A	0.32	-0.00311705	0.0267157	1.4832	0.071152	0.907248	0.977694
CA3	5825739	39687362	5	G	A	0.453	-0.00348431	0.0301457	1.50477	0.0818647	0.908112	0.977694
CA8	10260149	12244998	5	G	A	0.095	-0.00367423	0.0320019	1.47247	0.0579629	0.908721	0.977694
CA9	5826048|F|0-27:G>A-27:G>A	521	0	G	A	0.478	0.00289364	0.0256879	1.5129	0.0744934	0.910437	0.977694
CA4	5825773	49813723	8	G	A	0.358	-0.00379795	0.0337446	1.61314	0.106759	0.910513	0.977694
CA6	13144413|F|0-20:A>G-20:A>G	13408681	4	A	G	0.081	0.00402668	0.0359489	1.46391	0.0607564	0.910939	0.977694
CA9	5826264	192	9	A	G	0.24	-0.004559	0.0423146	1.54107	0.095776	0.914322	0.977694
CA2	5824913	16823485	5	G	A	0.257	0.00264192	0.0246241	1.49348	0.0749896	0.914678	0.977694
CA4	5824832	15505538	6	G	A	0.494	-0.00264883	0.0247832	1.50276	0.0700753	0.915003	0.977694
CA9	10260165	869	2	G	A	0.088	0.00353999	0.0339585	1.46756	0.0675904	0.917091	0.977694
CA6	5826079	63067374	9	G	A	0.44	0.00234833	0.0226281	1.5676	0.0989641	0.91746	0.977694
CA9	5825735|F|0-6:G>A-6:G>A	565	3	A	G	0.417	-0.00279558	0.0270671	1.53447	0.0848213	0.917853	0.977694
CA4	8822723	54341892	3	G	A	0.171	-0.00318524	0.0309862	1.47849	0.06787	0.91824	0.977694
CA9	5826215	882	5	G	A	0.162	0.00279863	0.0278539	1.47632	0.069105	0.920079	0.977847
CA2	5825673|F|0-30:A>G-30:A>G	17992885	5	G	A	0.291	-0.00240962	0.0242709	1.50638	0.0771145	0.921026	0.977847
CA7	5825641	56201436	9	G	A	0.389	-0.00284688	0.0298051	1.48948	0.0687877	0.924011	0.97961
CA1	8776166|F|0-24:G>A-24:G>A	6213106	0	A	G	0.117	0.00278306	0.0325613	1.45337	0.0572384	0.931982	0.983969
CA8	5826035|F|0-60:G>A-60:G>A	8620214	0	G	A	0.478	0.00219344	0.0261927	1.51205	0.0761264	0.933354	0.983969
CA4	8822719	54425060	4	G	A	0.161	-0.00269209	0.0321729	1.47188	0.063204	0.933407	0.983969
CA4	5826022|F|0-61:G>A-61:G>A	34450831	0	G	A	0.345	-0.00296778	0.0354858	1.63352	0.113485	0.933441	0.983969
CA6	5824951	17596134	8	G	A	0.199	0.00197013	0.0249117	1.47712	0.0680044	0.937053	0.984492
CA9	5825021	743	9	G	A	0.303	0.00196216	0.0251139	1.46784	0.0604042	0.937811	0.984492
CA4	5826174|F|0-56:A>G-56:A>G	57160384	0	G	A	0.155	0.00208638	0.0267543	1.45637	0.0595122	0.937928	0.984492
CA5	10263976|F|0-38:G>A-38:G>A	50549133	0	G	A	0.269	-0.00333988	0.0440385	1.45395	0.0518418	0.939631	0.984882
CA5	10269845	63843329	6	A	G	0.472	0.00167139	0.0228506	1.4977	0.0701962	0.941773	0.985731
CA9	5824998	756	3	G	A	0.116	0.00227031	0.035207	1.49232	0.0748602	0.948656	0.989561
CA4	5824600	49813657	7	G	A	0.333	-0.00209222	0.0328368	1.59132	0.101234	0.949267	0.989561
CA7	5824849	48448420	8	G	A	0.403	0.00200279	0.031543	1.53893	0.0860934	0.949444	0.989561
CA4	5826230	33634835	8	A	G	0.193	-0.00254535	0.0448899	1.56427	0.0991542	0.954846	0.990806
CA7	5825481|F|0-44:G>A-44:G>A	49506777	0	G	A	0.481	-0.00171528	0.0307461	1.56162	0.0938219	0.955572	0.990806
CA6	5824624	63401364	7	G	A	0.446	0.00129377	0.023296	1.5814	0.106023	0.955773	0.990806
CA8	10265136|F|0-67:A>G-67:A>G	8614730	0	G	A	0.484	0.00140097	0.0263136	1.50452	0.0756109	0.957599	0.990806
CA7	10270032|F|0-52:G>A-52:G>A	23695828	2	G	A	0.203	-0.00144683	0.0272685	1.50413	0.0801419	0.957744	0.990806
CA3	10258418	39580042	4	A	G	0.444	0.00150032	0.0294315	1.49825	0.0768327	0.959401	0.990806
CA4	5825789	49813723	6	A	G	0.337	0.001661	0.0334292	1.58994	0.102708	0.960427	0.990806
CA9	5824593	715	9	G	A	0.389	0.00105348	0.0223767	1.4683	0.0664096	0.962502	0.990806
CA9	5825796|F|0-57:A>G-57:A>G	408	0	G	A	0.399	-0.00124015	0.0267851	1.52355	0.0840689	0.963122	0.990806
CA5	5826214	1227735	4	G	A	0.156	0.00117899	0.0263372	1.44128	0.0460906	0.964344	0.990806
CA7	5825685|F|0-23:A>G-23:A>G	48382833	0	G	A	0.408	0.00133048	0.0323363	1.54168	0.087058	0.967226	0.990806
CA4	10266676	11301501	4	G	A	0.183	-0.00117228	0.0297058	1.4983	0.0754483	0.968565	0.990806
CA8	5825473|F|0-14:G>A-14:G>A	8854556	0	G	A	0.481	0.000984951	0.026121	1.50889	0.0788854	0.969963	0.990806
CA7	5825827|F|0-9:G>A-9:G>A	32055213	0	A	G	0.41	-0.000994788	0.0269817	1.53238	0.0875272	0.97063	0.990806
CA4	15979458|F|0-66:G>A-66:G>A	49602627	9	A	G	0.203	0.00136013	0.0435842	1.55567	0.0930398	0.975139	0.990806
CA4	5825362|F|0-55:G>A-55:G>A	10868808	0	A	G	0.405	0.000824075	0.0269114	1.48044	0.0746456	0.975605	0.990806
CA4	5825927	4739863	2	G	A	0.104	-0.000910677	0.0300406	1.44992	0.0547447	0.97585	0.990806
CA4	5825570	34540937	5	G	A	0.341	0.000974865	0.0338551	1.6105	0.109463	0.97706	0.990806
CA4	13144425|F|0-7:G>A-7:G>A	57988179	1	A	G	0.189	0.000679449	0.0248333	1.47022	0.0690549	0.978203	0.990806
CA9	5824954	754	9	G	A	0.32	-0.000864465	0.03316	1.58522	0.100532	0.979231	0.990806
CA9	5826104	892	7	G	A	0.48	-0.000800513	0.0307225	1.54934	0.0908623	0.979241	0.990806
CA4	5825183|F|0-65:G>A-65:G>A	34387268	0	G	A	0.207	-0.00118451	0.0487508	1.60525	0.111473	0.980642	0.990806
CA9	10263406	903	5	G	A	0.179	-0.000710495	0.0304887	1.49886	0.0770023	0.981434	0.990806
CA7	5824856	56201499	9	G	A	0.389	0.000522601	0.0299826	1.49002	0.0740345	0.986113	0.994174
CA4	5826162	57833900	8	G	A	0.148	-0.000259833	0.0272475	1.46629	0.0663941	0.992402	0.996411
CA4	5824795	34468659	8	G	A	0.193	0.00029381	0.0425217	1.54689	0.091271	0.994495	0.996411
CA4	5825862	34185594	2	G	A	0.247	0.000228423	0.033601	1.53619	0.0858799	0.994583	0.996411
CA6	5825269|F|0-49:G>A-49:G>A	63834436	0	A	G	0.438	-0.000155333	0.0231546	1.57339	0.104723	0.994655	0.996411
CA9	10260143	855	3	G	A	0.11	-0.000157247	0.0302265	1.45855	0.0605485	0.995855	0.996411
CA6	5824773	63712334	6	G	A	0.449	0.00010371	0.0230238	1.57782	0.105807	0.996411	0.996411
chr	rs	ps	n_miss	allele1	allele0	af	beta	se	logl_H1	l_remle	p_wald	fdr
CA9	5825003	844	2	G	A	0.077	0.215381	0.0526813	-39.9878	1e-05	6.99572e-05	0.0470113
CA7	10269882	39701790	1	G	A	0.051	0.181256	0.0601856	-43.5138	1e-05	0.0030412	0.912456
CA9	23870370	720	5	G	A	0.237	-0.105769	0.0362664	-43.7806	1e-05	0.00407347	0.912456
CA5	5825203	43209910	7	G	A	0.36	0.101248	0.036281	-44.1214	1e-05	0.00593033	0.996295
CA9	5825973	904	7	G	A	0.36	0.0905503	0.0342062	-44.4935	1e-05	0.00896592	0.99744
CA1	23870854|F|0-36:A>G-36:A>G	40960229	7	A	G	0.057	0.163476	0.0620496	-44.5253	1e-05	0.00928978	0.99744
CA6	5824987	1051932	4	G	A	0.183	-0.0976546	0.0390624	-44.8567	1e-05	0.0134751	0.99744
CA4	5824741	12166986	7	G	A	0.227	0.087732	0.0353503	-45.1946	0.0643343	0.0141535	0.99744
CA1	5825005	23931680	7	A	G	0.293	-0.0834901	0.0341207	-45.1646	0.0441883	0.0155412	0.99744
CA9	5825096	821	4	G	A	0.111	0.107202	0.0439719	-45.0039	1e-05	0.0159159	0.99744
CA6	5824976	20524867	4	G	A	0.294	-0.0896124	0.0371431	-45.063	1e-05	0.0170212	0.99744
CA1	5824685	17114651	7	A	G	0.387	0.069723	0.0293996	-45.1577	1e-05	0.0189574	0.99744
CA1	5824891	11381152	5	G	A	0.309	-0.0710603	0.0317236	-45.4509	1e-05	0.0265329	0.99744
CA9	5824759	742	5	G	A	0.184	0.129014	0.0582613	-45.6498	0.0392428	0.0282799	0.99744
CA1	5825568|F|0-48:A>G-48:A>G	11339523	0	A	G	0.309	-0.0689519	0.0316011	-45.5753	1e-05	0.0306392	0.99744
CA1	10260130	24368577	2	G	A	0.065	0.122346	0.0561576	-45.5823	1e-05	0.0308907	0.99744
CA9	5826131	757	2	G	A	0.187	-0.103611	0.047608	-45.5871	1e-05	0.0310638	0.99744
CA1	5825272|F|0-31:A>G-31:A>G	11381627	1	G	A	0.317	-0.0674591	0.0312374	-45.6224	1e-05	0.0323648	0.99744
CA6	5824919	997919	4	G	A	0.131	-0.0976448	0.0454202	-45.6428	1e-05	0.033142	0.99744
CA6	5824920	1051959	3	G	A	0.162	-0.0856824	0.0404098	-45.7039	1e-05	0.0355904	0.99744
CA9	10262003	862	4	G	A	0.085	0.111041	0.0527168	-45.7326	1e-05	0.0368039	0.99744
CA6	5825871	987444	6	G	A	0.139	-0.0912233	0.0442306	-45.8216	1e-05	0.040856	0.99744
CA4	5825285	3287742	7	A	G	0.213	0.0954493	0.0465343	-45.8442	1e-05	0.0419569	0.99744
CA6	5825180	994892	4	G	A	0.131	-0.0894102	0.0438739	-45.8706	1e-05	0.0432835	0.99744
CA4	5825024	33250613	6	G	A	0.192	0.111925	0.0554115	-45.9062	1e-05	0.0451405	0.99744
CA1	5824768	34376121	7	G	A	0.373	-0.0661506	0.0330247	-45.9391	1e-05	0.0469363	0.99744
CA4	5825419|F|0-36:A>G-36:A>G	37991781	0	A	G	0.455	-0.0614052	0.0307295	-45.9485	1e-05	0.0474614	0.99744
CA9	5825393	771	7	G	A	0.473	0.064679	0.0325298	-46.4231	0.123153	0.0485624	0.99744
CA9	5824949	121	7	G	A	0.313	-0.0622113	0.0313132	-45.9709	1e-05	0.0487363	0.99744
CA7	5825462	31071994	5	G	A	0.276	-0.0747249	0.0385997	-46.0682	1e-05	0.0547242	0.99744
CA9	5824551	760	3	G	A	0.182	-0.0918502	0.0474721	-46.0702	1e-05	0.0548566	0.99744
CA6	5825112	983387	5	G	A	0.145	-0.0833627	0.0431834	-46.0785	1e-05	0.0554024	0.99744
CA9	5825572	716	6	G	A	0.311	-0.0600384	0.0311539	-46.0846	1e-05	0.0558135	0.99744
CA1	11063716|F|0-49:G>A-49:G>A	38421691	6	G	A	0.43	-0.064862	0.0337529	-46.0949	1e-05	0.056506	0.99744
CA4	5825899	38090247	7	A	G	0.527	0.0584761	0.0306133	-46.1165	1e-05	0.0579842	0.99744
CA9	8776165|F|0-26:G>A-26:G>A	425	0	A	G	0.424	0.0555093	0.0291878	-46.132	1e-05	0.0590767	0.99744
CA6	5826177|F|0-51:A>G-51:A>G	8916791	0	G	A	0.242	0.0700778	0.0371845	-46.1639	1e-05	0.0613805	0.99744
CA4	5825210	49971643	6	G	A	0.185	0.101382	0.0538542	-46.1677	1e-05	0.0616628	0.99744
CA9	5825941	729	4	G	A	0.235	0.0811875	0.0433398	-46.1847	1e-05	0.0629374	0.99744
CA4	5825932	35085582	3	G	A	0.091	-0.0924719	0.0496098	-46.2016	1e-05	0.0642401	0.99744
CA1	13146128|F|0-54:G>A-54:G>A	13246932	0	G	A	0.057	-0.118376	0.063627	-46.208	1e-05	0.0647376	0.99744
CA9	5824558	739	5	G	A	0.184	0.100655	0.0545104	-46.2333	1e-05	0.0667483	0.99744
CA6	5824916	1012880	4	G	A	0.137	-0.0807244	0.0439819	-46.2534	1e-05	0.0683882	0.99744
CA3	5825603|F|0-63:A>G-63:A>G	49807823	0	G	A	0.417	0.0546922	0.0302673	-46.304	1e-05	0.0727312	0.99744
CA4	5824863	12166986	5	A	G	0.454	0.0560341	0.0312762	-46.6464	0.0850834	0.0751749	0.99744
CA6	5826096	997872	5	G	A	0.151	-0.0764215	0.0429262	-46.3509	1e-05	0.0770115	0.99744
CA4	5824565	36627478	7	G	A	0.333	-0.064621	0.0363021	-46.3512	1e-05	0.0770464	0.99744
CA4	5824705	38398139	2	G	A	0.071	-0.0974229	0.0548067	-46.3556	1e-05	0.0774608	0.99744
CA4	5826164|F|0-38:A>G-38:A>G	34466368	0	G	A	0.201	0.104668	0.0601647	-46.4535	0.0110243	0.0839239	0.99744
CA6	5824914	947055	7	G	A	0.12	-0.0760615	0.0460218	-46.5657	1e-05	0.100437	0.99744
CA9	8822571	759	7	G	A	0.427	0.0461748	0.0282108	-46.5915	1e-05	0.103732	0.99744
CA1	11063498|F|0-12:G>A-12:G>A	2776826	1	G	A	0.035	-0.120766	0.0739134	-46.5961	1e-05	0.104338	0.99744
CA9	5825291	740	3	G	A	0.195	0.0927563	0.0568787	-46.6011	1e-05	0.104995	0.99744
CA2	5825331|F|0-60:G>A-60:G>A	18479084	0	G	A	0.191	0.0575769	0.0356112	-46.6234	1e-05	0.107977	0.99744
CA4	5825139|F|0-55:G>A-55:G>A	3890849	0	G	A	0.159	0.0627033	0.0389519	-46.6346	1e-05	0.109512	0.99744
CA4	5825854	35067233	5	G	A	0.099	-0.0783778	0.0487032	-46.6354	1e-05	0.109613	0.99744
CA9	5825791	817	7	G	A	0.26	0.0501702	0.0313449	-46.6491	1e-05	0.111531	0.99744
CA6	8822738	61442199	7	A	G	0.453	0.0436781	0.0274536	-46.6642	1e-05	0.113679	0.99744
CA9	5824896	815	2	G	A	0.097	-0.0758914	0.0485557	-46.7076	1e-05	0.120124	0.99744
CA4	5825297|F|0-61:G>A-61:G>A	3303620	0	G	A	0.223	0.0741157	0.0475476	-46.7141	1e-05	0.121117	0.99744
CA4	5825162|F|0-45:G>A-45:G>A	56720735	0	G	A	0.344	0.059105	0.038047	-46.7229	0.000236002	0.122376	0.99744
CA9	5825765	811	3	G	A	0.143	0.0617196	0.039795	-46.7261	1e-05	0.122983	0.99744
CA4	5825711	33509260	4	G	A	0.124	-0.0829508	0.0535541	-46.7292	1e-05	0.123468	0.99744
CA4	5825835	38027332	7	A	G	0.52	0.0472099	0.0307541	-46.7502	1e-05	0.12683	0.99744
CA1	5825670|F|0-7:G>A-7:G>A	13650988	0	G	A	0.22	0.0925221	0.0611567	-46.7835	1e-05	0.132376	0.99744
CA9	5825657	745	3	G	A	0.195	0.0848216	0.0566543	-46.8068	1e-05	0.136407	0.99744
CA7	5825523|F|0-56:G>A-56:G>A	31101305	0	G	A	0.287	-0.0582719	0.0390162	-46.8122	1e-05	0.137357	0.99744
CA4	15990164	56720159	5	G	A	0.355	0.0570397	0.0382255	-46.8141	1e-05	0.137708	0.99744
CA4	5826143	3306051	3	G	A	0.247	0.0659763	0.0442526	-46.816	1e-05	0.138046	0.99744
CA4	5824788	38148476	7	G	A	0.367	-0.0427987	0.0289778	-46.8364	1e-05	0.141745	0.99744
CA4	5824765	33509189	4	G	A	0.111	-0.0804081	0.0545292	-46.8399	1e-05	0.142378	0.99744
CA4	5825902	35382486	2	G	A	0.361	0.0516984	0.0359086	-46.89	1e-05	0.151989	0.99744
CA4	5824603	49684586	4	G	A	0.19	0.0793087	0.0552377	-46.8956	1e-05	0.153109	0.99744
CA9	5825720|F|0-16:G>A-16:G>A	546	2	G	A	0.268	0.0482042	0.0336166	-46.8982	1e-05	0.153631	0.99744
CA4	5825837|F|0-52:A>G-52:A>G	38291899	0	G	A	0.073	-0.0783935	0.0548033	-46.9031	1e-05	0.154627	0.99744
CA4	5825822|F|0-42:A>G-42:A>G	41524197	0	A	G	0.252	0.0771778	0.0539725	-46.9038	1e-05	0.154771	0.99744
CA9	5825694|F|0-12:A>G-12:A>G	579	0	G	A	0.172	-0.0648583	0.0456411	-46.9163	1e-05	0.157337	0.99744
CA4	5825273|F|0-61:A>G-61:A>G	32950411	0	A	G	0.194	0.0828756	0.058769	-46.9315	1e-05	0.160513	0.99744
CA1	5825655|F|0-34:G>A-34:G>A	3093579	0	A	G	0.268	0.046491	0.0332564	-46.9485	1e-05	0.164149	0.99744
CA4	5825903	35382486	3	A	G	0.357	0.0501643	0.0361172	-46.9609	1e-05	0.166872	0.99744
CA9	5825674|F|0-20:A>G-20:A>G	480	0	G	A	0.481	0.0489319	0.0352415	-46.9615	1e-05	0.16701	0.99744
CA8	10260106	13699991	4	G	A	0.072	-0.0737043	0.0532659	-46.968	1e-05	0.168464	0.99744
CA4	5826161	57833901	4	G	A	0.124	-0.0567713	0.0410753	-46.9702	1e-05	0.168947	0.99744
CA7	5825186|F|0-42:A>G-42:A>G	24181370	0	A	G	0.287	-0.0546732	0.0396926	-46.9766	1e-05	0.170395	0.99744
CA9	5825970	804	1	G	A	0.147	0.0540468	0.0394742	-46.9878	1e-05	0.172953	0.99744
CA4	5826253	58210222	5	G	A	0.197	0.0764248	0.056277	-47.0028	1e-05	0.176459	0.99744
CA4	5825733	55426696	2	G	A	0.129	-0.0572643	0.0421889	-47.0037	1e-05	0.176675	0.99744
CA4	23870838|F|0-54:G>A-54:G>A	30050834	1	A	G	0.263	-0.0555097	0.0413454	-47.0234	1e-05	0.181395	0.99744
CA4	5826118	49381281	3	G	A	0.201	0.075928	0.0565679	-47.0239	1e-05	0.181505	0.99744
CA4	5824600	49813657	7	G	A	0.34	0.0531571	0.0397576	-47.0417	0.00365464	0.183197	0.99744
CA4	10268669	42412769	5	G	A	0.237	-0.0622197	0.046583	-47.0326	1e-05	0.183639	0.99744
CA1	5824790	34376055	6	G	A	0.377	-0.0442974	0.0333619	-47.0429	1e-05	0.186227	0.99744
CA9	5826148|F|0-18:G>A-18:G>A	438	0	A	G	0.143	-0.0651521	0.0490916	-47.0438	1e-05	0.186435	0.99744
CA1	5826008	6037952	5	G	A	0.243	0.0481678	0.0363165	-47.0449	1e-05	0.186705	0.99744
CA4	5825187|F|0-15:A>G-15:A>G	46613507	0	A	G	0.201	0.0773984	0.058369	-47.0453	1e-05	0.186809	0.99744
CA6	5825806|F|0-26:G>A-26:G>A	62558978	0	G	A	0.175	-0.0578885	0.0436799	-47.0462	1e-05	0.187051	0.99744
CA1	8775999|F|0-66:G>A-66:G>A	40993916	1	G	A	0.224	0.0508417	0.038462	-47.0507	1e-05	0.188186	0.99744
CA7	15979520|F|0-62:A>G-62:A>G	19860552	2	G	A	0.261	-0.045023	0.0340686	-47.0511	1e-05	0.188295	0.99744
CA4	5825191|F|0-41:G>A-41:G>A	49717665	0	A	G	0.204	0.0758532	0.05767	-47.0593	1e-05	0.190378	0.99744
CA4	5824602	33331325	3	G	A	0.208	0.0751271	0.0573771	-47.067	1e-05	0.192377	0.99744
CA4	10267531|F|0-42:G>A-42:G>A	33316083	0	A	G	0.204	0.0734772	0.0567308	-47.0852	1e-05	0.197205	0.99744
CA9	5826231	741	7	G	A	0.193	0.072762	0.056448	-47.0931	1e-05	0.19934	0.99744
CA4	10269788	24332104	4	G	A	0.248	-0.0587324	0.0457526	-47.0999	1e-05	0.201189	0.99744
CA4	5825422|F|0-66:A>G-66:A>G	54384992	0	G	A	0.172	-0.05764	0.0449776	-47.1026	1e-05	0.201947	0.99744
CA9	5825735|F|0-6:G>A-6:G>A	565	2	A	G	0.429	-0.0446037	0.0348241	-47.1035	1e-05	0.202191	0.99744
CA1	5824991	3068770	4	G	A	0.275	0.0411257	0.0321299	-47.1046	1e-05	0.202489	0.99744
CA6	5825231	18147176	1	G	A	0.173	0.0477936	0.0374669	-47.1101	1e-05	0.204023	0.99744
CA1	5824848	7866973	7	A	G	0.433	0.0386582	0.030497	-47.1202	1e-05	0.206864	0.99744
CA9	5825643	883	5	G	A	0.151	0.0496849	0.0393141	-47.125	1e-05	0.208226	0.99744
CA8	10260149	12244998	5	G	A	0.092	-0.0587451	0.0465547	-47.1274	1e-05	0.208923	0.99744
CA1	5825655	3093579	5	G	A	0.27	0.0402634	0.0322731	-47.1451	1e-05	0.21409	0.99744
CA4	5825627|F|0-19:G>A-19:G>A	37132086	0	G	A	0.076	-0.0663537	0.0533496	-47.1499	1e-05	0.215493	0.99744
CA4	10269789	24374751	5	G	A	0.118	-0.0669538	0.0538696	-47.1509	1e-05	0.215811	0.99744
CA4	5824805	35824346	3	G	A	0.292	0.047347	0.0381878	-47.1546	1e-05	0.216931	0.99744
CA8	5825658|F|0-18:G>A-18:G>A	8025622	0	G	A	0.076	0.0659492	0.0533312	-47.1586	1e-05	0.218132	0.99744
CA1	8822599	6193791	3	G	A	0.117	-0.0557353	0.0452402	-47.1643	1e-05	0.219844	0.99744
CA4	5825094	53238725	2	G	A	0.129	-0.0500828	0.0408217	-47.1705	1e-05	0.221757	0.99744
CA9	15990583	955	3	G	A	0.097	0.0595778	0.0488368	-47.1789	1e-05	0.224366	0.99744
CA7	5824634	31072056	4	G	A	0.288	-0.0469215	0.0386502	-47.186	1e-05	0.226616	0.99744
CA4	5826174|F|0-56:A>G-56:A>G	57160384	0	G	A	0.15	-0.0478242	0.0394447	-47.1879	1e-05	0.227213	0.99744
CA9	5825002	763	7	G	A	0.353	0.0472122	0.0390226	-47.191	1e-05	0.228195	0.99744
CA4	10270073|F|0-48:G>A-48:G>A	56597883	0	G	A	0.436	0.0400894	0.0332185	-47.1946	1e-05	0.229357	0.99744
CA4	5824974	41088142	3	G	A	0.26	0.0592019	0.0492695	-47.2009	1e-05	0.231378	0.99744
CA9	5824939	260	3	G	A	0.266	0.0613495	0.0510583	-47.2009	1e-05	0.231392	0.99744
CA9	5825977|F|0-16:G>A-16:G>A	523	0	G	A	0.408	-0.0419774	0.0353665	-47.2182	1e-05	0.237096	0.99744
CA8	5824791	13667158	6	A	G	0.364	0.0354698	0.0299776	-47.2226	1e-05	0.238561	0.99744
CA2	10264073|F|0-45:A>G-45:A>G	21608519	0	G	A	0.299	0.0389628	0.032953	-47.2236	1e-05	0.238891	0.99744
CA9	10260073	793	7	A	G	0.467	0.037817	0.0320256	-47.2254	1e-05	0.239501	0.99744
CA9	5825876|F|0-8:A>G-8:A>G	116	2	A	G	0.329	-0.0389511	0.0331386	-47.2317	1e-05	0.241661	0.99744
CA9	5825039	749	2	G	A	0.206	0.0668257	0.0568842	-47.2325	1e-05	0.241913	0.99744
CA1	5825497	17121320	3	G	A	0.506	-0.0329728	0.0280822	-47.2332	1e-05	0.242159	0.99744
CA9	5825051	415	7	G	A	0.313	0.0348338	0.0296957	-47.2345	1e-05	0.242609	0.99744
CA4	5826022|F|0-61:G>A-61:G>A	34450831	0	G	A	0.354	0.047602	0.0407433	-47.2514	0.00444931	0.244487	0.99744
CA9	5825796|F|0-57:A>G-57:A>G	408	0	G	A	0.408	-0.0410174	0.0351269	-47.2407	1e-05	0.244748	0.99744
CA7	5824803	20730537	5	G	A	0.428	0.0377447	0.0323245	-47.2407	1e-05	0.244752	0.99744
CA6	5825222	17811931	3	G	A	0.136	0.0483449	0.0415187	-47.2445	1e-05	0.246069	0.99744
CA4	5825676	34450794	5	G	A	0.211	0.0658283	0.0567308	-47.2491	1e-05	0.247708	0.99744
CA4	10263533|F|0-15:A>G-15:A>G	38816146	0	G	A	0.061	0.0659165	0.0570431	-47.2547	1e-05	0.249664	0.99744
CA7	5825827|F|0-9:G>A-9:G>A	32055213	0	A	G	0.42	-0.0400928	0.0349172	-47.263	1e-05	0.252667	0.99744
CA4	10264226	37797596	4	G	A	0.281	0.0442478	0.0385795	-47.2645	1e-05	0.253203	0.99744
CA4	10260078	25459693	7	A	G	0.247	-0.052787	0.0461462	-47.2679	1e-05	0.254448	0.99744
CA1	5825750|F|0-6:G>A-6:G>A	7699696	0	G	A	0.436	0.0357198	0.0312426	-47.2686	1e-05	0.254699	0.99744
CA7	5826012|F|0-30:A>G-30:A>G	24065749	0	A	G	0.29	-0.0453742	0.0396901	-47.2687	1e-05	0.254735	0.99744
CA9	5824908	877	2	G	A	0.09	0.054031	0.047345	-47.271	1e-05	0.255562	0.99744
CA9	8822721	781	4	G	A	0.17	-0.051591	0.0452345	-47.2718	1e-05	0.25585	0.99744
CA4	5825816|F|0-32:G>A-32:G>A	24168202	0	G	A	0.242	-0.0523552	0.0459799	-47.2739	1e-05	0.256627	0.99744
CA4	5825220	34468504	5	G	A	0.211	0.0649909	0.0572467	-47.2777	1e-05	0.258034	0.99744
CA6	5825865	18062979	5	G	A	0.171	0.0437417	0.0386729	-47.2824	1e-05	0.259796	0.99744
CA7	5824570	20730537	7	A	G	0.393	0.0372893	0.0330762	-47.2866	1e-05	0.261348	0.99744
CA4	23870348	30051701	6	G	A	0.245	-0.0483799	0.0431158	-47.2925	1e-05	0.26358	0.99744
CA9	5826009|F|0-7:G>A-7:G>A	112	0	G	A	0.338	-0.0356649	0.0318825	-47.2963	1e-05	0.265049	0.99744
CA9	5826215	882	2	G	A	0.181	0.0419238	0.0376774	-47.3029	1e-05	0.26758	0.99744
CA4	5824756	35698732	2	G	A	0.174	0.0481989	0.0439555	-47.3206	1e-05	0.274566	0.99744
CA4	5826197|F|0-24:G>A-24:G>A	24374751	2	G	A	0.239	-0.0529395	0.0483323	-47.3219	1e-05	0.275096	0.99744
CA1	5824777	2731553	4	G	A	0.281	0.0345619	0.0318076	-47.3313	1e-05	0.278926	0.99744
CA6	5824598	60359331	4	G	A	0.222	-0.0362791	0.0335237	-47.3361	1e-05	0.280869	0.99744
CA2	5824827	21946395	4	G	A	0.072	-0.0566829	0.0524917	-47.3386	1e-05	0.281911	0.99744
CA4	5825455|F|0-67:A>G-67:A>G	32041138	0	G	A	0.245	-0.0489015	0.0452974	-47.3389	1e-05	0.282035	0.99744
CA9	10260165	869	2	G	A	0.097	-0.0501932	0.0466758	-47.3434	1e-05	0.283907	0.99744
CA4	5826230	33634835	7	A	G	0.18	0.0606435	0.0564593	-47.3447	1e-05	0.284464	0.99744
CA4	5825972	49439000	5	G	A	0.204	0.0612177	0.0575634	-47.356	1e-05	0.289239	0.99744
CA4	10268630	27746660	3	G	A	0.247	-0.0492894	0.0463577	-47.3563	1e-05	0.289348	0.99744
CA4	5826033	34394342	6	A	G	0.358	0.0427292	0.0403869	-47.3618	1e-05	0.291725	0.99744
CA1	5825329	2976397	5	G	A	0.276	0.033875	0.0320587	-47.3632	1e-05	0.292334	0.99744
CA4	10266270|F|0-57:G>A-57:G>A	23862495	0	G	A	0.245	-0.0485639	0.0459971	-47.3641	1e-05	0.292723	0.99744
CA7	8776179|F|0-29:G>A-29:G>A	24054121	0	A	G	0.293	-0.0415734	0.0394057	-47.3649	1e-05	0.293084	0.99744
CA4	10269789|F|0-29:A>G-29:A>G	24374751	0	A	G	0.067	-0.109166	0.103525	-47.3655	1e-05	0.293319	0.99744
CA4	10258537	28648151	3	G	A	0.247	-0.046017	0.0437929	-47.3693	1e-05	0.295013	0.99744
CA2	8822658	19713590	2	G	A	0.077	-0.0541221	0.0520128	-47.38	1e-05	0.299725	0.99744
CA2	8822780	19714080	2	G	A	0.077	-0.0541221	0.0520128	-47.38	1e-05	0.299725	0.99744
CA6	5825359	17904167	4	G	A	0.15	0.0424776	0.0408566	-47.3809	1e-05	0.300131	0.99744
CA6	5826058	17841755	3	G	A	0.156	0.0412481	0.0399005	-47.3869	1e-05	0.302874	0.99744
CA4	5825152	57786499	5	G	A	0.138	-0.0406883	0.0394468	-47.3893	1e-05	0.303946	0.99744
CA4	11064111|F|0-36:A>G-36:A>G	37829943	0	A	G	0.277	0.0405582	0.0396501	-47.398	1e-05	0.307968	0.99744
CA1	15990196|F|0-51:G>A-51:G>A	6194782	1	G	A	0.093	0.0525496	0.0513782	-47.3982	1e-05	0.308017	0.99744
CA1	5824876	19865302	2	G	A	0.065	0.0553119	0.0541657	-47.3998	1e-05	0.30879	0.99744
CA6	5825138	17800975	2	G	A	0.135	0.0416692	0.0409451	-47.4033	1e-05	0.310434	0.99744
CA4	5825183|F|0-65:G>A-65:G>A	34387268	0	G	A	0.197	0.0583935	0.0575737	-47.4068	1e-05	0.312069	0.99744
CA9	5824581	746	3	G	A	0.162	0.0446766	0.0441353	-47.4088	1e-05	0.313011	0.99744
CA2	5825135	17107922	7	G	A	0.493	0.0290332	0.0287166	-47.41	1e-05	0.313601	0.99744
CA4	5826162	57833900	7	G	A	0.12	-0.0426495	0.0422159	-47.4108	1e-05	0.31396	0.99744
CA4	5825976	35784622	2	G	A	0.129	-0.0476261	0.0472219	-47.4125	1e-05	0.314779	0.99744
CA8	10269454	12225162	3	G	A	0.11	-0.0432108	0.0431703	-47.4201	1e-05	0.318438	0.99744
CA5	5824776	8046142	7	G	A	0.493	-0.033922	0.0339889	-47.423	1e-05	0.319839	0.99744
CA8	8822680	12570885	2	G	A	0.097	-0.045162	0.0455374	-47.4292	1e-05	0.322882	0.99744
CA4	5825569|F|0-39:G>A-39:G>A	34540937	0	G	A	0.363	0.0386561	0.0390858	-47.4319	1e-05	0.324222	0.99744
CA9	10261997	809	3	G	A	0.065	-0.0593228	0.0600877	-47.4336	1e-05	0.325069	0.99744
CA9	10260139	810	3	G	A	0.065	-0.0593228	0.0600877	-47.4336	1e-05	0.325069	0.99744
CA9	8822617	841	1	G	A	0.058	0.0607735	0.0616853	-47.4356	1e-05	0.326072	0.99744
CA6	5825784	18499596	6	G	A	0.086	0.0495375	0.0502855	-47.4357	1e-05	0.326118	0.99744
CA6	10260040	18499646	1	G	A	0.083	0.049312	0.0502146	-47.4388	1e-05	0.327638	0.99744
CA9	10260105	225	7	G	A	0.3	0.0296923	0.0304374	-47.4451	1e-05	0.330842	0.99744
CA2	5825382|F|0-64:A>G-64:A>G	18378775	0	A	G	0.366	-0.0286991	0.0294208	-47.4451	1e-05	0.330867	0.99744
CA5	5826194|F|0-17:A>G-17:A>G	30480305	0	A	G	0.245	-0.0433774	0.0445223	-47.4463	1e-05	0.331454	0.99744
CA9	5825576|F|0-26:G>A-26:G>A	53	0	A	G	0.328	0.030039	0.0308543	-47.447	1e-05	0.331804	0.99744
CA4	10268159	28648217	4	G	A	0.248	-0.0426445	0.0438217	-47.4474	1e-05	0.332022	0.99744
CA4	5825789	49813723	6	A	G	0.344	0.0389909	0.0401411	-47.4491	1e-05	0.332909	0.99744
CA4	5825570	34540937	4	G	A	0.353	0.0382845	0.0394296	-47.4495	1e-05	0.333102	0.99744
CA4	10257855	27550701	2	G	A	0.252	-0.0434863	0.0448025	-47.4498	1e-05	0.333268	0.99744
CA6	5825864|F|0-30:A>G-30:A>G	18062979	0	G	A	0.159	0.0391854	0.0404366	-47.4513	1e-05	0.334045	0.99744
CA4	5825025	46615198	6	G	A	0.205	0.0551254	0.0571997	-47.4564	1e-05	0.336698	0.99744
CA9	10267177|F|0-9:G>A-9:G>A	427	0	G	A	0.197	0.0551387	0.0572208	-47.4566	1e-05	0.336761	0.99744
CA4	5825132|F|0-48:A>G-48:A>G	32469371	2	G	A	0.255	-0.043261	0.0451824	-47.4624	1e-05	0.339838	0.99744
CA1	5825414|F|0-44:G>A-44:G>A	11110172	0	G	A	0.127	-0.0448378	0.047251	-47.4705	1e-05	0.344154	0.99744
CA4	5824671	36448600	5	G	A	0.355	-0.0347534	0.0366991	-47.4723	1e-05	0.345141	0.99744
CA3	5824785	10175279	3	G	A	0.286	-0.0363209	0.0383926	-47.4732	1e-05	0.34562	0.99744
CA4	8822725	25269989	4	G	A	0.255	-0.0423895	0.0448346	-47.4738	1e-05	0.345912	0.99744
CA4	5824734	58166368	7	G	A	0.447	0.0316308	0.0336536	-47.479	1e-05	0.348754	0.99744
CA4	5825157|F|0-49:G>A-49:G>A	58167555	1	G	A	0.439	0.0324403	0.0345275	-47.4793	1e-05	0.34893	0.99744
CA7	5824852	32065152	3	G	A	0.435	-0.0323673	0.0345758	-47.4825	1e-05	0.350684	0.99744
CA2	5825594	20375368	7	G	A	0.4	0.0272463	0.0291688	-47.4844	1e-05	0.351729	0.99744
CA1	8776166|F|0-24:G>A-24:G>A	6213106	0	A	G	0.108	-0.0456473	0.0490772	-47.4881	1e-05	0.353777	0.99744
CA6	5826141	11871781	2	G	A	0.168	0.0355092	0.0382763	-47.4903	1e-05	0.35502	0.99744
CA8	5824574	8821477	7	G	A	0.487	0.0318232	0.0343426	-47.4913	1e-05	0.355573	0.99744
CA4	10268578|F|0-39:G>A-39:G>A	25634163	1	G	A	0.128	-0.0802921	0.0870996	-47.4957	1e-05	0.358062	0.99744
CA5	5825630|F|0-37:G>A-37:G>A	20475329	0	G	A	0.283	0.0369462	0.0400831	-47.4958	1e-05	0.358115	0.99744
CA6	13144427|F|0-11:A>G-11:A>G	12718106	0	G	A	0.258	0.0657775	0.0716335	-47.499	1e-05	0.359933	0.99744
CA4	8822714	54289329	4	G	A	0.176	-0.0405633	0.044257	-47.5005	1e-05	0.360826	0.99744
CA4	5826179	36436225	3	G	A	0.104	-0.0476407	0.0520377	-47.5015	1e-05	0.361369	0.99744
CA4	5825914	42412769	5	A	G	0.243	-0.0404862	0.0443945	-47.5047	1e-05	0.363222	0.99744
CA2	5825135|F|0-15:A>G-15:A>G	17107922	0	A	G	0.484	0.0259746	0.0285435	-47.5065	1e-05	0.364253	0.99744
CA8	5825887	12054523	5	G	A	0.375	0.0351114	0.03868	-47.5085	1e-05	0.365443	0.99744
CA7	23870936	51054837	6	G	A	0.338	0.0361774	0.0399867	-47.5112	1e-05	0.367027	0.99744
CA9	10260143	855	3	G	A	0.123	-0.0376372	0.0417393	-47.514	1e-05	0.368624	0.99744
CA9	5824954	754	6	G	A	0.338	0.0358727	0.0399487	-47.5173	1e-05	0.370613	0.99744
CA7	5825443|F|0-25:G>A-25:G>A	52707874	0	A	G	0.465	-0.0315404	0.0351341	-47.5175	1e-05	0.370747	0.99744
CA2	10257837	21145265	0	G	A	0.045	-0.0591609	0.0664362	-47.524	1e-05	0.3746	0.99744
CA4	11064344|F|0-10:G>A-10:G>A	24332157	5	G	A	0.257	-0.0398532	0.0448007	-47.5248	1e-05	0.375095	0.99744
CA1	5824664	2711085	3	G	A	0.273	0.0284577	0.0319974	-47.5249	1e-05	0.375198	0.99744
CA4	5824717	34468725	4	G	A	0.19	0.0503534	0.0566502	-47.5254	1e-05	0.37548	0.99744
CA9	5825777	789	1	G	A	0.064	-0.0524459	0.0594165	-47.5309	1e-05	0.378792	0.99744
CA4	5825862	34185594	2	G	A	0.245	0.0375706	0.0426797	-47.5329	1e-05	0.380081	0.99744
CA4	5826034	34394342	4	G	A	0.359	0.0353397	0.04022	-47.5344	1e-05	0.380963	0.99744
CA8	5825797|F|0-52:A>G-52:A>G	12366660	0	A	G	0.115	-0.0373089	0.0425197	-47.5354	1e-05	0.381618	0.99744
CA9	10260150	867	2	G	A	0.116	-0.0374019	0.0426517	-47.5359	1e-05	0.381907	0.99744
CA4	5824571	35824346	2	G	A	0.129	-0.0415527	0.0474855	-47.5375	1e-05	0.382912	0.99744
CA2	5824587	16554300	4	G	A	0.288	0.0277951	0.0319525	-47.542	1e-05	0.385725	0.99744
CA1	5825650	39525756	2	G	A	0.071	-0.0492539	0.0571092	-47.5484	1e-05	0.389789	0.99744
CA4	10269416	35906017	4	G	A	0.118	-0.0415626	0.0483989	-47.5516	1e-05	0.391822	0.99744
CA4	5825409|F|0-66:A>G-66:A>G	36470836	0	A	G	0.102	-0.0453722	0.0532992	-47.5579	1e-05	0.395947	0.99744
CA2	11063680|F|0-37:G>A-37:G>A	21148420	2	A	G	0.052	-0.0546477	0.064517	-47.5615	1e-05	0.398303	0.99744
CA8	10259444	12466949	6	A	G	0.119	-0.0356125	0.0421077	-47.5626	1e-05	0.399013	0.99744
CA4	13144425|F|0-7:G>A-7:G>A	57988179	1	A	G	0.163	-0.0312549	0.0371678	-47.5667	1e-05	0.401709	0.99744
CA4	8822719	54425060	3	G	A	0.162	-0.0387442	0.0462362	-47.5691	1e-05	0.403359	0.99744
CA3	5826102|F|0-31:G>A-31:G>A	47807794	0	A	G	0.404	-0.0349034	0.0418903	-47.5731	1e-05	0.406025	0.99744
CA4	5825556	34317964	6	G	A	0.205	0.043901	0.0529515	-47.5765	1e-05	0.408351	0.99744
CA8	10260128	12458636	2	G	A	0.123	-0.0341034	0.0412907	-47.5791	1e-05	0.410127	0.99744
CA2	5824720	16554366	5	G	A	0.276	0.0264994	0.0322169	-47.5819	1e-05	0.412054	0.99744
CA4	5824727	52668539	6	G	A	0.245	0.0298013	0.0362377	-47.582	1e-05	0.412138	0.99744
CA4	5824873	36128919	6	G	A	0.318	-0.0239671	0.0297628	-47.5959	1e-05	0.421914	0.99744
CA9	5824644	750	5	G	A	0.243	0.0405716	0.0504158	-47.5963	1e-05	0.422219	0.99744
CA3	5825893|F|0-15:A>G-15:A>G	49659320	0	G	A	0.073	-0.0481123	0.060096	-47.5996	1e-05	0.42461	0.99744
CA4	5826006|F|0-6:A>G-6:A>G	8425679	0	G	A	0.471	0.02335	0.029298	-47.6025	1e-05	0.426697	0.99744
CA7	8776178|F|0-27:G>A-27:G>A	2352732	0	G	A	0.096	0.0379428	0.0477907	-47.6049	1e-05	0.428462	0.99744
CA4	5824730	36007288	2	G	A	0.11	-0.0387126	0.048944	-47.6073	1e-05	0.430193	0.99744
CA4	10269352	36048409	4	G	A	0.092	-0.0438731	0.0555594	-47.6083	1e-05	0.430947	0.99744
CA8	5826049	8861720	7	G	A	0.493	0.0264599	0.0341971	-47.6207	1e-05	0.440275	0.99744
CA9	5824962	735	7	G	A	0.227	0.0360631	0.0469112	-47.6245	1e-05	0.443225	0.99744
CA9	10260146	870	3	G	A	0.097	-0.0359515	0.0469462	-47.6268	1e-05	0.444974	0.99744
CA1	5826129|F|0-33:G>A-33:G>A	7782723	0	A	G	0.328	0.0240684	0.0314538	-47.6272	1e-05	0.445333	0.99744
CA4	5824813	35698661	4	G	A	0.275	-0.0300915	0.0395269	-47.6302	1e-05	0.447654	0.99744
CA7	5825460|F|0-24:A>G-24:A>G	51566724	0	G	A	0.067	0.0431089	0.0566438	-47.6304	1e-05	0.447797	0.99744
CA8	10265136|F|0-67:A>G-67:A>G	8614730	0	G	A	0.49	0.0268371	0.035424	-47.633	1e-05	0.449858	0.99744
CA1	5826123	1986178	5	A	G	0.428	0.0245798	0.0324606	-47.6333	1e-05	0.450084	0.99744
CA7	5825856	31995033	4	G	A	0.418	-0.0259415	0.0343728	-47.6352	1e-05	0.451583	0.99744
CA2	5825594|F|0-18:G>A-18:G>A	20375368	0	A	G	0.392	0.0223894	0.0297735	-47.6372	1e-05	0.453213	0.99744
CA3	5825531|F|0-56:G>A-56:G>A	47725445	0	A	G	0.414	-0.0306109	0.0409317	-47.6403	1e-05	0.455697	0.99744
CA4	5824795	34468659	7	G	A	0.187	0.0409188	0.0547332	-47.6405	1e-05	0.455846	0.99744
CA4	5825830|F|0-48:G>A-48:G>A	35085516	0	A	G	0.417	0.0290588	0.0391435	-47.6444	1e-05	0.459004	0.99744
CA4	8822723	54341892	3	G	A	0.169	-0.0321409	0.0442964	-47.6566	1e-05	0.469201	0.99744
CA2	5825975|F|0-9:G>A-9:G>A	16632532	0	A	G	0.299	0.0240061	0.0332038	-47.6585	1e-05	0.470788	0.99744
CA4	10259627	21957906	5	G	A	0.309	-0.0274777	0.0380182	-47.6587	1e-05	0.470937	0.99744
CA5	5825080	13783944	5	G	A	0.309	0.025138	0.0348685	-47.66	1e-05	0.472048	0.99744
CA7	5824815	32096063	3	G	A	0.435	-0.0248234	0.0345214	-47.6613	1e-05	0.473193	0.99744
CA7	5826011	32015796	3	G	A	0.442	-0.0246925	0.0343889	-47.6621	1e-05	0.47383	0.99744
CA4	8776140|F|0-31:A>G-31:A>G	56594379	0	A	G	0.061	0.0423946	0.0593604	-47.6648	1e-05	0.476199	0.99744
CA2	5826000|F|0-39:G>A-39:G>A	18060896	0	A	G	0.159	0.0271677	0.0381661	-47.6665	1e-05	0.477655	0.99744
CA4	5825532|F|0-54:G>A-54:G>A	8517888	2	G	A	0.5	0.0204728	0.0291115	-47.6725	1e-05	0.482966	0.99744
CA1	10268505|F|0-24:A>G-24:A>G	5276014	0	G	A	0.076	0.0377299	0.0536792	-47.6728	1e-05	0.4832	0.99744
CA1	5825483|F|0-12:A>G-12:A>G	1976289	0	G	A	0.455	-0.0226971	0.0323057	-47.673	1e-05	0.48339	0.99744
CA7	8776082|F|0-13:G>A-13:G>A	49609996	5	A	G	0.474	-0.0274423	0.0391637	-47.6743	1e-05	0.48455	0.99744
CA3	10266667	47713622	7	G	A	0.42	-0.0280506	0.0401066	-47.6752	1e-05	0.485363	0.99744
CA1	8776077|F|0-27:G>A-27:G>A	1954285	1	G	A	0.452	-0.0224916	0.0322923	-47.6772	1e-05	0.487172	0.99744
CA1	5824959	4179724	6	A	G	0.391	0.0207162	0.0298175	-47.6784	1e-05	0.488255	0.99744
CA9	5824975	744	3	G	A	0.253	0.0339704	0.0492263	-47.6817	1e-05	0.491186	0.99744
CA4	10265127|F|0-35:A>G-35:A>G	35163471	0	G	A	0.061	-0.0400066	0.0583646	-47.6849	1e-05	0.494091	0.99744
CA4	5825144	36552606	2	G	A	0.297	-0.0246557	0.0360849	-47.6863	1e-05	0.495471	0.99744
CA7	5825827	32055213	2	G	A	0.432	-0.0234917	0.0344409	-47.6871	1e-05	0.496214	0.99744
CA9	5825065	755	7	A	G	0.28	0.0224541	0.0330363	-47.6888	1e-05	0.497734	0.99744
CA6	5825141	60227861	2	G	A	0.077	0.0348489	0.0514773	-47.6906	1e-05	0.499444	0.99744
CA4	5824830	33633288	7	A	G	0.193	0.0385894	0.0570052	-47.6906	1e-05	0.499463	0.99744
CA3	5825608|F|0-12:G>A-12:G>A	47888250	0	A	G	0.344	-0.0259966	0.0385243	-47.6921	1e-05	0.500815	0.99744
CA7	5826041|F|0-30:G>A-30:G>A	48919355	0	G	A	0.334	-0.0244181	0.0362227	-47.6925	1e-05	0.501259	0.99744
CA9	5824989	787	6	G	A	0.49	0.0220773	0.0327898	-47.6931	1e-05	0.501774	0.99744
CA4	5824964	36388452	1	G	A	0.109	-0.0344973	0.0513858	-47.6944	1e-05	0.503017	0.99744
CA7	5825685|F|0-23:A>G-23:A>G	48382833	0	G	A	0.42	0.0277677	0.0422114	-47.7034	1e-05	0.511639	0.99744
CA6	5825713|F|0-24:A>G-24:A>G	63977687	0	G	A	0.061	-0.0403825	0.0614742	-47.704	1e-05	0.512231	0.99744
CA6	11062423	29269163	6	G	A	0.238	0.0209803	0.0320042	-47.7049	1e-05	0.513099	0.99744
CA4	10259633	16613656	3	G	A	0.208	0.0360649	0.0551925	-47.7062	1e-05	0.514454	0.99744
CA7	8822700	23793426	5	G	A	0.191	-0.0241099	0.0371016	-47.7086	1e-05	0.516774	0.99744
CA4	5825264	36448528	3	G	A	0.247	-0.0259421	0.040301	-47.7125	1e-05	0.520728	0.99744
CA5	10269845	63843329	6	A	G	0.483	0.0203802	0.031743	-47.7136	1e-05	0.521809	0.99744
CA4	5826223	36555635	7	A	G	0.36	-0.0236241	0.0369672	-47.7155	1e-05	0.523742	0.99744
CA4	5825792	55300595	7	A	G	0.127	-0.0267029	0.0420391	-47.718	1e-05	0.526253	0.99744
CA2	5824846	21523845	5	A	G	0.434	0.0194441	0.030724	-47.7194	1e-05	0.527769	0.99744
CA9	5824998	756	2	G	A	0.123	-0.0302922	0.0479852	-47.7204	1e-05	0.528798	0.99744
CA2	5825219	21432604	1	G	A	0.058	-0.0371095	0.0588406	-47.7208	1e-05	0.529192	0.99744
CA9	10258659	897	1	G	A	0.058	-0.0371095	0.0588406	-47.7208	1e-05	0.529192	0.99744
CA8	5825431|F|0-60:G>A-60:G>A	6099208	0	G	A	0.344	0.0218048	0.0350218	-47.7258	1e-05	0.53447	0.99744
CA4	5825470|F|0-46:A>G-46:A>G	8574813	0	G	A	0.478	0.0180088	0.0290138	-47.727	1e-05	0.535721	0.99744
CA2	5825219|F|0-10:G>A-10:G>A	21432604	0	A	G	0.057	-0.0362466	0.0588483	-47.73	1e-05	0.538854	0.99744
CA9	10266901	899	0	G	A	0.057	-0.0362466	0.0588483	-47.73	1e-05	0.538854	0.99744
CA6	5825307|F|0-12:A>G-12:A>G	63408768	0	G	A	0.43	0.017624	0.0290555	-47.7357	1e-05	0.545039	0.99744
CA6	5826182|F|0-7:G>A-7:G>A	44435171	0	A	G	0.347	-0.0505975	0.0836599	-47.7368	1e-05	0.546208	0.99744
CA4	10259467	16564317	2	G	A	0.052	0.0364271	0.0607576	-47.7399	1e-05	0.549695	0.99744
CA6	5824951	17596134	5	G	A	0.217	0.0203154	0.0339603	-47.7407	1e-05	0.550583	0.99744
CA2	5826065|F|0-14:G>A-14:G>A	17064152	0	G	A	0.309	0.0209664	0.0350617	-47.7408	1e-05	0.550735	0.99744
CA6	5826073|F|0-14:A>G-14:A>G	18474548	0	A	G	0.427	-0.0187916	0.0316559	-47.7434	1e-05	0.553642	0.99744
CA4	11063553|F|0-47:A>G-47:A>G	4314110	0	G	A	0.175	-0.0219053	0.0370757	-47.7451	1e-05	0.555508	0.99744
CA5	5826026|F|0-42:G>A-42:G>A	16141765	0	G	A	0.083	-0.0299758	0.0507739	-47.7454	1e-05	0.555808	0.99744
CA3	5825184|F|0-30:A>G-30:A>G	60885533	1	A	G	0.224	0.0211719	0.0358891	-47.7456	1e-05	0.556109	0.99744
CA4	5824760	57988113	7	A	G	0.173	-0.0216108	0.0366341	-47.7456	1e-05	0.556121	0.99744
CA4	5825850	35020641	3	A	G	0.409	0.0234622	0.0397898	-47.7458	1e-05	0.556293	0.99744
CA8	5825086	2128548	6	G	A	0.397	0.0236647	0.0405786	-47.7496	1e-05	0.56063	0.99744
CA7	5824719	23789289	3	G	A	0.221	-0.0204777	0.0352074	-47.7505	1e-05	0.561672	0.99744
CA8	5825500|F|0-24:G>A-24:G>A	12133583	0	G	A	0.105	-0.0260416	0.044816	-47.7508	1e-05	0.562043	0.99744
CA1	5825204	2178270	6	G	A	0.483	-0.0191622	0.0330331	-47.7513	1e-05	0.562708	0.99744
CA9	5826048|F|0-27:G>A-27:G>A	521	0	G	A	0.484	0.0198048	0.0343709	-47.7536	1e-05	0.56532	0.99744
CA2	10267019|F|0-16:G>A-16:G>A	21375677	0	G	A	0.061	-0.0332635	0.0580266	-47.7553	1e-05	0.56732	0.99744
CA1	10261213	5406817	2	G	A	0.065	0.0313965	0.0547725	-47.7553	1e-05	0.567339	0.99744
CA9	5825573|F|0-23:G>A-23:G>A	30	0	G	A	0.207	0.0244757	0.0427018	-47.7553	1e-05	0.567366	0.99744
CA3	10265755	35250197	0	G	A	0.076	-0.0298852	0.052387	-47.7569	1e-05	0.569196	0.99744
CA9	5825055	718	2	G	A	0.168	-0.0206905	0.0364527	-47.7585	1e-05	0.571141	0.99744
CA3	10267664	39814340	6	A	G	0.464	-0.0233732	0.0413652	-47.76	1e-05	0.572871	0.99744
CA6	5825698	63086936	5	A	G	0.388	0.0163998	0.0291122	-47.7609	1e-05	0.574034	0.99744
CA6	5825284	17598006	5	G	A	0.217	0.0190382	0.033884	-47.7617	1e-05	0.57503	0.99744
CA9	5825984|F|0-21:A>G-21:A>G	468	0	A	G	0.401	-0.0231767	0.04157	-47.7642	1e-05	0.577978	0.99744
CA7	5825136|F|0-16:G>A-16:G>A	19362729	0	G	A	0.223	0.0205061	0.0369158	-47.7653	1e-05	0.579376	0.99744
CA2	5825595	20375368	4	A	G	0.366	0.0164833	0.0297943	-47.7665	1e-05	0.580909	0.99744
CA1	15990034	5266083	3	G	A	0.065	0.0302563	0.0547946	-47.7671	1e-05	0.581633	0.99744
CA7	5826184	49568364	7	A	G	0.18	0.0223108	0.0406851	-47.7692	1e-05	0.584232	0.99744
CA4	10264580|F|0-30:A>G-30:A>G	17212970	0	A	G	0.182	0.0335184	0.0614629	-47.7709	1e-05	0.586312	0.99744
CA1	5825118|F|0-46:G>A-46:G>A	17569886	0	G	A	0.131	-0.0253449	0.0467776	-47.7728	1e-05	0.588733	0.99744
CA6	5825321|F|0-19:A>G-19:A>G	63659763	2	A	G	0.426	0.015659	0.0292326	-47.7761	1e-05	0.592965	0.99744
CA4	5825246	33313082	3	G	A	0.195	0.0305707	0.0574288	-47.7779	1e-05	0.595273	0.99744
CA4	5824620	33331391	3	G	A	0.195	0.0305707	0.0574288	-47.7779	1e-05	0.595273	0.99744
CA9	5826155	732	2	G	A	0.29	-0.0193765	0.0364869	-47.7785	1e-05	0.596152	0.99744
CA2	5824766	29724018	4	G	A	0.379	0.019579	0.0369825	-47.7794	1e-05	0.597287	0.99744
CA2	8776009|F|0-24:G>A-24:G>A	16624759	2	A	G	0.306	0.0172631	0.032668	-47.7799	1e-05	0.597961	0.99744
CA3	5825411|F|0-18:A>G-18:A>G	47709844	0	A	G	0.42	-0.0218371	0.0414453	-47.7807	1e-05	0.599034	0.99744
CA1	8776042|F|0-27:G>A-27:G>A	6247924	4	G	A	0.209	0.0213732	0.0409525	-47.7834	1e-05	0.602493	0.99744
CA6	5825587|F|0-38:G>A-38:G>A	63662241	0	A	G	0.433	0.0149573	0.0289052	-47.7856	1e-05	0.605582	0.99744
CA4	5825747|F|0-7:G>A-7:G>A	17099208	0	G	A	0.182	0.0308954	0.0601499	-47.7876	1e-05	0.608245	0.99744
CA3	5826107|F|0-55:A>G-55:A>G	47713556	0	A	G	0.411	-0.0212576	0.041398	-47.7877	1e-05	0.608347	0.99744
CA5	23870317	27584466	5	G	A	0.197	0.0219381	0.0427371	-47.7878	1e-05	0.608463	0.99744
CA1	5824960	1973037	5	A	G	0.461	-0.0164318	0.032154	-47.7889	1e-05	0.610065	0.99744
CA4	5825707|F|0-28:A>G-28:A>G	51184153	0	G	A	0.156	0.0337289	0.0660221	-47.789	1e-05	0.610177	0.99744
CA9	5825216	813	7	G	A	0.46	-0.0166058	0.0327666	-47.7911	1e-05	0.613032	0.99744
CA2	5825410|F|0-11:A>G-11:A>G	17283455	0	G	A	0.29	-0.0163846	0.0325785	-47.7931	1e-05	0.615738	0.99744
CA3	11064378|F|0-13:A>G-13:A>G	49579599	0	G	A	0.073	-0.0306066	0.0614533	-47.7955	1e-05	0.619166	0.99744
CA9	5824812	280	4	G	A	0.15	-0.0194566	0.039647	-47.7991	1e-05	0.624309	0.99744
CA4	5825813|F|0-65:G>A-65:G>A	10283093	0	G	A	0.232	-0.0155571	0.0317323	-47.7993	1e-05	0.624652	0.99744
CA6	10260136	50199025	7	G	A	0.4	-0.0147811	0.0302396	-47.8	1e-05	0.625683	0.99744
CA4	5825434|F|0-13:G>A-13:G>A	36389456	0	G	A	0.162	-0.0309194	0.0638082	-47.8021	1e-05	0.628676	0.99744
CA1	10266674	764425	0	G	A	0.07	0.0255074	0.0526793	-47.8023	1e-05	0.628935	0.99744
CA6	5824753	11973862	6	A	G	0.47	0.0169429	0.0350931	-47.803	1e-05	0.629928	0.99744
CA4	10268338	17083179	3	G	A	0.188	-0.0281232	0.0584644	-47.8038	1e-05	0.631182	0.99744
CA9	10268953	792	2	G	A	0.058	-0.0292717	0.061659	-47.8068	1e-05	0.635653	0.99744
CA7	5825380|F|0-7:G>A-7:G>A	9952917	0	G	A	0.162	-0.0199606	0.042061	-47.8069	1e-05	0.635776	0.99744
CA2	5825515|F|0-12:A>G-12:A>G	18060830	0	G	A	0.217	0.0165031	0.0347934	-47.807	1e-05	0.63595	0.99744
CA6	5825288|F|0-63:A>G-63:A>G	60208347	1	G	A	0.09	0.0230465	0.04896	-47.8087	1e-05	0.63851	0.99744
CA6	5824824	63722541	6	A	G	0.43	0.0134574	0.0286732	-47.8094	1e-05	0.639496	0.99744
CA1	10265001|F|0-19:A>G-19:A>G	7353492	0	G	A	0.054	-0.0292866	0.0627835	-47.8107	1e-05	0.641543	0.99744
CA3	10260156	38309836	4	G	A	0.209	0.0179779	0.0386172	-47.8111	1e-05	0.642206	0.99744
CA4	5825362|F|0-55:G>A-55:G>A	10868808	0	A	G	0.392	-0.0176541	0.0382305	-47.8129	1e-05	0.644895	0.99744
CA2	5825281	17214862	6	G	A	0.305	-0.0144784	0.0315056	-47.8139	1e-05	0.646491	0.99744
CA3	5825723|F|0-41:G>A-41:G>A	38228370	0	G	A	0.204	0.0185971	0.040541	-47.8143	1e-05	0.647084	0.99744
CA8	5825473|F|0-14:G>A-14:G>A	8854556	0	G	A	0.487	0.0159443	0.03483	-47.8147	1e-05	0.647763	0.99744
CA3	5825482|F|0-27:A>G-27:A>G	47681818	1	G	A	0.413	-0.0186073	0.041198	-47.8175	1e-05	0.652157	0.99744
CA3	5825526	38109804	3	G	A	0.26	-0.0181871	0.0402832	-47.8176	1e-05	0.652283	0.99744
CA6	5826029|F|0-26:G>A-26:G>A	63086870	0	G	A	0.408	0.0132749	0.0294051	-47.8176	1e-05	0.652306	0.99744
CA3	5825585|F|0-50:A>G-50:A>G	31644005	0	G	A	0.137	-0.0179948	0.0399089	-47.8178	1e-05	0.652703	0.99744
CA2	5825337	17224262	3	G	A	0.305	-0.0138958	0.0310822	-47.8195	1e-05	0.655459	0.99744
CA4	8776039	16480668	4	G	A	0.078	-0.0226036	0.0505757	-47.8196	1e-05	0.655561	0.99744
CA6	10260134	63963339	3	G	A	0.058	-0.0274662	0.0616843	-47.8204	1e-05	0.656754	0.99744
CA9	5825119|F|0-46:G>A-46:G>A	450	0	A	G	0.207	0.0254073	0.0571124	-47.8205	1e-05	0.657045	0.99744
CA8	5825340|F|0-38:G>A-38:G>A	8579754	0	G	A	0.484	0.0153833	0.0345799	-47.8205	1e-05	0.657048	0.99744
CA4	5825916	28892017	3	G	A	0.253	0.022705	0.0511424	-47.8209	1e-05	0.657702	0.99744
CA5	5825936|F|0-29:A>G-29:A>G	5488532	0	G	A	0.213	0.0161546	0.0365905	-47.822	1e-05	0.659478	0.99744
CA6	5826069|F|0-33:G>A-33:G>A	63609236	0	A	G	0.433	0.0127552	0.0291284	-47.8236	1e-05	0.66208	0.99744
CA9	10260137	762	5	G	A	0.263	-0.0175715	0.040391	-47.8248	1e-05	0.66415	0.99744
CA6	5825985	50872272	3	G	A	0.11	0.0208247	0.0479855	-47.8253	1e-05	0.664916	0.99744
CA4	15979458|F|0-66:G>A-66:G>A	49602627	7	A	G	0.19	0.0237781	0.0553484	-47.8272	1e-05	0.668086	0.99744
CA3	5825368|F|0-60:A>G-60:A>G	38248385	0	G	A	0.207	0.0169916	0.0395755	-47.8273	1e-05	0.668276	0.99744
CA4	5824651	35379834	4	G	A	0.366	0.0154173	0.0359532	-47.8275	1e-05	0.66866	0.99744
CA9	5824841	800	5	A	G	0.5	0.0138795	0.0325676	-47.8287	1e-05	0.670581	0.99744
CA6	5826132|F|0-55:G>A-55:G>A	63098629	0	A	G	0.408	0.0123925	0.0293088	-47.8301	1e-05	0.673017	0.99744
CA5	5824763	7435588	4	G	A	0.248	0.0133894	0.0316858	-47.8302	1e-05	0.673204	0.99744
CA2	5826068|F|0-21:G>A-21:G>A	19383755	0	G	A	0.185	0.0191763	0.0456833	-47.8314	1e-05	0.675246	0.99744
CA2	5825897|F|0-55:G>A-55:G>A	37004006	0	G	A	0.49	-0.0145013	0.0346161	-47.8317	1e-05	0.675864	0.99744
CA1	5824911	40070605	3	G	A	0.143	-0.0165373	0.0395852	-47.8322	1e-05	0.676705	0.99744
CA6	5825200|F|0-33:G>A-33:G>A	63086654	0	G	A	0.417	0.0121513	0.0292101	-47.8329	1e-05	0.677997	0.99744
CA7	23870368	46636177	3	G	A	0.052	-0.0288835	0.0704286	-47.8354	1e-05	0.682299	0.99744
CA5	5824942	55933606	5	G	A	0.316	-0.0142398	0.0350993	-47.8372	1e-05	0.685529	0.99744
CA6	5825838|F|0-66:G>A-66:G>A	63067308	0	A	G	0.414	0.0118688	0.0293552	-47.8377	1e-05	0.686545	0.99744
CA4	5824678	10902615	7	A	G	0.413	-0.0156982	0.0388302	-47.8377	1e-05	0.686573	0.99744
CA4	5824740	12166986	6	G	A	0.219	-0.0132273	0.0330046	-47.8391	1e-05	0.689147	0.99744
CA9	5825326	279	4	G	A	0.15	-0.0159152	0.039955	-47.8401	1e-05	0.690944	0.99744
CA3	10265615	39579976	6	A	G	0.45	-0.0162594	0.0410448	-47.841	1e-05	0.692556	0.99744
CA6	5824624	63401364	5	G	A	0.441	0.0112528	0.0286829	-47.8425	1e-05	0.69537	0.99744
CA4	5825441	4340531	3	G	A	0.182	-0.0137328	0.0350503	-47.8427	1e-05	0.695749	0.99744
CA6	5825519|F|0-12:A>G-12:A>G	63397897	0	A	G	0.433	0.0113018	0.0289033	-47.843	1e-05	0.696326	0.99744
CA6	5824773	63712334	6	G	A	0.444	0.0109539	0.0286094	-47.8462	1e-05	0.702342	0.99744
CA9	5826072|F|0-18:G>A-18:G>A	429	0	A	G	0.468	-0.0156066	0.0418011	-47.8498	1e-05	0.709403	0.99744
CA3	10258418	39580042	3	A	G	0.455	0.0151322	0.0406397	-47.8501	1e-05	0.710147	0.99744
CA3	10268440	39563699	7	A	G	0.433	-0.0149274	0.0401169	-47.8502	1e-05	0.710335	0.99744
CA2	5825185|F|0-46:A>G-46:A>G	21639997	0	A	G	0.452	0.0113563	0.0306919	-47.851	1e-05	0.711887	0.99744
CA1	8822601	1061098	1	G	A	0.083	0.0179884	0.0487115	-47.8513	1e-05	0.712426	0.99744
CA9	5825628|F|0-66:G>A-66:G>A	511	0	A	G	0.484	-0.010291	0.0279973	-47.8519	1e-05	0.7137	0.99744
CA4	10265817	16692912	7	G	A	0.2	0.0212946	0.0582884	-47.8527	1e-05	0.715368	0.99744
CA4	10263401	10798714	3	G	A	0.234	-0.0156294	0.0428113	-47.8528	1e-05	0.71556	0.99744
CA2	5826024	21531313	5	A	G	0.428	0.0110326	0.0303785	-47.8535	1e-05	0.716978	0.99744
CA9	5825428	868	7	G	A	0.367	-0.0123322	0.0339722	-47.8536	1e-05	0.717099	0.99744
CA2	5824633	16685826	6	G	A	0.311	0.0114812	0.0320784	-47.8554	1e-05	0.720905	0.99744
CA4	5825689	35824309	7	G	A	0.413	0.0138536	0.0389172	-47.8561	1e-05	0.722349	0.99744
CA6	5826017|F|0-31:A>G-31:A>G	13896382	0	G	A	0.236	-0.0138961	0.0392293	-47.8567	1e-05	0.723656	0.99744
CA7	5825241|F|0-42:G>A-42:G>A	22622780	6	G	A	0.391	-0.0113343	0.0320565	-47.8569	1e-05	0.724146	0.99744
CA8	10269749	19126958	4	G	A	0.275	0.014389	0.0408014	-47.8573	1e-05	0.72483	0.99744
CA6	5824883	60091217	2	G	A	0.09	0.0165615	0.0471184	-47.8577	1e-05	0.725707	0.99744
CA6	5826136|F|0-50:A>G-50:A>G	59999441	0	G	A	0.248	-0.0123845	0.0352438	-47.8577	1e-05	0.725775	0.99744
CA9	5825111	848	6	G	A	0.298	-0.0111079	0.0317526	-47.8582	1e-05	0.72695	0.99744
CA2	5825799	21695074	7	G	A	0.46	0.0105549	0.0302287	-47.8585	1e-05	0.727444	0.99744
CA4	23871260	34317964	4	G	A	0.15	0.0220418	0.0634507	-47.8591	1e-05	0.728779	0.99744
CA4	5825927	4739863	2	G	A	0.116	0.0145245	0.0419847	-47.8596	1e-05	0.729857	0.99744
CA1	10270237|F|0-18:A>G-18:A>G	41285992	0	G	A	0.153	-0.0244908	0.0708428	-47.8597	1e-05	0.730039	0.99744
CA7	8822692	33920102	2	G	A	0.135	0.0141159	0.0412213	-47.8608	1e-05	0.732489	0.99744
CA1	8776052	6164080	2	G	A	0.206	-0.0138598	0.0405524	-47.861	1e-05	0.732989	0.99744
CA9	10263406	903	3	G	A	0.169	0.0145604	0.0426074	-47.861	1e-05	0.73302	0.99744
CA7	5825818	49604106	7	G	A	0.487	0.0131317	0.0387626	-47.8621	1e-05	0.735245	0.99744
CA4	5824607	34209566	5	G	A	0.184	0.0186201	0.0554278	-47.863	1e-05	0.73738	0.99744
CA3	5825173|F|0-68:G>A-68:G>A	39760227	2	A	G	0.458	-0.0137664	0.0413187	-47.8639	1e-05	0.739457	0.99744
CA6	5825886|F|0-26:G>A-26:G>A	63122165	0	G	A	0.42	0.00974112	0.0292416	-47.864	1e-05	0.739496	0.99744
CA4	5825883|F|0-60:G>A-60:G>A	36111687	0	G	A	0.245	-0.0133134	0.041049	-47.8668	1e-05	0.746131	0.99744
CA3	5825335	48122096	4	G	A	0.386	0.0107529	0.0332563	-47.8672	1e-05	0.746884	0.99744
CA9	15979851	945	4	G	A	0.157	0.0215255	0.0666385	-47.8673	1e-05	0.747122	0.99744
CA4	10266676	11301501	2	G	A	0.181	-0.0132175	0.0413609	-47.8684	1e-05	0.749734	0.99744
CA6	5825202|F|0-67:G>A-67:G>A	63212002	0	A	G	0.401	0.00923803	0.0289224	-47.8684	1e-05	0.749853	0.99744
CA6	5824772	60423450	7	G	A	0.32	0.0099127	0.0310468	-47.8685	1e-05	0.749948	0.99744
CA9	5825355|F|0-8:A>G-8:A>G	569	0	G	A	0.245	-0.0129438	0.0405677	-47.8685	1e-05	0.750111	0.99744
CA1	5826146|F|0-16:A>G-16:A>G	1886205	0	G	A	0.475	0.0104291	0.0327333	-47.8687	1e-05	0.750457	0.99744
CA4	23870354	34394408	2	G	A	0.155	0.0212369	0.0667068	-47.8687	1e-05	0.750645	0.99744
CA9	5826224	843	5	G	A	0.086	-0.0166109	0.052178	-47.8688	1e-05	0.750653	0.99744
CA2	15989892	34729699	2	G	A	0.239	-0.0132947	0.0424716	-47.8704	1e-05	0.754688	0.99744
CA1	8822754	1057324	2	G	A	0.09	0.0147463	0.0471238	-47.8705	1e-05	0.754763	0.99744
CA4	5825486|F|0-48:G>A-48:G>A	10588881	0	G	A	0.239	-0.0132315	0.0432314	-47.8726	1e-05	0.759972	0.99744
CA2	5825858	16754635	7	G	A	0.293	0.00998559	0.0326908	-47.8728	1e-05	0.760434	0.99744
CA7	5825746	47355520	3	G	A	0.338	0.0119918	0.0399646	-47.8744	1e-05	0.764539	0.99744
CA9	5824782	767	7	G	A	0.513	0.0105745	0.0353146	-47.8746	1e-05	0.765012	0.99744
CA7	5825371	23744887	2	G	A	0.213	-0.0106197	0.0356455	-47.8751	1e-05	0.766165	0.99744
CA4	5825843	13311285	5	G	A	0.309	-0.00908818	0.0307582	-47.8758	1e-05	0.768034	0.99744
CA9	15979636	947	4	G	A	0.157	0.0197736	0.0673274	-47.8763	1e-05	0.76939	0.99744
CA1	5824774	28930289	7	G	A	0.393	0.0112473	0.0383393	-47.8764	1e-05	0.769644	0.99744
CA8	5826035|F|0-60:G>A-60:G>A	8620214	0	G	A	0.484	0.010233	0.0350149	-47.8767	1e-05	0.770493	0.99744
CA3	5826055	52693232	7	A	G	0.2	0.0103367	0.0354654	-47.877	1e-05	0.771096	0.99744
CA8	5825348|F|0-57:A>G-57:A>G	10347833	0	G	A	0.041	-0.0233395	0.0803547	-47.8773	1e-05	0.771861	0.99744
CA5	5825178	55933645	5	G	A	0.316	-0.0101896	0.0355474	-47.8783	1e-05	0.77477	0.99744
CA1	5826229	6170558	6	G	A	0.219	-0.011657	0.0406873	-47.8784	1e-05	0.77488	0.99744
CA9	10258103	838	5	G	A	0.178	-0.0184227	0.0643144	-47.8784	1e-05	0.774923	0.99744
CA4	10266453	11107900	3	G	A	0.175	-0.0121837	0.042761	-47.8788	1e-05	0.776087	0.99744
CA4	10268120	8115377	4	G	A	0.078	-0.0144722	0.0507994	-47.8788	1e-05	0.776114	0.99744
CA3	13155344|F|0-61:G>A-61:G>A	47509465	3	G	A	0.331	-0.0102261	0.0359326	-47.8789	1e-05	0.776342	0.99744
CA9	5825628	728	7	G	A	0.48	-0.00799144	0.0281065	-47.879	1e-05	0.776544	0.99744
CA4	5825278|F|0-60:A>G-60:A>G	36200340	1	G	A	0.25	-0.0110322	0.0402494	-47.8819	1e-05	0.784379	0.99744
CA2	5825108	17983821	7	G	A	0.307	-0.00864788	0.0319419	-47.8828	1e-05	0.786958	0.99744
CA9	5825669	884	4	G	A	0.17	-0.00971851	0.0359809	-47.883	1e-05	0.787446	0.99744
CA2	5824912	17372840	3	G	A	0.299	-0.00846607	0.0313959	-47.8831	1e-05	0.787789	0.99744
CA7	5825481|F|0-44:G>A-44:G>A	49506777	0	G	A	0.503	-0.0105373	0.039365	-47.8836	1e-05	0.789303	0.99744
CA4	15979328	51146984	3	G	A	0.156	0.0177257	0.0664213	-47.8838	1e-05	0.78993	0.99744
CA3	10270196	39653327	5	G	A	0.454	-0.0109628	0.0410922	-47.8838	1e-05	0.789993	0.99744
CA1	5825077	2195959	4	G	A	0.49	0.0085799	0.032186	-47.8839	1e-05	0.790157	0.99744
CA6	13144413|F|0-20:A>G-20:A>G	13408681	2	A	G	0.094	0.0129231	0.048628	-47.8841	1e-05	0.790786	0.99744
CA3	5826056	52693232	7	G	A	0.213	0.0092235	0.0347613	-47.8842	1e-05	0.791106	0.99744
CA7	8822691	33920168	3	G	A	0.123	-0.0112914	0.0425761	-47.8843	1e-05	0.791207	0.99744
CA9	5824992	748	6	G	A	0.245	0.0137557	0.0519185	-47.8843	1e-05	0.791407	0.99744
CA4	10269013|F|0-10:A>G-10:A>G	8136235	0	G	A	0.086	0.0133399	0.0505783	-47.8847	1e-05	0.79233	0.99744
CA7	5825226|F|0-5:A>G-5:A>G	47492213	0	G	A	0.338	0.010388	0.0396886	-47.8852	1e-05	0.793876	0.99744
CA1	5824826	2395307	6	G	A	0.477	0.00854305	0.0327055	-47.8853	1e-05	0.794281	0.99744
CA7	10267001	50311526	7	G	A	0.353	0.0100991	0.0390467	-47.886	1e-05	0.796259	0.99744
CA9	5824888	886	1	G	A	0.083	0.0129208	0.0501735	-47.8863	1e-05	0.797122	0.99744
CA4	5825361	58283108	5	G	A	0.211	-0.00908203	0.0352681	-47.8863	1e-05	0.797128	0.99744
CA5	5825282|F|0-60:G>A-60:G>A	29777404	0	G	A	0.471	-0.00727213	0.0282566	-47.8863	1e-05	0.797247	0.99744
CA9	5825355	790	7	A	G	0.247	-0.0106343	0.0413433	-47.8863	1e-05	0.797356	0.99744
CA4	10268625	17300484	4	G	A	0.183	-0.0158577	0.0618267	-47.8865	1e-05	0.79792	0.99744
CA9	5825110	836	7	G	A	0.3	-0.00818611	0.0319886	-47.8867	1e-05	0.798366	0.99744
CA7	8822704	23793387	4	G	A	0.203	-0.00933492	0.0365389	-47.8868	1e-05	0.798696	0.99744
CA1	5825513|F|0-30:A>G-30:A>G	1099848	2	G	A	0.106	-0.0114605	0.0448647	-47.8868	1e-05	0.798722	0.99744
CA1	5825749	2808785	6	G	A	0.325	0.00802444	0.0315544	-47.8871	1e-05	0.799602	0.99744
CA9	10268847	822	6	G	A	0.325	-0.00787287	0.031002	-47.8872	1e-05	0.799877	0.99744
CA7	5825313|F|0-14:A>G-14:A>G	44534660	0	G	A	0.315	0.00763984	0.0302586	-47.8875	1e-05	0.801005	0.99744
CA6	5825522	63609170	5	G	A	0.428	0.00718853	0.0285182	-47.8877	1e-05	0.801327	0.99744
CA1	5824563	10914658	5	G	A	0.382	-0.0101496	0.0402713	-47.8877	1e-05	0.801355	0.99744
CA7	8822701	34042829	3	G	A	0.123	-0.0106016	0.0425287	-47.8884	1e-05	0.803478	0.99744
CA1	8776116|F|0-65:G>A-65:G>A	36291329	1	A	G	0.484	-0.00897173	0.0360504	-47.8885	1e-05	0.803798	0.99744
CA9	5825682|F|0-11:G>A-11:G>A	538	0	A	G	0.427	0.00718818	0.0290776	-47.8889	1e-05	0.805079	0.99744
CA4	5824709	10992517	4	G	A	0.399	-0.00929018	0.0378232	-47.8893	1e-05	0.806305	0.99744
CA3	23870846|F|0-55:A>G-55:A>G	39341787	0	A	G	0.137	0.00967927	0.0396794	-47.8897	1e-05	0.807607	0.99744
CA6	5824839	60027378	2	G	A	0.09	0.0115119	0.0474789	-47.89	1e-05	0.808746	0.99744
CA1	8776076|F|0-32:A>G-32:A>G	36006079	1	G	A	0.474	-0.00870598	0.036047	-47.8903	1e-05	0.809478	0.99744
CA4	10258962	17002270	5	G	A	0.197	-0.0132294	0.0557305	-47.8912	1e-05	0.812679	0.99744
CA9	5825047	887	2	G	A	0.084	-0.0116558	0.0491658	-47.8913	1e-05	0.812918	0.99744
CA6	5825394|F|0-27:A>G-27:A>G	63189184	0	A	G	0.404	0.00678888	0.0289794	-47.892	1e-05	0.815092	0.99744
CA2	5824913	16823485	4	G	A	0.261	0.0078386	0.0335421	-47.8921	1e-05	0.815535	0.99744
CA3	10269054	37968764	7	A	G	0.247	-0.009646	0.0415543	-47.8925	1e-05	0.816747	0.99744
CA3	10265476	39687351	5	A	G	0.467	0.00944491	0.0412077	-47.8932	1e-05	0.819017	0.99744
CA1	10266405|F|0-27:G>A-27:G>A	7518540	0	A	G	0.054	-0.0142724	0.062834	-47.8936	1e-05	0.820615	0.99744
CA2	5825336|F|0-63:A>G-63:A>G	17224262	0	G	A	0.296	-0.00716275	0.0316069	-47.8937	1e-05	0.821022	0.99744
CA4	10264572|F|0-46:G>A-46:G>A	16975817	0	A	G	0.188	0.0136518	0.0606935	-47.8941	1e-05	0.822333	0.99744
CA4	10267891|F|0-22:A>G-22:A>G	17290304	0	A	G	0.188	0.0136518	0.0606935	-47.8941	1e-05	0.822333	0.99744
CA4	11063857|F|0-51:A>G-51:A>G	11473614	0	G	A	0.175	-0.00978047	0.0435114	-47.8942	1e-05	0.822451	0.99744
CA4	10264466|F|0-20:G>A-20:G>A	17108529	1	G	A	0.183	-0.0126476	0.0565594	-47.8944	1e-05	0.823355	0.99744
CA5	10261992	1128296	1	G	A	0.103	-0.0102824	0.0461376	-47.8946	1e-05	0.823938	0.99744
CA4	10264963	10584740	5	G	A	0.23	-0.0094162	0.042581	-47.895	1e-05	0.825281	0.99744
CA5	5824952	38640946	3	G	A	0.325	-0.00812451	0.0368704	-47.8952	1e-05	0.82589	0.99744
CA4	5826120	17288281	6	A	G	0.179	-0.0141909	0.065131	-47.8957	1e-05	0.827811	0.99744
CA4	23870345	34577234	3	G	A	0.136	0.0137148	0.0632874	-47.8959	1e-05	0.828725	0.99744
CA7	10264409|F|0-26:A>G-26:A>G	7307415	0	G	A	0.061	0.013601	0.0641969	-47.897	1e-05	0.832496	0.99744
CA4	10261490	34541003	3	G	A	0.156	0.0141292	0.066775	-47.897	1e-05	0.832705	0.99744
CA7	5824698	47490087	6	G	A	0.318	-0.00838247	0.0397273	-47.8972	1e-05	0.833168	0.99744
CA1	10260116	2335902	5	G	A	0.467	0.00695624	0.0331629	-47.8974	1e-05	0.834134	0.99744
CA7	5825968	49545394	5	A	G	0.487	-0.00805423	0.0384516	-47.8975	1e-05	0.834364	0.99744
CA4	15979637	34221361	1	G	A	0.154	0.0139194	0.0668357	-47.8977	1e-05	0.8353	0.99744
CA1	11063160|F|0-17:G>A-17:G>A	3496051	3	G	A	0.156	-0.00783299	0.0376191	-47.8978	1e-05	0.835336	0.99744
CA6	5825269|F|0-49:G>A-49:G>A	63834436	0	A	G	0.43	0.00596591	0.0287101	-47.8978	1e-05	0.835663	0.99744
CA4	5824847	35643383	5	A	G	0.454	0.00857672	0.0417342	-47.8983	1e-05	0.837448	0.99744
CA4	5826015	33633288	5	G	A	0.197	0.0115628	0.0566622	-47.8986	1e-05	0.838573	0.99744
CA7	5826170	47381973	7	A	G	0.32	0.00804679	0.039449	-47.8986	1e-05	0.83864	0.99744
CA6	5825649	60606454	2	G	A	0.148	-0.008989	0.0441659	-47.8987	1e-05	0.838993	0.99744
CA9	13155093	839	7	G	A	0.18	0.0116015	0.0575651	-47.8991	1e-05	0.840546	0.99744
CA1	8822586	1061039	1	G	A	0.09	0.00933428	0.0470797	-47.8998	1e-05	0.843101	0.99744
CA9	5824858	831	7	G	A	0.473	0.0065095	0.0328457	-47.8998	1e-05	0.843164	0.99744
CA4	10269621	11301501	7	A	G	0.18	-0.00847535	0.0430571	-47.9001	1e-05	0.844214	0.99744
CA2	5825562|F|0-25:A>G-25:A>G	14697184	0	A	G	0.264	-0.00834688	0.0424883	-47.9001	1e-05	0.844518	0.99744
CA9	5826104	892	6	G	A	0.51	0.00769273	0.0397735	-47.9007	1e-05	0.846892	0.99744
CA9	8822600	874	2	G	A	0.077	0.00945609	0.0501332	-47.9016	1e-05	0.850641	0.99744
CA7	5826089|F|0-22:G>A-22:G>A	49556634	0	G	A	0.494	-0.00741856	0.039481	-47.9018	1e-05	0.851202	0.99744
CA6	5825647	60606521	4	G	A	0.144	-0.00828648	0.0445267	-47.9021	1e-05	0.852612	0.99744
CA9	5825207|F|0-15:A>G-15:A>G	275	0	G	A	0.156	0.00756031	0.0412151	-47.9026	1e-05	0.854699	0.99744
CA1	5825309	2215626	7	A	G	0.453	0.00592383	0.0325929	-47.9029	1e-05	0.856018	0.99744
CA7	5825163|F|0-43:A>G-43:A>G	49214276	0	G	A	0.494	-0.00703164	0.0390055	-47.9032	1e-05	0.857177	0.99744
CA7	5824819	23574599	2	G	A	0.206	-0.00639237	0.0357115	-47.9034	1e-05	0.858174	0.99744
CA4	10263407	10798680	3	G	A	0.234	-0.0075912	0.0428503	-47.9037	1e-05	0.85962	0.99744
CA3	5825392	48116041	4	G	A	0.392	-0.00587193	0.0332707	-47.9038	1e-05	0.860143	0.99744
CA9	5825979|F|0-26:G>A-26:G>A	481	0	A	G	0.277	-0.00706271	0.0402811	-47.9041	1e-05	0.861048	0.99744
CA7	5825849	23532313	5	A	G	0.513	-0.00662055	0.0384367	-47.9046	1e-05	0.863472	0.99744
CA5	5824635	28004396	3	G	A	0.143	-0.00681708	0.0397861	-47.9047	1e-05	0.86418	0.99744
CA1	8776064|F|0-37:G>A-37:G>A	2346551	6	A	G	0.47	0.00548171	0.0324265	-47.9051	1e-05	0.86598	0.99744
CA4	5825350|F|0-17:G>A-17:G>A	10641928	0	G	A	0.236	-0.00728485	0.0432712	-47.9053	1e-05	0.866528	0.99744
CA5	5825305|F|0-32:G>A-32:G>A	11260770	0	G	A	0.175	0.00621493	0.0370674	-47.9054	1e-05	0.867068	0.99744
CA3	5825913|F|0-45:G>A-45:G>A	39848570	0	A	G	0.455	-0.00653677	0.0412658	-47.9069	1e-05	0.874345	0.99744
CA4	5824733	28254517	5	G	A	0.487	0.00634311	0.0402628	-47.907	1e-05	0.875025	0.99744
CA9	5824968	833	6	G	A	0.464	-0.00580646	0.0370648	-47.9072	1e-05	0.875722	0.99744
CA4	23870353	34503697	3	G	A	0.149	0.0101029	0.0650294	-47.9074	1e-05	0.876742	0.99744
CA2	5824918	17568124	6	G	A	0.285	-0.00490726	0.0322817	-47.9079	1e-05	0.879376	0.99744
CA9	23871312|F|0-14:A>G-14:A>G	152	0	G	A	0.226	-0.00913466	0.0601913	-47.9079	1e-05	0.879576	0.99744
CA4	8776019|F|0-15:G>A-15:G>A	11097051	1	A	G	0.401	-0.0057147	0.0380324	-47.9081	1e-05	0.880758	0.99744
CA1	5825697|F|0-33:G>A-33:G>A	36291294	0	G	A	0.506	0.00525111	0.035639	-47.9086	1e-05	0.883056	0.99744
CA3	10266665	48077195	4	G	A	0.392	-0.00489872	0.0334006	-47.9087	1e-05	0.883589	0.99744
CA4	5825564|F|0-7:A>G-7:A>G	4298419	0	A	G	0.166	-0.00522962	0.037343	-47.9096	1e-05	0.88881	0.99744
CA1	5824955	35008794	5	G	A	0.48	-0.00502099	0.0362578	-47.9098	1e-05	0.890043	0.99744
CA7	5825817	49604106	7	A	G	0.5	0.00521242	0.0378067	-47.9099	1e-05	0.890524	0.99744
CA7	5825158	23601365	7	G	A	0.2	0.00506173	0.0367793	-47.91	1e-05	0.890718	0.99744
CA7	5824833	23276334	1	G	A	0.301	0.00455608	0.0338489	-47.9104	1e-05	0.893104	0.99744
CA7	5824757	49550499	5	A	G	0.493	-0.00504941	0.0376776	-47.9104	1e-05	0.893566	0.99744
CA4	10265542	10683799	7	G	A	0.227	-0.00573254	0.0428874	-47.9105	1e-05	0.893843	0.99744
CA3	5825120|F|0-63:G>A-63:G>A	37872607	0	A	G	0.497	0.00445378	0.0336416	-47.9107	1e-05	0.894851	0.99744
CA1	5824767	2195932	5	A	G	0.467	0.00429663	0.0325663	-47.9107	1e-05	0.895209	0.99744
CA7	8822694	34061049	1	G	A	0.128	0.00551553	0.0419269	-47.9108	1e-05	0.895512	0.99744
CA9	5824641	998	3	G	A	0.143	0.00564776	0.0434803	-47.911	1e-05	0.896822	0.99744
CA7	5825520	23532379	7	G	A	0.513	-0.00474366	0.0374107	-47.9114	1e-05	0.899266	0.99744
CA4	5825814	10283093	5	G	A	0.224	-0.00408587	0.0322832	-47.9114	1e-05	0.899452	0.99744
CA2	5825869	20620194	2	G	A	0.161	-0.00489894	0.0388832	-47.9115	1e-05	0.899904	0.99744
CA7	5825424|F|0-45:G>A-45:G>A	34997549	2	G	A	0.345	-0.00444854	0.0353921	-47.9115	1e-05	0.90014	0.99744
CA9	5826092	927	2	G	A	0.129	-0.00506673	0.0408491	-47.9117	1e-05	0.90145	0.99744
CA9	5825062	830	4	G	A	0.242	-0.00507361	0.0410292	-47.9118	1e-05	0.901748	0.99744
CA2	5824929	30220930	5	G	A	0.336	-0.00397504	0.0324937	-47.9119	1e-05	0.902796	0.99744
CA4	5826212	36231643	7	G	A	0.24	-0.00489485	0.0404378	-47.9121	1e-05	0.903813	0.99744
CA5	5825195	12757135	5	G	A	0.243	0.0039013	0.032271	-47.9121	1e-05	0.903935	0.99744
CA6	5825484|F|0-43:A>G-43:A>G	59999332	0	G	A	0.239	-0.00417123	0.034911	-47.9123	1e-05	0.90505	0.99744
CA9	5825446|F|0-44:G>A-44:G>A	532	0	G	A	0.197	-0.00667254	0.056573	-47.9125	1e-05	0.906265	0.99744
CA4	10264203	16928513	1	G	A	0.186	-0.00690105	0.0588923	-47.9126	1e-05	0.90687	0.99744
CA4	10263411	10683758	4	G	A	0.235	0.00495694	0.0426474	-47.9127	1e-05	0.907622	0.99744
CA9	10262004	832	3	G	A	0.195	0.00399976	0.0346523	-47.9128	1e-05	0.908259	0.99744
CA6	5824884	60530965	4	G	A	0.137	-0.00529028	0.0459564	-47.9128	1e-05	0.908505	0.99744
CA9	5824967	399	6	A	G	0.457	-0.00411375	0.0373035	-47.9133	1e-05	0.912334	0.99744
CA4	5825498|F|0-66:G>A-66:G>A	41474884	0	A	G	0.506	-0.00473542	0.0431477	-47.9134	1e-05	0.912752	0.99744
CA5	10263976|F|0-38:G>A-38:G>A	50549133	0	G	A	0.261	-0.00707071	0.0646926	-47.9135	1e-05	0.91311	0.99744
CA4	10263403	11107228	3	G	A	0.182	-0.00459349	0.0420293	-47.9134	1e-05	0.913114	0.99744
CA3	10269196	49625766	0	G	A	0.076	-0.00615342	0.0565874	-47.9135	1e-05	0.91355	0.99744
CA1	5825217	2259024	7	A	G	0.48	-0.00355492	0.0327444	-47.9135	1e-05	0.913689	0.99744
CA3	5825400|F|0-63:A>G-63:A>G	48122030	0	A	G	0.379	-0.00358362	0.0338899	-47.9138	1e-05	0.915925	0.99744
CA7	5825763	20291617	6	G	A	0.377	0.00318989	0.0305881	-47.914	1e-05	0.917079	0.99744
CA1	5825487	2206056	5	G	A	0.474	0.00336922	0.0326396	-47.9141	1e-05	0.91792	0.99744
CA4	10259915	17266798	7	G	A	0.193	0.0058511	0.0582058	-47.9144	1e-05	0.92006	0.99744
CA7	5824901	49568364	6	G	A	0.205	0.00389419	0.0388111	-47.9144	1e-05	0.920208	0.99744
CA9	5824840	900	6	G	A	0.49	-0.00388452	0.0392926	-47.9145	1e-05	0.921378	0.99744
CA2	5825673|F|0-30:A>G-30:A>G	17992885	5	G	A	0.299	0.00318601	0.0330563	-47.9148	1e-05	0.923344	0.99744
CA7	5825968|F|0-7:A>G-7:A>G	49545394	0	G	A	0.487	-0.00371339	0.0394443	-47.915	1e-05	0.925119	0.99744
CA4	5826052|F|0-8:A>G-8:A>G	43776716	0	A	G	0.506	-0.00390723	0.0430726	-47.9153	1e-05	0.92784	0.99744
CA4	5825167|F|0-61:G>A-61:G>A	35641589	0	A	G	0.455	0.00376948	0.0418536	-47.9153	1e-05	0.928355	0.99744
CA4	5825056	24452987	6	A	G	0.497	-0.00383481	0.0435235	-47.9155	1e-05	0.929905	0.99744
CA9	10261998	834	3	G	A	0.188	0.00305724	0.0350858	-47.9156	1e-05	0.930677	0.99744
CA7	5825303|F|0-18:G>A-18:G>A	49212211	0	A	G	0.503	-0.00330312	0.0400863	-47.916	1e-05	0.934436	0.99744
CA5	10268324|F|0-31:G>A-31:G>A	11454281	0	A	G	0.175	0.00299057	0.0374582	-47.9162	1e-05	0.936471	0.99744
CA8	5824688	10190767	7	G	A	0.373	-0.00321625	0.0406863	-47.9163	1e-05	0.937096	0.99744
CA9	10260129	758	4	G	A	0.268	-0.00304821	0.0404648	-47.9166	1e-05	0.940051	0.99744
CA7	10268219|F|0-55:G>A-55:G>A	50306274	0	A	G	0.347	0.00291268	0.0389101	-47.9166	1e-05	0.940427	0.99744
CA4	5825252	4394875	3	G	A	0.169	-0.00258199	0.0359884	-47.9168	1e-05	0.942898	0.99744
CA3	10260155	38147382	2	G	A	0.265	-0.00284697	0.0405035	-47.9169	1e-05	0.944055	0.99744
CA6	5825648	60480736	5	G	A	0.132	-0.00310315	0.0453665	-47.9171	1e-05	0.945555	0.99744
CA9	5825119	837	4	G	A	0.196	-0.0040116	0.0610169	-47.9173	1e-05	0.947666	0.99744
CA6	5825058	38937224	6	A	G	0.344	-0.00277702	0.0428878	-47.9173	1e-05	0.948457	0.99744
CA1	5825050	2268857	5	G	A	0.48	-0.00205389	0.0326663	-47.9174	1e-05	0.949948	0.99744
CA5	5825935|F|0-61:A>G-61:A>G	11528264	0	G	A	0.175	-0.00234157	0.0377856	-47.9175	1e-05	0.950668	0.99744
CA4	5826027|F|0-11:A>G-11:A>G	17183046	0	G	A	0.194	-0.00378936	0.0611665	-47.9175	1e-05	0.950682	0.99744
CA9	15979673	827	5	G	A	0.23	-0.0024098	0.0417304	-47.9177	1e-05	0.954026	0.99744
CA4	5824938	11146254	0	G	A	0.229	-0.00186614	0.0329026	-47.9178	1e-05	0.954845	0.99744
CA7	8822703	31158665	3	G	A	0.13	-0.00224099	0.0417856	-47.918	1e-05	0.957299	0.99744
CA4	5824723	11114506	3	G	A	0.227	-0.00178129	0.0332838	-47.918	1e-05	0.957389	0.99744
CA5	5826214	1227735	3	G	A	0.156	-0.00204982	0.0384256	-47.918	1e-05	0.957526	0.99744
CA4	5824683	35643383	7	G	A	0.447	-0.00218057	0.0412624	-47.918	1e-05	0.957923	0.99744
CA4	11064367|F|0-42:A>G-42:A>G	16756915	2	G	A	0.203	-0.00292335	0.0586811	-47.9182	1e-05	0.960333	0.99744
CA4	10269045	17099208	5	G	A	0.178	-0.00269121	0.0555381	-47.9183	1e-05	0.961415	0.99744
CA3	5825739	39687362	5	G	A	0.467	-0.00199825	0.0418113	-47.9183	1e-05	0.961944	0.99744
CA1	5826137	2300647	7	A	G	0.473	-0.00156451	0.0327625	-47.9183	1e-05	0.961975	0.99744
CA9	5824729	799	7	A	G	0.467	-0.00156254	0.0329887	-47.9183	1e-05	0.962283	0.99744
CA9	10260167	761	4	G	A	0.255	-0.00191187	0.0407099	-47.9183	1e-05	0.962604	0.99744
CA4	10267072	17300438	4	G	A	0.19	0.00269961	0.0586548	-47.9184	1e-05	0.96335	0.99744
CA4	10260135	8227804	1	G	A	0.083	-0.00221827	0.0491593	-47.9184	1e-05	0.964067	0.99744
CA1	5825971|F|0-20:A>G-20:A>G	36288539	0	A	G	0.465	0.00163395	0.0369691	-47.9184	1e-05	0.964804	0.99744
CA4	10268599	16946911	5	G	A	0.178	0.00267515	0.0623488	-47.9185	1e-05	0.965832	0.99744
CA7	10270032|F|0-52:G>A-52:G>A	23695828	1	G	A	0.212	0.00157808	0.0368314	-47.9185	1e-05	0.96588	0.99744
CA4	5825624|F|0-49:A>G-49:A>G	34124952	0	G	A	0.156	0.0027391	0.0664254	-47.9186	1e-05	0.967162	0.99744
CA6	5825212|F|0-23:A>G-23:A>G	61858016	0	A	G	0.153	0.00163815	0.0414297	-47.9186	1e-05	0.968511	0.99744
CA7	5825848	23532313	6	A	G	0.477	-0.00148104	0.038044	-47.9187	1e-05	0.968997	0.99744
CA4	10266958	17179825	4	G	A	0.183	-0.00192728	0.0570816	-47.9188	1e-05	0.97311	0.99744
CA1	13144397|F|0-44:G>A-44:G>A	44303210	1	A	G	0.061	0.00186142	0.0592487	-47.9189	1e-05	0.974978	0.99744
CA4	15990192	8022236	2	G	A	0.084	-0.00148741	0.0491587	-47.919	1e-05	0.975901	0.99744
CA1	5825150|F|0-67:A>G-67:A>G	1709482	0	G	A	0.411	-0.000958435	0.0341975	-47.919	1e-05	0.977677	0.99744
CA4	10264904	17288281	3	G	A	0.188	0.00149481	0.0585709	-47.9191	1e-05	0.979672	0.99744
CA7	5825379|F|0-60:G>A-60:G>A	49868571	0	A	G	0.468	-0.00101027	0.0410177	-47.9191	1e-05	0.980382	0.99744
CA7	5825787	49209308	7	G	A	0.5	-0.00093983	0.0398505	-47.9191	1e-05	0.981215	0.99744
CA6	5825667|F|0-14:G>A-14:G>A	46460803	0	G	A	0.334	0.000991235	0.04665	-47.9192	1e-05	0.983075	0.99744
CA6	5825389|F|0-39:A>G-39:A>G	60122125	1	G	A	0.103	-0.000971216	0.0463317	-47.9192	1e-05	0.983303	0.99744
CA2	5825423|F|0-46:A>G-46:A>G	330751	0	A	G	0.137	0.000813128	0.0398106	-47.9192	1e-05	0.983731	0.99744
CA9	5824744	774	6	G	A	0.517	0.00071378	0.0350317	-47.9192	1e-05	0.983771	0.99744
CA8	10263910	13802587	4	G	A	0.065	0.00111253	0.0559231	-47.9192	1e-05	0.984154	0.99744
CA9	5824990	785	3	G	A	0.195	-0.000785476	0.0417498	-47.9192	1e-05	0.985014	0.99744
CA1	5825611|F|0-68:G>A-68:G>A	1709416	0	G	A	0.424	0.000619751	0.0330778	-47.9192	1e-05	0.985076	0.99744
CA7	8822705	34061532	3	G	A	0.11	0.000841552	0.0452344	-47.9192	1e-05	0.985181	0.99744
CA4	10259858	17216766	5	G	A	0.191	-0.00104145	0.0588712	-47.9193	1e-05	0.985909	0.99744
CA1	5825524|F|0-22:A>G-22:A>G	2243929	0	G	A	0.459	-0.000572597	0.0330652	-47.9193	1e-05	0.986206	0.99744
CA3	5826238	23846444	7	A	G	0.127	-0.000635331	0.0431074	-47.9193	1e-05	0.98826	0.99744
CA4	10268524	17266921	4	G	A	0.19	0.000641797	0.0584788	-47.9194	1e-05	0.991258	0.99744
CA7	5826152	23281849	7	A	G	0.293	-0.000367051	0.0346234	-47.9194	1e-05	0.991555	0.99744
CA3	5824672	34831909	3	G	A	0.403	-0.000379916	0.0380128	-47.9194	1e-05	0.992039	0.99744
CA7	5826018|F|0-44:G>A-44:G>A	23172418	0	G	A	0.309	-0.000291963	0.0340319	-47.9194	1e-05	0.993166	0.99744
CA4	10258911	16633965	4	G	A	0.196	-0.000417781	0.0569774	-47.9194	1e-05	0.994159	0.99744
CA7	5825609|F|0-64:A>G-64:A>G	31184956	0	G	A	0.127	-0.000290781	0.0424795	-47.9194	1e-05	0.994547	0.99744
CA1	5824749	2422819	7	A	G	0.473	0.000198968	0.0331978	-47.9194	1e-05	0.995226	0.99744
CA4	10268524|F|0-15:G>A-15:G>A	17266921	0	A	G	0.191	0.000350677	0.0586987	-47.9194	1e-05	0.995241	0.99744
CA4	10269370	17183046	5	G	A	0.191	-0.000216391	0.0588287	-47.9194	1e-05	0.99707	0.99744
CA4	5824832	15505538	5	G	A	0.48	-0.000110152	0.0342765	-47.9194	1e-05	0.99744	0.99744
chr	rs	ps	n_miss	allele1	allele0	af	beta	se	logl_H1	l_remle	p_wald	fdr
CA1	5825655|F|0-34:G>A-34:G>A	3093579	0	A	G	0.269	0.0482607	0.0155984	90.7438	0.144983	0.00229033	0.659586
CA9	5825720|F|0-16:G>A-16:G>A	546	3	G	A	0.273	0.0484048	0.0157113	90.749	0.152709	0.00238795	0.659586
CA9	10267177|F|0-9:G>A-9:G>A	427	0	G	A	0.179	0.098358	0.0344021	90.4647	0.850164	0.00475061	0.659586
CA1	5825655	3093579	5	G	A	0.274	0.0412598	0.0146573	89.691	0.107767	0.00542157	0.659586
CA1	5824991	3068770	5	G	A	0.274	0.0424353	0.0151827	89.9457	0.153628	0.00575333	0.659586
CA1	5824777	2731553	4	G	A	0.283	0.0414311	0.0152371	89.8534	0.173111	0.00718712	0.659586
CA5	5824763	7435588	5	G	A	0.251	0.0365613	0.0135431	90.0547	0.32419	0.00760365	0.659586
CA4	5825419|F|0-36:A>G-36:A>G	37991781	0	A	G	0.492	-0.0421843	0.0162132	89.8953	0.252474	0.0100442	0.659586
CA1	5824850	7456854	9	A	G	0.389	0.0423411	0.0165104	89.8102	0.329585	0.0111481	0.659586
CA4	5824835	38005583	8	A	G	0.483	-0.0403329	0.0159579	89.7173	0.260325	0.0123499	0.659586
CA4	5825899	38090247	7	A	G	0.486	0.0393269	0.0156731	89.5189	0.21209	0.0129835	0.659586
CA4	5825835	38027332	8	A	G	0.483	0.038738	0.0156818	89.3819	0.200652	0.0144328	0.659586
CA1	5824664	2711085	4	G	A	0.272	0.0376823	0.0154611	89.2212	0.190403	0.0157725	0.659586
CA4	5825162|F|0-45:G>A-45:G>A	56720735	0	G	A	0.34	0.0564215	0.0233654	89.7035	0.591357	0.016747	0.659586
CA4	10258969	38005649	9	A	G	0.491	-0.0376555	0.0157572	89.3692	0.25114	0.0178935	0.659586
CA6	5824753	11973862	6	A	G	0.478	0.042	0.017653	89.4493	0.43568	0.0183964	0.659586
CA4	5824565	36627478	7	G	A	0.322	-0.0480399	0.0207652	89.4359	0.449221	0.0218261	0.659586
CA1	5825172	7475256	9	G	A	0.406	0.0394974	0.0170783	89.132	0.276415	0.0218692	0.659586
CA9	5824759	742	5	G	A	0.196	0.0729694	0.0319672	89.392	0.424713	0.0236212	0.659586
CA4	5825273|F|0-61:A>G-61:A>G	32950411	1	A	G	0.202	0.0875084	0.0383545	89.5058	0.387764	0.0236858	0.659586
CA4	5824874	12193392	8	A	G	0.455	0.0407981	0.0180156	88.8212	1.01166	0.0247296	0.659586
CA9	5825973	904	7	G	A	0.35	0.0366936	0.0162846	88.9201	0.244766	0.0254487	0.659586
CA1	23870854|F|0-36:A>G-36:A>G	40960229	7	A	G	0.054	0.0630852	0.0281049	88.9482	0.302359	0.0260092	0.659586
CA1	5824891	11381152	5	G	A	0.33	-0.0354183	0.0158719	88.9993	0.273749	0.0268812	0.659586
CA7	5825462	31071994	5	G	A	0.268	-0.0448778	0.0202871	89.1349	0.397816	0.028216	0.659586
CA9	5824558	739	5	G	A	0.196	0.0654114	0.0299787	88.8765	0.227564	0.0304102	0.659586
CA1	5825272|F|0-31:A>G-31:A>G	11381627	1	G	A	0.336	-0.0344542	0.0158724	88.8794	0.272425	0.0312633	0.659586
CA4	10269352	36048409	4	G	A	0.089	-0.0670745	0.0310221	88.9913	0.633198	0.031926	0.659586
CA4	5824620	33331391	4	G	A	0.2	0.0724206	0.0334978	89.1044	0.325251	0.0319418	0.659586
CA9	5825657	745	4	G	A	0.2	0.0707883	0.0327588	89.0395	0.294388	0.0320251	0.659586
CA4	5826064	36284807	9	G	A	0.337	-0.0468481	0.0218791	89.1025	0.504808	0.0336006	0.659586
CA9	5825291	740	3	G	A	0.204	0.0807816	0.0377501	89.2147	0.406638	0.0337093	0.659586
CA9	5826231	741	7	G	A	0.203	0.0723657	0.033849	89.0542	0.319346	0.0338744	0.659586
CA4	5826179	36436225	3	G	A	0.099	-0.061967	0.0290411	88.9532	0.601481	0.0342154	0.659586
CA4	15990164	56720159	6	G	A	0.348	0.0481775	0.0227222	89.0712	0.521401	0.0353518	0.659586
CA1	5825568|F|0-48:A>G-48:A>G	11339523	0	A	G	0.329	-0.0338822	0.0160214	88.7687	0.275919	0.035822	0.659586
CA4	5826164|F|0-38:A>G-38:A>G	34466368	0	G	A	0.209	0.0843967	0.0401171	89.1772	0.413348	0.0367888	0.659586
CA4	5825246	33313082	3	G	A	0.204	0.0740093	0.0356113	88.9922	0.342415	0.0391047	0.659586
CA7	10269882	39701790	1	G	A	0.055	0.0546963	0.0265778	88.6014	0.337706	0.0410342	0.659586
CA1	5826008	6037952	6	G	A	0.242	0.0351405	0.0171692	88.7058	0.419023	0.0421397	0.659586
CA4	5826118	49381281	4	G	A	0.206	0.0737386	0.0361194	88.9583	0.370154	0.0426582	0.659586
CA6	13144413|F|0-20:A>G-20:A>G	13408681	4	A	G	0.081	0.0494445	0.0243099	88.6572	0.39812	0.0434272	0.659586
CA9	5825003	844	3	G	A	0.077	0.0496576	0.0246977	88.564	0.391181	0.0458585	0.659586
CA4	5826253	58210222	6	G	A	0.202	0.0614218	0.0307246	88.4898	0.218481	0.0471009	0.659586
CA9	5825039	749	3	G	A	0.21	0.0734839	0.0367752	88.9115	0.395774	0.0472015	0.659586
CA4	5824603	49684586	4	G	A	0.2	0.0650151	0.0325421	88.7783	0.350413	0.047236	0.659586
CA1	5825749	2808785	6	G	A	0.343	0.0318656	0.0160392	88.6108	0.326838	0.048469	0.659586
CA4	5825191|F|0-41:G>A-41:G>A	49717665	0	A	G	0.212	0.0720303	0.036308	88.8197	0.346087	0.0487908	0.659586
CA4	10267531|F|0-42:G>A-42:G>A	33316083	0	A	G	0.212	0.0723583	0.0364965	88.844	0.355001	0.0489326	0.659586
CA9	5824949	121	8	G	A	0.307	-0.0313136	0.0158892	88.5629	0.365369	0.0502858	0.659586
CA4	5824788	38148476	7	G	A	0.401	-0.0302717	0.01549	88.5739	0.302673	0.0522183	0.659586
CA4	5824795	34468659	8	G	A	0.193	-0.0667472	0.0342155	88.4184	0.835553	0.0526348	0.659586
CA4	5825711	33509260	4	G	A	0.133	-0.0523369	0.0268319	88.5765	0.395835	0.0526637	0.659586
CA4	5825024	33250613	7	G	A	0.198	0.0610635	0.0315004	88.4448	0.239464	0.0541265	0.659586
CA1	5825005	23931680	8	A	G	0.301	-0.0336582	0.0175285	88.5669	0.395745	0.0564144	0.659586
CA2	5825135	17107922	8	G	A	0.466	0.0307933	0.016083	88.6163	0.450047	0.0571239	0.659586
CA4	5825187|F|0-15:A>G-15:A>G	46613507	0	A	G	0.209	0.0714176	0.0373342	88.6508	0.302054	0.0573451	0.659586
CA9	5825096	821	7	G	A	0.107	0.0408287	0.0213628	88.4139	0.452492	0.0575675	0.659586
CA4	5825676	34450794	6	G	A	0.213	0.0687261	0.0361754	88.704	0.38318	0.059058	0.659586
CA7	8822694	34061049	1	G	A	0.12	0.044796	0.023596	88.5311	0.537392	0.0592363	0.659586
CA9	5824644	750	7	G	A	0.237	0.0493891	0.0261484	88.4309	0.323973	0.0605271	0.659586
CA4	5825972	49439000	6	G	A	0.208	0.0631875	0.033567	88.4761	0.276369	0.0613912	0.659586
CA6	5824598	60359331	5	G	A	0.229	-0.029681	0.0158163	88.3468	0.390518	0.0621905	0.659586
CA1	5825750|F|0-6:G>A-6:G>A	7699696	0	G	A	0.429	0.0285841	0.0152923	88.3729	0.369235	0.0632212	0.659586
CA2	5824587	16554300	5	G	A	0.268	0.0326993	0.0175418	88.4551	0.522716	0.0639385	0.659586
CA4	5825837|F|0-52:A>G-52:A>G	38291899	0	G	A	0.079	-0.0470186	0.0252806	88.3349	0.462953	0.0645354	0.659586
CA9	5825572	716	9	G	A	0.297	-0.0294772	0.0158628	88.3602	0.388663	0.0647651	0.659586
CA6	5825231	18147176	2	G	A	0.159	0.0357118	0.0192349	88.3699	0.402238	0.0650006	0.659586
CA6	8822738	61442199	9	A	G	0.451	0.02667	0.014415	88.4141	0.413292	0.0659309	0.659586
CA9	5826009|F|0-7:G>A-7:G>A	112	0	G	A	0.329	-0.0309535	0.0167639	88.3948	0.447126	0.0664706	0.659586
CA7	8822692	33920102	2	G	A	0.126	0.0427811	0.0233057	88.4053	0.557647	0.0680597	0.659586
CA9	5825876|F|0-8:A>G-8:A>G	116	2	A	G	0.321	-0.0315671	0.0172276	88.3604	0.423636	0.0685515	0.659586
CA4	5824705	38398139	2	G	A	0.077	-0.0461087	0.0251682	88.2778	0.461177	0.068601	0.659586
CA4	10269416	35906017	4	G	A	0.111	-0.0508115	0.0277541	88.3378	0.646335	0.0687881	0.659586
CA4	5825210	49971643	7	G	A	0.192	0.0538484	0.0294563	88.2727	0.268004	0.0691936	0.659586
CA9	5826100	859	9	G	A	0.491	0.0330545	0.018119	88.3239	0.419773	0.0697652	0.659586
CA9	5825777	789	2	G	A	0.077	-0.0492284	0.0269851	88.2883	0.386851	0.0697681	0.659586
CA4	11064111|F|0-36:A>G-36:A>G	37829943	0	A	G	0.253	0.0364978	0.0200297	88.2772	0.354233	0.0700871	0.659586
CA4	5825209	49971643	9	A	G	0.211	0.0604654	0.0332893	88.3036	0.258323	0.0709783	0.659586
CA4	10269789	24374751	6	G	A	0.129	-0.0484945	0.02673	88.3189	0.399855	0.0713066	0.659586
CA9	10262003	862	4	G	A	0.083	0.0430977	0.0240292	87.5598	0.137343	0.0745634	0.672381
CA6	10258005	64006681	9	A	G	0.069	-0.05206	0.0291866	88.2296	0.413165	0.0761582	0.672381
CA1	5824685	17114651	7	A	G	0.379	0.0252266	0.0141831	88.1942	0.4006	0.0769879	0.672381
CA4	5824683	35643383	7	G	A	0.435	-0.0510748	0.0287718	88.3723	0.696903	0.07756	0.672381
CA1	5825982	322900	8	A	G	0.051	0.0492419	0.0277837	88.0698	0.372017	0.0780313	0.672381
CA4	5825822|F|0-42:A>G-42:A>G	41524197	0	A	G	0.255	0.0558644	0.0316081	88.3566	0.361356	0.0788542	0.672381
CA4	5825025	46615198	6	G	A	0.213	0.0632634	0.035818	88.3712	0.30824	0.0790501	0.672381
CA4	5824602	33331325	3	G	A	0.215	0.0671023	0.0382875	88.461	0.361892	0.0813753	0.684292
CA9	5824975	744	4	G	A	0.25	0.0467163	0.0267885	88.2296	0.362621	0.0828845	0.687504
CA7	15979520|F|0-62:A>G-62:A>G	19860552	2	G	A	0.266	-0.028279	0.0162794	88.1156	0.39597	0.0840805	0.687504
CA6	5825713|F|0-24:A>G-24:A>G	63977687	0	G	A	0.073	-0.0477698	0.027551	88.129	0.385717	0.0846534	0.687504
CA7	5826184	49568364	9	A	G	0.183	0.0339611	0.0196748	87.9989	0.646851	0.0860415	0.687504
CA4	10268578|F|0-39:G>A-39:G>A	25634163	1	G	A	0.117	-0.090023	0.0524597	88.2604	0.553288	0.0878751	0.687504
CA4	5824765	33509189	4	G	A	0.122	-0.0454534	0.0265211	88.1286	0.405544	0.0882765	0.687504
CA1	5824848	7866973	9	A	G	0.429	0.025807	0.0150636	88.1009	0.37138	0.0883979	0.687504
CA4	5825264	36448528	4	G	A	0.228	-0.0397769	0.0234	88.2332	0.479439	0.0908825	0.687504
CA9	5824798	764	8	G	A	0.341	-0.0509779	0.0299979	88.2104	0.775164	0.0909744	0.687504
CA4	10260135	8227804	1	G	A	0.071	0.0457057	0.0272251	88.0784	0.348948	0.0949242	0.687504
CA8	10269749	19126958	5	G	A	0.251	0.0316167	0.0188337	88.0048	0.480513	0.0949392	0.687504
CA1	5825329	2976397	5	G	A	0.279	0.0267445	0.0159355	87.8364	0.225047	0.0950239	0.687504
CA4	10264226	37797596	4	G	A	0.256	0.0331675	0.0198092	88.0446	0.369391	0.0957995	0.687504
CA4	5825220	34468504	6	G	A	0.219	0.0624569	0.0373439	88.2988	0.353688	0.0961672	0.687504
CA4	15990192	8022236	2	G	A	0.071	0.0455595	0.0272477	88.0675	0.348371	0.0962513	0.687504
CA6	5825806|F|0-26:G>A-26:G>A	62558978	0	G	A	0.185	-0.0341411	0.0204887	87.941	0.575087	0.0973858	0.687504
CA9	10261997	809	3	G	A	0.055	-0.0513478	0.0309162	88.0022	0.509214	0.0984803	0.687504
CA9	10260139	810	3	G	A	0.055	-0.0513478	0.0309162	88.0022	0.509214	0.0984803	0.687504
CA4	5825147	36041411	9	G	A	0.211	-0.0395159	0.0239515	88.1452	0.459305	0.100722	0.691781
CA5	5825203	43209910	8	G	A	0.358	0.0295693	0.0179354	87.976	0.429108	0.100963	0.691781
CA4	5824756	35698732	2	G	A	0.181	0.0378538	0.0231121	88.0703	0.438423	0.103203	0.700644
CA6	10260134	63963339	3	G	A	0.072	-0.044486	0.027329	87.9415	0.380077	0.105317	0.705467
CA9	10268953	792	2	G	A	0.071	-0.0444449	0.0273434	87.9388	0.380681	0.10582	0.705467
CA3	10269196	49625766	0	G	A	0.065	0.0467316	0.0295888	87.8544	0.574537	0.116007	0.766478
CA7	5825609|F|0-64:A>G-64:A>G	31184956	0	G	A	0.12	0.0379035	0.0241543	87.9878	0.520388	0.118353	0.775052
CA7	5825313|F|0-14:A>G-14:A>G	44534660	0	G	A	0.318	0.0255813	0.0164438	87.965	0.373036	0.12154	0.788945
CA9	23870370	720	5	G	A	0.229	-0.0262291	0.0170049	87.7883	0.42325	0.124721	0.80255
CA9	5824954	754	9	G	A	0.32	0.0404953	0.0263494	88.0896	0.513819	0.126084	0.804331
CA4	5826197|F|0-24:G>A-24:G>A	24374751	3	G	A	0.221	-0.046369	0.0302698	88.0501	0.482656	0.127313	0.805227
CA9	10260073	793	8	A	G	0.438	0.0247943	0.0163168	87.7307	0.279954	0.130376	0.817611
CA9	5824990	785	3	G	A	0.188	-0.0312926	0.0207558	87.7756	0.486194	0.133395	0.81858
CA4	5824974	41088142	5	G	A	0.257	0.0399085	0.0265087	87.8047	0.318866	0.133952	0.81858
CA4	15979458|F|0-66:G>A-66:G>A	49602627	9	A	G	0.203	0.047179	0.0313513	87.8405	0.303096	0.134115	0.81858
CA4	5824873	36128919	6	G	A	0.337	-0.0284991	0.0190286	88.0514	0.442413	0.135962	0.81858
CA4	5824741	12166986	7	G	A	0.232	0.0259475	0.0173293	87.7267	0.611169	0.136061	0.81858
CA1	10260130	24368577	2	G	A	0.071	0.03756	0.0254372	87.6741	0.408953	0.141536	0.844652
CA8	5825348|F|0-57:A>G-57:A>G	10347833	0	G	A	0.052	-0.0454327	0.0310877	87.6212	0.42251	0.145639	0.858357
CA3	8822706	51239191	9	G	A	0.257	-0.0240247	0.016482	87.6813	0.479733	0.146684	0.858357
CA4	5824734	58166368	8	G	A	0.443	0.0245654	0.0169242	87.7314	0.483005	0.148383	0.858357
CA4	5826006|F|0-6:A>G-6:A>G	8425679	0	G	A	0.462	0.0208123	0.0143509	87.6005	0.286029	0.148731	0.858357
CA7	23870936	51054837	6	G	A	0.326	0.0314194	0.0217164	87.799	0.423146	0.14969	0.858357
CA4	8822714	54289329	4	G	A	0.178	-0.0326564	0.0226658	87.7404	0.460355	0.151384	0.858357
CA1	13146128|F|0-54:G>A-54:G>A	13246932	0	G	A	0.057	-0.0423366	0.0294256	87.5864	0.365063	0.151952	0.858357
CA4	5825470|F|0-46:A>G-46:A>G	8574813	0	G	A	0.473	0.0212238	0.0148647	87.6929	0.355258	0.155081	0.869396
CA8	5824791	13667158	6	A	G	0.382	0.0220002	0.01548	87.6998	0.365822	0.156988	0.872178
CA7	5824757	49550499	5	A	G	0.469	0.0326089	0.0229973	87.8432	0.523128	0.157935	0.872178
CA4	5825903	35382486	3	A	G	0.343	0.0298312	0.021333	87.7986	0.427933	0.163726	0.895061
CA4	10258206	36128853	9	G	A	0.314	-0.0249779	0.0179442	87.8136	0.410409	0.165648	0.895061
CA1	8776042|F|0-27:G>A-27:G>A	6247924	4	G	A	0.208	0.0267311	0.0193918	87.5754	0.456946	0.169768	0.895061
CA4	5825902	35382486	2	G	A	0.346	0.0291561	0.0211877	87.766	0.436815	0.170504	0.895061
CA7	5825136|F|0-16:G>A-16:G>A	19362729	0	G	A	0.215	0.0230033	0.0167918	87.4401	0.321295	0.172422	0.895061
CA4	5826230	33634835	8	A	G	0.193	0.0445052	0.0325203	87.6702	0.305052	0.17285	0.895061
CA6	5826177|F|0-51:A>G-51:A>G	8916791	0	G	A	0.234	0.0236639	0.017295	87.4544	0.307816	0.172938	0.895061
CA7	5825303|F|0-18:G>A-18:G>A	49212211	0	A	G	0.478	0.0339378	0.0248429	87.7995	0.519129	0.173613	0.895061
CA9	5825694|F|0-12:A>G-12:A>G	579	0	G	A	0.174	-0.0312661	0.0229262	87.6163	0.455693	0.174342	0.895061
CA9	15990583	955	3	G	A	0.088	0.0307531	0.0225671	87.479	0.480018	0.174668	0.895061
CA9	5824939	260	3	G	A	0.265	0.0403592	0.02994	87.6844	0.343381	0.179351	0.895061
CA4	5824607	34209566	5	G	A	0.196	0.0433466	0.032169	87.6806	0.335687	0.179525	0.895061
CA9	8822721	781	4	G	A	0.172	-0.0307874	0.0229737	87.5969	0.436363	0.181898	0.895061
CA4	11063553|F|0-47:A>G-47:A>G	4314110	0	G	A	0.166	-0.0243547	0.0183457	87.5258	0.405876	0.18601	0.895061
CA2	5825135|F|0-15:A>G-15:A>G	17107922	0	A	G	0.459	0.0211795	0.0160125	87.6668	0.427609	0.187616	0.895061
CA7	5825163|F|0-43:A>G-43:A>G	49214276	0	G	A	0.473	0.0319655	0.0241781	87.7307	0.518458	0.187818	0.895061
CA4	8822723	54341892	3	G	A	0.171	-0.0295671	0.0224422	87.5627	0.448691	0.189353	0.895061
CA4	5825183|F|0-65:G>A-65:G>A	34387268	0	G	A	0.207	0.0492861	0.0374985	87.7555	0.33916	0.190402	0.895061
CA7	5825787	49209308	8	G	A	0.472	0.0317023	0.024189	87.7135	0.497473	0.19166	0.895061
CA4	10264580|F|0-30:A>G-30:A>G	17212970	0	A	G	0.166	0.0451706	0.0346768	87.6194	0.488472	0.194369	0.895061
CA4	5825854	35067233	5	G	A	0.101	-0.032444	0.0249096	87.5366	0.440866	0.19442	0.895061
CA9	5825002	763	9	G	A	0.337	0.0347694	0.0267215	87.804	0.484824	0.194862	0.895061
CA4	10268630	27746660	4	G	A	0.233	-0.0380555	0.0293783	87.7582	0.454512	0.196854	0.895061
CA7	5824901	49568364	7	G	A	0.203	0.0245646	0.0189868	87.4321	0.560402	0.197401	0.895061
CA7	8822691	33920168	3	G	A	0.116	0.0310151	0.024013	87.5991	0.486107	0.198154	0.895061
CA7	5825817	49604106	7	A	G	0.475	0.0292106	0.0226261	87.6624	0.504571	0.198355	0.895061
CA2	5826024	21531313	7	A	G	0.435	-0.0223649	0.0174103	87.5062	0.637781	0.20059	0.895061
CA3	5825794	49805135	8	G	A	0.449	0.0207267	0.0161355	87.5766	0.417198	0.200604	0.895061
CA6	5825284	17598006	7	G	A	0.203	0.0225073	0.017571	87.4977	0.431924	0.201865	0.895061
CA7	8822701	34042829	3	G	A	0.116	0.0305173	0.0239683	87.5762	0.48149	0.204575	0.895061
CA9	5824896	815	2	G	A	0.099	-0.0314988	0.0248722	87.4921	0.440666	0.206998	0.895061
CA1	11063160|F|0-17:G>A-17:G>A	3496051	3	G	A	0.144	-0.0233582	0.0184945	87.4226	0.439849	0.208231	0.895061
CA9	5825045	261	8	A	G	0.239	0.037082	0.0293889	87.5265	0.342713	0.208665	0.895061
CA7	8822705	34061532	3	G	A	0.105	0.0297844	0.0236181	87.4982	0.449927	0.20891	0.895061
CA4	5825932	35085582	3	G	A	0.094	-0.0315508	0.0250756	87.4681	0.455771	0.20994	0.895061
CA9	5824908	877	2	G	A	0.093	-0.0259676	0.0206393	87.273	0.58108	0.209961	0.895061
CA4	23870838|F|0-54:G>A-54:G>A	30050834	2	A	G	0.242	-0.0317491	0.0253524	87.6311	0.44182	0.212081	0.895061
CA7	5825763	20291617	7	G	A	0.379	0.0183209	0.0146816	87.4045	0.426439	0.213696	0.895061
CA4	5825747|F|0-7:G>A-7:G>A	17099208	0	G	A	0.166	0.0427034	0.034265	87.5592	0.475428	0.214286	0.895061
CA7	8822703	31158665	3	G	A	0.122	0.0290622	0.023569	87.5194	0.499375	0.219158	0.895061
CA4	8822719	54425060	4	G	A	0.161	-0.0280829	0.0228843	87.4229	0.427378	0.221362	0.895061
CA9	10260105	225	7	G	A	0.311	0.0209376	0.0171148	87.551	0.397187	0.222792	0.895061
CA6	5825647	60606521	4	G	A	0.139	-0.0262977	0.0215839	87.3322	0.563076	0.224668	0.895061
CA9	5824673	719	8	A	G	0.466	0.0182562	0.0150327	87.3897	0.34175	0.226173	0.895061
CA9	5825742	777	9	G	A	0.366	0.0270999	0.0223216	87.5764	0.438754	0.226313	0.895061
CA4	5824813	35698661	6	G	A	0.253	-0.0284027	0.0234113	87.5485	0.472353	0.226641	0.895061
CA2	5825219	21432604	1	G	A	0.071	-0.0320177	0.026419	87.375	0.416999	0.227132	0.895061
CA9	10258659	897	1	G	A	0.071	-0.0320177	0.026419	87.375	0.416999	0.227132	0.895061
CA2	10267019|F|0-16:G>A-16:G>A	21375677	0	G	A	0.073	-0.031654	0.026129	87.3743	0.41455	0.22731	0.895061
CA2	5825219|F|0-10:G>A-10:G>A	21432604	0	A	G	0.071	-0.031997	0.026425	87.3737	0.417037	0.227536	0.895061
CA4	5826061	8573844	9	G	A	0.491	0.0179958	0.0149012	87.3676	0.330217	0.228758	0.895061
CA4	5825883|F|0-60:G>A-60:G>A	36111687	0	G	A	0.231	-0.0298249	0.0247162	87.5678	0.51266	0.229133	0.895061
CA4	5825278|F|0-60:A>G-60:A>G	36200340	1	G	A	0.235	-0.0292584	0.0243636	87.568	0.503262	0.231366	0.895061
CA2	8822658	19713590	2	G	A	0.093	-0.0270344	0.0225369	87.2713	0.342042	0.231886	0.895061
CA2	8822780	19714080	2	G	A	0.093	-0.0270344	0.0225369	87.2713	0.342042	0.231886	0.895061
CA4	10264572|F|0-46:G>A-46:G>A	16975817	0	A	G	0.171	0.0422974	0.0352706	87.5231	0.479982	0.232016	0.895061
CA4	10267891|F|0-22:A>G-22:A>G	17290304	0	A	G	0.171	0.0422974	0.0352706	87.5231	0.479982	0.232016	0.895061
CA2	11063680|F|0-37:G>A-37:G>A	21148420	2	A	G	0.066	-0.0332057	0.0277721	87.3421	0.437729	0.233406	0.895061
CA4	5825532|F|0-54:G>A-54:G>A	8517888	2	G	A	0.492	0.0175788	0.014728	87.3617	0.33945	0.23422	0.895061
CA6	5825180	994892	4	G	A	0.133	-0.026453	0.0221879	87.3847	0.403456	0.234742	0.895061
CA2	5825975|F|0-9:G>A-9:G>A	16632532	0	A	G	0.299	0.0221349	0.0186106	87.4833	0.42906	0.235861	0.895061
CA6	5826096	997872	5	G	A	0.151	0.0271864	0.0230306	87.2982	0.655579	0.239379	0.895228
CA4	5824805	35824346	4	G	A	0.267	0.027258	0.0231429	87.5055	0.527162	0.240426	0.895228
CA4	10260078	25459693	9	A	G	0.234	-0.0332635	0.0282614	87.5825	0.426497	0.240752	0.895228
CA7	10267001	50311526	9	G	A	0.343	0.024493	0.0208683	87.4334	0.423633	0.242068	0.895228
CA4	10270073|F|0-48:G>A-48:G>A	56597883	0	G	A	0.438	0.0210193	0.0179262	87.4037	0.565338	0.242525	0.895228
CA9	5825355|F|0-8:A>G-8:A>G	569	0	G	A	0.231	-0.0287595	0.0245606	87.5337	0.50211	0.243163	0.895228
CA4	5825441	4340531	3	G	A	0.171	-0.0205963	0.017643	87.3371	0.400144	0.244596	0.896045
CA4	5825422|F|0-66:A>G-66:A>G	54384992	0	G	A	0.174	-0.0266925	0.0229533	87.3783	0.453279	0.246408	0.898237
CA5	5824952	38640946	3	G	A	0.32	-0.0217439	0.018833	87.2537	0.606935	0.249799	0.900261
CA4	5825564|F|0-7:A>G-7:A>G	4298419	0	A	G	0.155	-0.0219155	0.0190043	87.3266	0.407239	0.250362	0.900261
CA4	5826042	25269989	9	A	G	0.217	-0.0296846	0.025805	87.4943	0.414643	0.251527	0.900261
CA2	8776009|F|0-24:G>A-24:G>A	16624759	2	A	G	0.305	0.0209064	0.0181987	87.4274	0.418611	0.252169	0.900261
CA1	15990196|F|0-51:G>A-51:G>A	6194782	1	G	A	0.085	0.0271438	0.0237137	87.2143	0.452937	0.253875	0.900261
CA4	10268159	28648217	4	G	A	0.233	-0.0316169	0.0276442	87.5615	0.439986	0.254263	0.900261
CA4	10269788	24332104	4	G	A	0.233	-0.0326978	0.0287808	87.5552	0.435907	0.257426	0.902428
CA7	5825521	23532379	9	G	A	0.486	0.0232582	0.0204807	87.3703	0.497521	0.257626	0.902428
CA4	5824740	12166986	6	G	A	0.225	-0.0223864	0.0197507	87.5061	0.409606	0.258533	0.902428
CA4	5825914	42412769	8	A	G	0.233	-0.0302521	0.0268786	87.5039	0.412635	0.261872	0.904702
CA8	10260106	13699991	4	G	A	0.078	-0.0265392	0.0236124	87.1862	0.510306	0.26253	0.904702
CA4	10259633	16613656	3	G	A	0.188	0.0354425	0.0315552	87.4039	0.485938	0.262853	0.904702
CA7	5825978	47355520	9	A	G	0.309	0.0222863	0.01993	87.296	0.432332	0.264961	0.906006
CA3	5826056	52693232	7	G	A	0.22	-0.0190045	0.0170734	87.2477	0.504549	0.267146	0.906006
CA6	5825212|F|0-23:A>G-23:A>G	61858016	0	A	G	0.141	-0.0234666	0.021087	87.2459	0.520913	0.267257	0.906006
CA7	5825226|F|0-5:A>G-5:A>G	47492213	0	G	A	0.321	0.0225132	0.0202672	87.3047	0.447232	0.268129	0.906006
CA9	5825669	884	4	G	A	0.161	-0.0201764	0.018293	87.2787	0.413036	0.271518	0.909739
CA6	5825649	60606454	2	G	A	0.143	-0.0236692	0.0214676	87.2093	0.550529	0.271692	0.909739
CA6	5824976	20524867	4	G	A	0.283	-0.0191346	0.0174807	87.0986	0.286801	0.275151	0.917169
CA4	5825434|F|0-13:G>A-13:G>A	36389456	0	G	A	0.144	-0.0422411	0.0390394	87.3959	0.493494	0.280695	0.921381
CA4	5826027|F|0-11:A>G-11:A>G	17183046	0	G	A	0.177	0.0368702	0.034154	87.3536	0.45732	0.281796	0.921381
CA2	5825673|F|0-30:A>G-30:A>G	17992885	5	G	A	0.291	0.0192211	0.0178402	87.3259	0.426434	0.282741	0.921381
CA6	5824884	60530965	4	G	A	0.133	-0.0239118	0.0222005	87.1798	0.550485	0.282884	0.921381
CA4	10266270|F|0-57:G>A-57:G>A	23862495	0	G	A	0.231	-0.0317151	0.0294515	87.5093	0.430976	0.282986	0.921381
CA9	10266901	899	1	G	A	0.066	-0.0287938	0.0267889	87.2016	0.409633	0.283885	0.921381
CA7	5825849	23532313	5	A	G	0.497	-0.0228039	0.0213437	87.3126	0.507517	0.286766	0.926667
CA6	5825484|F|0-43:A>G-43:A>G	59999332	0	G	A	0.22	0.0196018	0.0184833	87.1749	0.600981	0.290332	0.927742
CA1	5825118|F|0-46:G>A-46:G>A	17569886	0	G	A	0.139	-0.0221721	0.020939	87.1675	0.472674	0.291068	0.927742
CA4	5826161	57833901	4	G	A	0.156	-0.0202379	0.0191358	87.2419	0.473019	0.29166	0.927742
CA7	10268219|F|0-55:G>A-55:G>A	50306274	0	A	G	0.337	0.0221251	0.0209939	87.3105	0.412755	0.293348	0.927742
CA4	23870348	30051701	6	G	A	0.23	-0.0268311	0.0255196	87.3894	0.404746	0.294488	0.927742
CA4	5825455|F|0-67:A>G-67:A>G	32041138	0	G	A	0.231	-0.0306637	0.0291729	87.4852	0.43341	0.294621	0.927742
CA4	5825157|F|0-49:G>A-49:G>A	58167555	1	G	A	0.434	0.0182367	0.0175477	87.2413	0.464556	0.300075	0.929139
CA9	10260167	761	4	G	A	0.244	0.0215016	0.0207113	87.2539	0.50674	0.30059	0.929139
CA4	10260086	42412835	8	A	G	0.227	-0.0286366	0.027643	87.4106	0.420643	0.301619	0.929139
CA5	5826194|F|0-17:A>G-17:A>G	30480305	0	A	G	0.231	-0.0289559	0.0280659	87.4407	0.428228	0.303592	0.929139
CA7	5826170	47381973	8	A	G	0.307	0.0204694	0.0198471	87.206	0.44446	0.30376	0.929139
CA4	8822725	25269989	5	G	A	0.24	-0.029847	0.0289914	87.4682	0.443318	0.30462	0.929139
CA8	5825887	12054523	5	G	A	0.363	0.0202983	0.019723	87.2158	0.433979	0.30478	0.929139
CA1	5826146|F|0-16:A>G-16:A>G	1886205	0	G	A	0.459	0.0182771	0.0177794	87.2831	0.490579	0.305333	0.929139
CA7	5825848	23532313	8	A	G	0.494	0.0208666	0.020346	87.2348	0.490545	0.306463	0.929139
CA4	5825570	34540937	5	G	A	0.341	0.0278809	0.0273562	87.5036	0.453566	0.309485	0.929139
CA4	5825816|F|0-32:G>A-32:G>A	24168202	0	G	A	0.231	-0.0292145	0.0288387	87.4197	0.419806	0.312406	0.929139
CA4	5825789	49813723	6	A	G	0.337	0.0259829	0.0257309	87.4155	0.423065	0.313949	0.929139
CA3	13155344|F|0-61:G>A-61:G>A	47509465	3	G	A	0.298	0.0170505	0.0169129	87.104	0.433004	0.314744	0.929139
CA9	5825735|F|0-6:G>A-6:G>A	565	3	A	G	0.417	-0.0214664	0.021363	87.3185	0.544383	0.316322	0.929139
CA4	5825252	4394875	4	G	A	0.156	-0.018365	0.0182832	87.1569	0.400476	0.316498	0.929139
CA4	5826223	36555635	7	A	G	0.339	-0.0221668	0.0220916	87.341	0.477406	0.317012	0.929139
CA9	5825062	830	4	G	A	0.228	-0.024269	0.0242353	87.3351	0.482409	0.317982	0.929139
CA4	5826033	34394342	7	A	G	0.35	0.0287327	0.0287208	87.506	0.466817	0.318453	0.929139
CA6	5826136|F|0-50:A>G-50:A>G	59999441	0	G	A	0.228	0.0184812	0.0185066	87.1178	0.585312	0.319316	0.929139
CA5	10261992	1128296	1	G	A	0.093	0.0217428	0.0218115	87.0665	0.484807	0.320176	0.929139
CA4	10268669	42412769	5	G	A	0.223	-0.0279803	0.0283433	87.3664	0.430113	0.324874	0.934659
CA4	5826120	17288281	8	A	G	0.165	0.0357172	0.0362225	87.2584	0.464689	0.325432	0.934659
CA2	5826068|F|0-21:G>A-21:G>A	19383755	0	G	A	0.182	0.0228195	0.0231919	87.157	0.460571	0.326466	0.934659
CA4	10269013|F|0-10:A>G-10:A>G	8136235	0	G	A	0.073	0.0278018	0.0283239	87.19	0.38933	0.327629	0.934659
CA2	5825858	16754635	7	G	A	0.294	0.0179082	0.0182804	87.253	0.446328	0.328581	0.934659
CA1	5824911	40070605	4	G	A	0.133	-0.0171529	0.0175486	87.0119	0.452245	0.329657	0.934659
CA4	10259627	21957906	6	G	A	0.287	-0.0227449	0.0233322	87.3399	0.435394	0.330954	0.934754
CA4	5825927	4739863	2	G	A	0.104	0.0195315	0.0202258	87.0513	0.39195	0.335505	0.934832
CA9	5825216	813	8	G	A	0.46	-0.0198794	0.0206407	87.3718	0.412987	0.336781	0.934832
CA1	5826129|F|0-33:G>A-33:G>A	7782723	0	A	G	0.329	0.014617	0.0151902	87.1082	0.451981	0.337205	0.934832
CA2	10257837	21145265	1	G	A	0.055	-0.027927	0.0290329	87.0789	0.420512	0.337385	0.934832
CA4	10258537	28648151	3	G	A	0.232	-0.0261028	0.0272448	87.3506	0.418481	0.339306	0.934832
CA4	5825916	28892017	4	G	A	0.25	0.0270193	0.0285361	87.21	0.372766	0.344986	0.934832
CA4	23870353	34503697	3	G	A	0.133	-0.0361865	0.0382553	87.2279	0.465685	0.345457	0.934832
CA4	10257855	27550701	2	G	A	0.236	-0.0272751	0.0290179	87.3791	0.440175	0.348507	0.934832
CA1	5825670|F|0-7:G>A-7:G>A	13650988	0	G	A	0.22	0.0301333	0.0320916	87.1258	0.406373	0.349	0.934832
CA2	5825044	21516099	9	A	G	0.446	-0.0158957	0.0169548	87.1583	0.560235	0.349738	0.934832
CA2	5824766	29724018	5	G	A	0.358	-0.0184922	0.0197852	87.0911	0.583384	0.35122	0.934832
CA7	5825520	23532379	7	G	A	0.497	-0.0190852	0.0204237	87.1678	0.489552	0.351317	0.934832
CA5	10263976|F|0-38:G>A-38:G>A	50549133	0	G	A	0.269	-0.0274248	0.0293966	87.0164	0.468207	0.352108	0.934832
CA7	5826041|F|0-30:G>A-30:G>A	48919355	0	G	A	0.307	-0.0214831	0.0230359	87.3298	0.454153	0.35228	0.934832
CA9	5825355	790	9	A	G	0.234	-0.0221309	0.0237367	87.2487	0.450227	0.352405	0.934832
CA6	5825648	60480736	5	G	A	0.128	-0.0205265	0.0220301	87.0596	0.508426	0.352715	0.934832
CA4	5824830	33633288	7	A	G	0.203	0.0323536	0.0347705	87.2455	0.324194	0.353364	0.934832
CA9	5824812	280	4	G	A	0.15	-0.0189764	0.0204091	87.1156	0.502441	0.35372	0.934832
CA1	5825524|F|0-22:A>G-22:A>G	2243929	0	G	A	0.457	-0.0203706	0.0220655	87.3941	0.444253	0.357144	0.936883
CA7	10264409|F|0-26:A>G-26:A>G	7307415	0	G	A	0.062	-0.0261928	0.0284678	86.9909	0.391773	0.35876	0.936883
CA7	5825746	47355520	3	G	A	0.32	0.0187983	0.0204573	87.1126	0.438806	0.359376	0.936883
CA4	5825247	35273127	9	G	A	0.417	0.022625	0.0246748	87.2464	0.470898	0.360407	0.936883
CA9	5826148|F|0-18:G>A-18:G>A	438	0	A	G	0.147	-0.0216452	0.0236755	87.0597	0.399311	0.361811	0.936883
CA9	5825326	279	4	G	A	0.15	-0.0185548	0.0204329	87.0855	0.512687	0.365048	0.936883
CA4	5826022|F|0-61:G>A-61:G>A	34450831	0	G	A	0.345	0.027221	0.0300097	87.4619	0.477416	0.365579	0.936883
CA4	10268524|F|0-15:G>A-15:G>A	17266921	0	A	G	0.174	0.0307026	0.0339189	87.2106	0.445141	0.366581	0.936883
CA9	5824888	886	1	G	A	0.077	-0.0223436	0.0247594	87.0423	0.457698	0.368035	0.936883
CA1	5825150|F|0-67:A>G-67:A>G	1709482	0	G	A	0.405	0.0170365	0.0189231	87.1886	0.479883	0.369163	0.936883
CA3	10265615	39579976	9	A	G	0.446	0.0200765	0.0223191	87.1615	0.48782	0.369577	0.936883
CA4	5824733	28254517	6	G	A	0.472	0.0228855	0.0255963	87.2711	0.537187	0.372466	0.936883
CA9	5824729	799	9	A	G	0.469	-0.0191339	0.0214146	87.3359	0.432881	0.372786	0.936883
CA4	5824727	52668539	7	G	A	0.254	0.0162912	0.0182711	87.0685	0.390288	0.373776	0.936883
CA4	5825624|F|0-49:A>G-49:A>G	34124952	0	G	A	0.139	-0.0379375	0.0426333	87.2561	0.495266	0.374731	0.936883
CA9	5825970	804	4	G	A	0.144	0.0177104	0.0199637	87.0347	0.534607	0.376192	0.936883
CA6	5824987	1051932	4	G	A	0.183	-0.0176508	0.0199772	87.058	0.406237	0.378118	0.936883
CA5	5826214	1227735	4	G	A	0.156	0.0151204	0.0171934	86.9369	0.442526	0.38034	0.936883
CA1	5825611|F|0-68:G>A-68:G>A	1709416	0	G	A	0.416	0.0160931	0.0183315	87.1639	0.480574	0.381171	0.936883
CA2	5825214	29723958	9	G	A	0.354	-0.0171907	0.0200237	87.0308	0.564021	0.391747	0.936883
CA1	5825309	2215626	8	A	G	0.46	-0.0178104	0.0207737	87.293	0.411987	0.39239	0.936883
CA4	10264466|F|0-20:G>A-20:G>A	17108529	1	G	A	0.167	0.026637	0.0311274	87.1135	0.429883	0.393278	0.936883
CA9	8822571	759	7	G	A	0.435	0.0126294	0.0147823	87.0816	0.428096	0.394041	0.936883
CA9	8776165|F|0-26:G>A-26:G>A	425	0	A	G	0.432	0.0128549	0.0150738	87.0687	0.425525	0.394905	0.936883
CA9	5826264	192	9	A	G	0.24	0.0261351	0.0308398	87.1343	0.377027	0.39787	0.936883
CA9	5825065	755	8	A	G	0.284	0.0151439	0.01794	87.0986	0.411153	0.399709	0.936883
CA9	5825791	817	9	G	A	0.251	0.0153485	0.0182371	87.1541	0.416572	0.401124	0.936883
CA3	10260155	38147382	2	G	A	0.253	0.0172477	0.0207446	87.0742	0.493738	0.406832	0.936883
CA9	10261998	834	3	G	A	0.188	-0.0141136	0.0171716	86.9981	0.448586	0.412214	0.936883
CA3	10265476	39687351	6	A	G	0.455	0.0182173	0.0221765	87.0894	0.463549	0.412466	0.936883
CA5	5825630|F|0-37:G>A-37:G>A	20475329	0	G	A	0.274	0.0158789	0.0193595	86.9613	0.423368	0.41318	0.936883
CA9	5825576|F|0-26:G>A-26:G>A	53	1	A	G	0.336	0.014276	0.0174247	87.1417	0.45583	0.4137	0.936883
CA4	10259915	17266798	7	G	A	0.175	0.0273928	0.0336894	87.1289	0.452168	0.417235	0.936883
CA4	5825132|F|0-48:A>G-48:A>G	32469371	2	G	A	0.239	-0.0236578	0.0293213	87.2657	0.44339	0.420819	0.936883
CA3	5826107|F|0-55:A>G-55:A>G	47713556	0	A	G	0.383	-0.0183899	0.0227962	87.1111	0.492832	0.420898	0.936883
CA2	5824720	16554366	5	G	A	0.263	0.0140137	0.0173948	87.0564	0.46982	0.421522	0.936883
CA4	5825627|F|0-19:G>A-19:G>A	37132086	0	G	A	0.082	-0.0215189	0.0267329	87.0112	0.42348	0.421905	0.936883
CA4	5826212	36231643	7	G	A	0.226	-0.0187143	0.0232636	87.1346	0.45068	0.422201	0.936883
CA4	5824671	36448600	5	G	A	0.335	-0.0178113	0.022146	87.1735	0.442917	0.422302	0.936883
CA9	5825765	811	4	G	A	0.15	0.0160208	0.0199211	86.9736	0.532079	0.422335	0.936883
CA3	5825603|F|0-63:A>G-63:A>G	49807823	0	G	A	0.427	0.0134157	0.0167785	87.0937	0.430552	0.425009	0.936883
CA4	10268599	16946911	5	G	A	0.162	0.0271589	0.0340858	87.0694	0.435123	0.426627	0.936883
CA7	5825379|F|0-60:G>A-60:G>A	49868571	0	A	G	0.448	0.0200415	0.0251729	87.1927	0.473571	0.42699	0.936883
CA4	13144425|F|0-7:G>A-7:G>A	57988179	1	A	G	0.189	-0.0147672	0.0186303	87.0188	0.520768	0.429029	0.936883
CA6	5825389|F|0-39:A>G-39:A>G	60122125	2	G	A	0.091	-0.0188021	0.0237228	86.9482	0.470181	0.429069	0.936883
CA6	5825222	17811931	4	G	A	0.122	0.0172323	0.0217434	86.9878	0.448052	0.429096	0.936883
CA4	5825813|F|0-65:G>A-65:G>A	10283093	0	G	A	0.242	-0.0152115	0.0193063	87.1914	0.418154	0.431787	0.936883
CA9	10260129	758	4	G	A	0.256	0.0162865	0.0207804	87.0391	0.490748	0.434221	0.936883
CA1	5826138	2300647	8	G	A	0.5	-0.0165959	0.0214183	87.2428	0.42164	0.439447	0.936883
CA9	10263406	903	5	G	A	0.179	0.0179968	0.0232649	87.0532	0.524794	0.440206	0.936883
CA9	5826131	757	2	G	A	0.192	-0.0201175	0.0260394	87.0366	0.411305	0.440786	0.936883
CA4	5825814	10283093	5	G	A	0.235	-0.0150337	0.0195348	87.1763	0.426087	0.442553	0.936883
CA9	5825119|F|0-46:G>A-46:G>A	450	0	A	G	0.188	0.024988	0.0325894	87.0775	0.462095	0.444233	0.936883
CA4	5826162	57833900	8	G	A	0.148	-0.0149377	0.0196538	86.9719	0.451371	0.448226	0.936883
CA4	5826034	34394342	5	G	A	0.346	0.0214323	0.0283545	87.2862	0.46258	0.450714	0.936883
CA9	5824841	800	6	A	G	0.489	0.0150733	0.019955	87.1497	0.379129	0.451017	0.936883
CA3	10260156	38309836	4	G	A	0.194	0.0146973	0.0195674	86.9737	0.477973	0.453565	0.936883
CA1	23870746|F|0-67:G>A-67:G>A	43496496	9	A	G	0.089	0.0225206	0.0300024	86.9047	0.498139	0.453857	0.936883
CA9	5825643	883	7	G	A	0.136	0.0156086	0.0208246	86.9607	0.431186	0.454519	0.936883
CA4	10266676	11301501	4	G	A	0.183	0.0170617	0.0228047	87.0305	0.53694	0.455337	0.936883
CA2	5824846	21523845	7	A	G	0.441	0.0128154	0.0171737	87.0438	0.47629	0.456505	0.936883
CA7	5824819	23574599	3	G	A	0.193	-0.0150968	0.020231	87.0485	0.456188	0.456507	0.936883
CA4	5825843	13311285	7	G	A	0.328	-0.0129216	0.0174252	87.0759	0.407802	0.459328	0.936883
CA7	5824803	20730537	5	G	A	0.436	0.0122323	0.0165093	86.9771	0.455773	0.4597	0.936883
CA4	5824800	10970309	9	A	G	0.417	0.0151254	0.0205051	86.9638	0.575337	0.461692	0.936883
CA4	10268120	8115377	4	G	A	0.067	-0.0225065	0.0306233	86.973	0.606333	0.463328	0.936883
CA3	5826102|F|0-31:G>A-31:G>A	47807794	0	A	G	0.383	-0.0160984	0.0219972	87.0243	0.469228	0.465218	0.936883
CA7	8822704	23793387	5	G	A	0.184	0.0148284	0.0202685	86.993	0.518948	0.465363	0.936883
CA6	5824839	60027378	2	G	A	0.077	-0.0179064	0.0244803	86.9013	0.456562	0.465449	0.936883
CA6	5825522	63609170	7	G	A	0.441	-0.0138346	0.0189584	87.2047	0.525768	0.466501	0.936883
CA3	10266667	47713622	7	G	A	0.39	-0.0159042	0.0218248	87.0383	0.479274	0.467119	0.936883
CA9	5825446|F|0-44:G>A-44:G>A	532	0	G	A	0.179	0.0232533	0.0319396	87.0395	0.433571	0.467537	0.936883
CA3	5825411|F|0-18:A>G-18:A>G	47709844	0	A	G	0.391	-0.0162943	0.0224422	87.0393	0.479796	0.468745	0.936883
CA4	5824651	35379834	5	G	A	0.352	0.0154422	0.0213477	87.0858	0.46415	0.470393	0.936883
CA7	5824849	48448420	8	G	A	0.403	0.0166166	0.023049	87.0409	0.460617	0.47189	0.936883
CA4	10259255	21916801	9	G	A	0.28	-0.0161807	0.0224749	87.101	0.441208	0.472493	0.936883
CA4	5825850	35020641	4	A	G	0.389	0.017187	0.0238863	87.113	0.473508	0.472744	0.936883
CA4	11063857|F|0-51:A>G-51:A>G	11473614	0	G	A	0.188	0.0170498	0.0237193	87.0344	0.53452	0.473187	0.936883
CA8	5824574	8821477	8	G	A	0.477	0.0139073	0.0193491	87.0289	0.456757	0.473224	0.936883
CA9	5824840	900	8	G	A	0.46	0.016873	0.023512	87.1064	0.476078	0.473914	0.936883
CA8	5825086	2128548	6	G	A	0.404	0.0147368	0.0205462	86.916	0.442441	0.474149	0.936883
CA9	5825726	857	8	G	A	0.33	0.013145	0.0184224	86.9306	0.451032	0.47644	0.936883
CA6	5826079	63067374	9	G	A	0.44	0.013482	0.0189075	87.1919	0.511221	0.476738	0.936883
CA4	5825569|F|0-39:G>A-39:G>A	34540937	0	G	A	0.353	0.0207621	0.0291311	87.3007	0.476733	0.476946	0.936883
CA7	5825685|F|0-23:A>G-23:A>G	48382833	0	G	A	0.408	0.0169563	0.0238859	87.0495	0.455472	0.478693	0.936883
CA6	11062423	29269163	7	G	A	0.249	0.00956616	0.0134826	86.7497	0.370406	0.478922	0.936883
CA9	5825977|F|0-16:G>A-16:G>A	523	0	G	A	0.397	-0.0147874	0.0210151	87.062	0.499825	0.482556	0.936883
CA9	15979673	827	5	G	A	0.218	-0.0170777	0.0242806	87.0743	0.448532	0.482748	0.936883
CA7	5825827|F|0-9:G>A-9:G>A	32055213	0	A	G	0.41	-0.0148541	0.0212248	87.0795	0.51007	0.484928	0.936883
CA1	8776116|F|0-65:G>A-65:G>A	36291329	1	A	G	0.489	0.0142355	0.0204441	87.0298	0.517629	0.48713	0.936883
CA4	10261490	34541003	3	G	A	0.138	-0.0296254	0.0425828	87.1022	0.472744	0.487506	0.936883
CA7	5824719	23789289	3	G	A	0.21	-0.0141207	0.0203573	87.0434	0.454296	0.488799	0.936883
CA5	5824635	28004396	3	G	A	0.144	-0.0133614	0.0192981	86.8823	0.450287	0.489597	0.936883
CA3	5825531|F|0-56:G>A-56:G>A	47725445	0	A	G	0.386	-0.0154534	0.022448	87.0189	0.480876	0.492082	0.936883
CA4	15979637	34221361	2	G	A	0.137	-0.0291581	0.0425339	87.0994	0.472422	0.493894	0.936883
CA5	10260162	10357274	8	G	A	0.46	0.0114737	0.0168253	86.9376	0.430526	0.496157	0.936883
CA9	10258103	838	5	G	A	0.162	0.0240877	0.0354173	86.9929	0.422197	0.497308	0.936883
CA9	5825984|F|0-21:A>G-21:A>G	468	0	A	G	0.375	-0.0153238	0.0226795	87.0061	0.481677	0.50012	0.936883
CA6	5824695	5020693	9	G	A	0.32	-0.0107549	0.0159857	86.8684	0.47485	0.501949	0.936883
CA1	5825487	2206056	5	G	A	0.475	-0.0137887	0.0204951	87.1356	0.434632	0.50195	0.936883
CA5	5825305|F|0-32:G>A-32:G>A	11260770	0	G	A	0.182	-0.0123763	0.0184432	86.921	0.467522	0.50305	0.936883
CA6	5824920	1051959	3	G	A	0.166	0.013361	0.0201343	86.8476	0.526859	0.507797	0.936883
CA7	5824707	47965361	8	A	G	0.466	0.00973778	0.0147463	86.8551	0.462568	0.50987	0.936883
CA6	5825141	60227861	2	G	A	0.066	-0.0175808	0.0266373	86.8481	0.483081	0.510092	0.936883
CA9	10262004	832	3	G	A	0.199	-0.0113171	0.0171928	86.9008	0.451284	0.511222	0.936883
CA8	10259444	12466949	8	A	G	0.125	-0.0136873	0.0209669	86.9033	0.444308	0.514714	0.936883
CA1	5824955	35008794	5	G	A	0.486	0.0129177	0.0198678	86.974	0.500528	0.516404	0.936883
CA4	10269621	11301501	9	A	G	0.194	0.0152058	0.0235426	86.9896	0.526934	0.519176	0.936883
CA9	5824551	760	3	G	A	0.188	-0.0166201	0.0257566	86.9421	0.417415	0.51957	0.936883
CA4	10268625	17300484	4	G	A	0.167	0.0226844	0.0353144	87.0007	0.437133	0.521459	0.936883
CA4	10265127|F|0-35:A>G-35:A>G	35163471	0	G	A	0.068	-0.018005	0.0280407	86.8882	0.482211	0.521624	0.936883
CA3	10267343	38183517	9	A	G	0.234	0.013497	0.0210448	86.9341	0.475622	0.522115	0.936883
CA4	5826054	36048409	9	A	G	0.086	-0.019966	0.0312368	86.9562	0.507039	0.523518	0.936883
CA9	5826239	401	9	G	A	0.491	-0.0133105	0.0209155	86.9489	0.43145	0.525326	0.936883
CA1	5825204	2178270	6	G	A	0.494	-0.0126955	0.0200484	87.0662	0.390974	0.527378	0.936883
CA8	10260128	12458636	2	G	A	0.126	-0.0131188	0.0207221	86.8972	0.446665	0.527482	0.936883
CA1	5825497	17121320	3	G	A	0.503	-0.00889675	0.0141245	86.8714	0.435103	0.529571	0.936883
CA3	5825482|F|0-27:A>G-27:A>G	47681818	1	G	A	0.385	-0.0138273	0.0219742	86.9572	0.473157	0.529983	0.936883
CA9	5826072|F|0-18:G>A-18:G>A	429	0	A	G	0.451	0.0152391	0.0242812	87.0183	0.459484	0.531055	0.936883
CA9	5824967	399	8	A	G	0.472	-0.0126693	0.0202005	86.9393	0.443331	0.531337	0.936883
CA1	5824767	2195932	6	A	G	0.472	-0.0132353	0.0211136	87.1361	0.437818	0.531545	0.936883
CA6	5825784	18499596	6	G	A	0.079	-0.0152577	0.0243483	86.8101	0.456832	0.531688	0.936883
CA3	23870846|F|0-55:A>G-55:A>G	39341787	0	A	G	0.139	-0.0153036	0.024424	87.0804	0.466106	0.531729	0.936883
CA1	8776077|F|0-27:G>A-27:G>A	1954285	1	G	A	0.434	0.0112162	0.0179514	86.9638	0.484913	0.532888	0.936883
CA1	5825483|F|0-12:A>G-12:A>G	1976289	0	G	A	0.438	0.0113327	0.0181787	86.9748	0.489943	0.533808	0.936883
CA6	13144427|F|0-11:A>G-11:A>G	12718106	0	G	A	0.255	-0.0225946	0.0363658	86.8461	0.412991	0.535178	0.936883
CA7	5826152	23281849	9	A	G	0.286	-0.0120406	0.0195121	86.9199	0.559954	0.537959	0.936883
CA6	5825138	17800975	2	G	A	0.126	0.0126632	0.0206636	86.8365	0.429631	0.540765	0.936883
CA6	5825865	18062979	7	G	A	0.153	0.0124534	0.0203382	86.8654	0.436463	0.541102	0.936883
CA4	5825094	53238725	2	G	A	0.132	-0.0127508	0.020894	86.8861	0.45086	0.542459	0.936883
CA2	5824827	21946395	4	G	A	0.061	-0.015251	0.0250544	86.7372	0.43489	0.543481	0.936883
CA5	5825935|F|0-61:A>G-61:A>G	11528264	0	G	A	0.182	-0.0112493	0.0185679	86.8743	0.455746	0.54538	0.936883
CA3	10258418	39580042	4	A	G	0.444	0.0131889	0.0219607	86.9334	0.462731	0.548882	0.936883
CA4	5824600	49813657	7	G	A	0.333	-0.0160116	0.0267243	87.0886	0.563315	0.549833	0.936883
CA4	5825773	49813723	8	G	A	0.358	0.0160017	0.0267377	87.137	0.428196	0.550278	0.936883
CA4	10268338	17083179	3	G	A	0.171	0.0198527	0.0331867	86.9604	0.444339	0.55045	0.936883
CA9	5824744	774	7	G	A	0.492	-0.0111383	0.0186382	86.9043	0.516699	0.550853	0.936883
CA4	10264904	17288281	3	G	A	0.171	0.0203561	0.0341348	86.9835	0.45869	0.551694	0.936883
CA4	10259858	17216766	5	G	A	0.173	0.0202858	0.0341292	86.9774	0.460369	0.553003	0.936883
CA6	10260040	18499646	1	G	A	0.077	-0.0144198	0.0243159	86.7893	0.456493	0.553913	0.936883
CA3	5825120|F|0-63:G>A-63:G>A	37872607	0	A	G	0.5	-0.0101263	0.0171141	86.8521	0.489343	0.5548	0.936883
CA5	10268324|F|0-31:G>A-31:G>A	11454281	0	A	G	0.182	-0.0108713	0.0184487	86.8628	0.455213	0.556418	0.936883
CA1	8822599	6193791	3	G	A	0.127	-0.0123268	0.0209374	86.7848	0.492598	0.556771	0.936883
CA1	5825050	2268857	5	G	A	0.48	-0.0123215	0.0209809	87.1038	0.435348	0.557756	0.936883
CA1	5825513|F|0-30:A>G-30:A>G	1099848	4	G	A	0.097	-0.0133633	0.0228589	86.8238	0.428408	0.559548	0.936883
CA9	5824968	833	8	G	A	0.477	-0.011861	0.0203128	86.9174	0.448027	0.560006	0.936883
CA5	5826026|F|0-42:G>A-42:G>A	16141765	0	G	A	0.079	-0.0135712	0.0233291	86.7292	0.419116	0.561477	0.936883
CA1	10266405|F|0-27:G>A-27:G>A	7518540	0	A	G	0.052	-0.0160787	0.0276609	86.7056	0.426895	0.561778	0.936883
CA4	5824730	36007288	2	G	A	0.104	-0.0154688	0.0267145	86.8941	0.510997	0.563285	0.936883
CA1	5824960	1973037	6	A	G	0.444	0.010326	0.0179132	86.938	0.478532	0.565034	0.936883
CA4	15979082	39769891	9	A	G	0.143	-0.0219148	0.0381741	86.9329	0.443275	0.566634	0.936883
CA3	10269054	37968764	7	A	G	0.237	0.0122318	0.0213333	86.8993	0.48272	0.567111	0.936883
CA2	10264073|F|0-45:A>G-45:A>G	21608519	0	G	A	0.299	0.0107075	0.0188593	86.9614	0.424071	0.570907	0.936883
CA3	13144312	47681727	9	G	A	0.371	-0.0119108	0.0210185	86.8914	0.468012	0.571636	0.936883
CA1	5824959	4179724	7	A	G	0.39	0.00816319	0.0144181	86.7923	0.492953	0.571979	0.936883
CA3	10258190	37976337	8	A	G	0.233	0.0120006	0.0212231	86.8868	0.487459	0.57247	0.936883
CA7	5825968|F|0-7:A>G-7:A>G	49545394	0	G	A	0.465	0.0136202	0.0240951	87.0251	0.476675	0.572596	0.936883
CA6	5826132|F|0-55:G>A-55:G>A	63098629	0	A	G	0.421	0.0110678	0.0195863	87.1222	0.504628	0.572723	0.936883
CA1	11063716|F|0-49:G>A-49:G>A	38421691	6	G	A	0.433	-0.0100521	0.0178782	86.8782	0.435336	0.574643	0.936883
CA1	13144397|F|0-44:G>A-44:G>A	44303210	1	A	G	0.057	-0.016563	0.0295173	86.8007	0.456473	0.575409	0.936883
CA1	5824749	2422819	9	A	G	0.474	-0.0119706	0.021375	87.0918	0.452402	0.576156	0.936883
CA5	23870317	27584466	5	G	A	0.19	-0.0132231	0.0237041	86.8662	0.557882	0.577647	0.936883
CA1	5826137	2300647	7	A	G	0.475	-0.0120794	0.0216569	87.1167	0.433424	0.577702	0.936883
CA7	5825158	23601365	7	G	A	0.192	-0.0115299	0.0206772	86.9319	0.466833	0.5778	0.936883
CA3	5826238|F|0-21:A>G-21:A>G	10180973	8	A	G	0.159	-0.0184846	0.0331522	86.8087	0.409436	0.577831	0.936883
CA6	5824919	997919	4	G	A	0.133	-0.0128288	0.0230911	86.8414	0.434622	0.579193	0.936883
CA9	13155093	839	7	G	A	0.164	0.0170279	0.030658	86.8716	0.432572	0.5793	0.936883
CA9	5825796|F|0-57:A>G-57:A>G	408	0	G	A	0.399	-0.0114415	0.0206307	86.9626	0.490368	0.579867	0.936883
CA7	8822700	23793426	5	G	A	0.184	-0.0115809	0.0209665	86.9338	0.466535	0.58139	0.936883
CA7	5825380|F|0-7:G>A-7:G>A	9952917	0	G	A	0.166	-0.0106272	0.0193014	86.7486	0.383805	0.582594	0.936883
CA9	15979851	945	5	G	A	0.14	-0.0232507	0.0422488	87.0109	0.471663	0.582777	0.936883
CA4	10269045	17099208	5	G	A	0.162	0.0167055	0.0303822	86.8899	0.442321	0.583106	0.936883
CA5	5825282|F|0-60:G>A-60:G>A	29777404	0	G	A	0.467	0.0076576	0.0139904	86.8047	0.439815	0.584819	0.936883
CA9	5825310	814	9	G	A	0.474	-0.0115161	0.0210909	87.059	0.427328	0.585727	0.936883
CA6	5825871	987444	7	G	A	0.141	-0.0122706	0.0225069	86.8333	0.427948	0.586294	0.936883
CA4	5825830|F|0-48:G>A-48:G>A	35085516	0	A	G	0.394	0.0130648	0.0240439	87.0233	0.463957	0.587545	0.936883
CA5	5824942	55933606	7	G	A	0.322	-0.0093481	0.017212	86.8014	0.429414	0.587722	0.936883
CA8	8822680	12570885	2	G	A	0.104	-0.0115232	0.0213045	86.7796	0.434471	0.589257	0.936883
CA5	5825195	12757135	5	G	A	0.246	-0.00841191	0.0156045	86.788	0.426813	0.590506	0.936883
CA4	10268524	17266921	5	G	A	0.173	0.018216	0.0337945	86.9458	0.455758	0.590539	0.936883
CA3	11064378|F|0-13:A>G-13:A>G	49579599	0	G	A	0.068	-0.0162944	0.0302637	86.7642	0.477727	0.590957	0.936883
CA7	5826089|F|0-22:G>A-22:G>A	49556634	0	G	A	0.467	0.0129303	0.0241675	87.0142	0.477368	0.593292	0.936883
CA6	5825985	50872272	4	G	A	0.106	-0.0121206	0.0226872	86.749	0.484386	0.593828	0.936883
CA6	5825112	983387	5	G	A	0.145	-0.011901	0.022284	86.8392	0.429965	0.593959	0.936883
CA4	10267072	17300438	5	G	A	0.173	0.01808	0.0341259	86.9493	0.460382	0.596901	0.936883
CA9	5825393	771	7	G	A	0.48	0.00896321	0.0169738	86.9586	0.569433	0.598106	0.936883
CA7	5825122	20732178	8	G	A	0.426	0.00882645	0.0167264	86.8398	0.447806	0.598359	0.936883
CA4	10269370	17183046	6	G	A	0.174	0.0178581	0.0341025	86.9429	0.46057	0.60116	0.936883
CA8	5826049	8861720	7	G	A	0.486	0.0100973	0.0193052	86.9087	0.461396	0.601595	0.936883
CA9	5825674|F|0-20:A>G-20:A>G	480	0	G	A	0.484	0.00956671	0.0183864	86.8812	0.437131	0.603483	0.936883
CA1	8822586	1061039	1	G	A	0.082	-0.0124371	0.0239512	86.7885	0.446593	0.604212	0.936883
CA8	5825797|F|0-52:A>G-52:A>G	12366660	0	A	G	0.12	-0.010894	0.0210286	86.82	0.439523	0.605055	0.936883
CA9	15979636	947	4	G	A	0.139	-0.0224042	0.043377	87.0048	0.472476	0.606139	0.936883
CA9	5826104	892	7	G	A	0.48	0.0121952	0.0237745	86.9819	0.479823	0.608614	0.936883
CA1	5824721	34623693	9	G	A	0.469	0.00963592	0.0188079	86.8522	0.483831	0.609046	0.936883
CA5	5825178	55933645	5	G	A	0.318	-0.00873988	0.0170775	86.771	0.431053	0.609434	0.936883
CA6	5826141	11871781	7	G	A	0.153	0.0105194	0.0205694	86.8287	0.439433	0.609693	0.936883
CA4	5825144	36552606	2	G	A	0.275	-0.0108969	0.0214049	86.9439	0.482847	0.611319	0.936883
CA2	5824929	30220930	5	G	A	0.335	0.00851229	0.0168219	86.8379	0.464615	0.61346	0.936883
CA9	5825682|F|0-11:G>A-11:G>A	538	0	A	G	0.44	0.00982496	0.0194379	87.0961	0.50125	0.613859	0.936883
CA1	8776076|F|0-32:A>G-32:A>G	36006079	1	G	A	0.481	0.00998105	0.0197597	86.8902	0.497168	0.614091	0.936883
CA6	5825058	38937224	7	A	G	0.345	0.0104919	0.020778	86.7622	0.438517	0.614212	0.936883
CA8	5825658|F|0-18:G>A-18:G>A	8025622	0	G	A	0.065	0.0148973	0.0295729	86.8292	0.442856	0.615055	0.936883
CA1	5824826	2395307	6	G	A	0.472	-0.0108259	0.021543	87.0779	0.446681	0.615914	0.936883
CA4	10265817	16692912	7	G	A	0.181	0.0161385	0.0321419	86.8737	0.468427	0.616209	0.936883
CA4	15979328	51146984	3	G	A	0.138	-0.0212214	0.0427072	86.9905	0.472769	0.619863	0.936883
CA1	8776064|F|0-37:G>A-37:G>A	2346551	7	A	G	0.469	-0.0101571	0.0204515	87.0319	0.442352	0.620048	0.936883
CA6	5826029|F|0-26:G>A-26:G>A	63086870	0	G	A	0.424	0.0096787	0.0194903	87.0791	0.496996	0.620084	0.936883
CA9	5825047	887	3	G	A	0.072	-0.0121325	0.0244416	86.7207	0.447911	0.620226	0.936883
CA2	5825799	21695074	8	G	A	0.455	0.00822806	0.0166447	86.8719	0.466126	0.621672	0.936883
CA1	8822601	1061098	1	G	A	0.077	-0.012082	0.0244845	86.7655	0.442997	0.622292	0.936883
CA4	10263403	11107228	5	G	A	0.19	0.011672	0.0236951	86.9145	0.503397	0.6229	0.936883
CA6	5826182|F|0-7:G>A-7:G>A	44435171	0	A	G	0.345	-0.020125	0.0415045	86.7425	0.422332	0.628345	0.938133
CA3	10258661	37968698	8	A	G	0.239	0.0103647	0.0214193	86.8525	0.478579	0.629048	0.938133
CA1	5825077	2195959	5	G	A	0.486	-0.0102697	0.0213495	87.0655	0.45918	0.63108	0.938133
CA6	5824916	1012880	4	G	A	0.139	-0.010635	0.0221192	86.7898	0.428097	0.63124	0.938133
CA1	11063498|F|0-12:G>A-12:G>A	2776826	1	G	A	0.052	-0.014428	0.0300388	86.7511	0.411829	0.631588	0.938133
CA8	5825391	8861786	8	G	A	0.483	0.00941927	0.0196239	86.8876	0.458528	0.631818	0.938133
CA1	10265001|F|0-19:A>G-19:A>G	7353492	0	G	A	0.054	-0.0129936	0.0272263	86.6468	0.420761	0.633768	0.938133
CA4	23870354	34394408	2	G	A	0.137	-0.020394	0.0428429	86.9801	0.472534	0.634638	0.938133
CA6	5826058	17841755	6	G	A	0.14	0.0100811	0.021304	86.8032	0.448221	0.636643	0.938133
CA6	5825200|F|0-33:G>A-33:G>A	63086654	0	G	A	0.429	0.00930927	0.0197217	87.0838	0.503235	0.637475	0.938133
CA6	5825886|F|0-26:G>A-26:G>A	63122165	0	G	A	0.432	0.00927129	0.019653	87.0786	0.504442	0.637677	0.938133
CA9	5826215	882	5	G	A	0.162	0.00942601	0.020113	86.8009	0.441786	0.639885	0.938945
CA4	5826174|F|0-56:A>G-56:A>G	57160384	0	G	A	0.155	-0.00855423	0.018442	86.7285	0.425082	0.643319	0.938945
CA4	10266453	11107900	4	G	A	0.183	0.0110417	0.0238205	86.9053	0.498825	0.643539	0.938945
CA6	5825269|F|0-49:G>A-49:G>A	63834436	0	A	G	0.438	-0.00901011	0.019517	87.0643	0.524188	0.644887	0.938945
CA4	10258962	17002270	6	G	A	0.18	0.0147589	0.0321171	86.8953	0.46259	0.646405	0.938945
CA8	5825500|F|0-24:G>A-24:G>A	12133583	1	G	A	0.101	-0.0103078	0.0224364	86.7678	0.446062	0.646485	0.938945
CA6	5825288|F|0-63:A>G-63:A>G	60208347	1	G	A	0.077	-0.0116089	0.0253621	86.7405	0.470946	0.6477	0.938945
CA6	5825838|F|0-66:G>A-66:G>A	63067308	0	A	G	0.427	0.00901275	0.019731	87.0736	0.501483	0.64838	0.938945
CA2	5825331|F|0-60:G>A-60:G>A	18479084	0	G	A	0.209	0.00754723	0.0166733	86.7252	0.473296	0.651343	0.941394
CA4	5825056	24452987	7	A	G	0.48	0.0135099	0.0300859	87.083	0.493512	0.653941	0.943306
CA7	5825856	31995033	5	G	A	0.408	0.0090351	0.0205435	86.915	0.510785	0.660607	0.946901
CA1	8776166|F|0-24:G>A-24:G>A	6213106	0	A	G	0.117	0.00984304	0.0224124	86.7096	0.460288	0.66106	0.946901
CA4	10264203	16928513	1	G	A	0.169	0.0150022	0.0341653	86.8979	0.46278	0.661112	0.946901
CA1	8776052	6164080	2	G	A	0.209	0.0086065	0.0196272	86.7469	0.457952	0.661551	0.946901
CA2	5825869	20620194	2	G	A	0.159	-0.00857917	0.0197106	86.7673	0.482353	0.663898	0.946936
CA7	5824570	20730537	7	A	G	0.407	0.00723607	0.0166725	86.79	0.457406	0.664799	0.946936
CA9	5825055	718	2	G	A	0.192	0.00775727	0.0180064	86.7947	0.479057	0.667125	0.946936
CA4	5825862	34185594	2	G	A	0.247	-0.0105231	0.024627	86.8614	0.501149	0.669673	0.946936
CA4	5824760	57988113	8	A	G	0.199	0.00765193	0.017912	86.7836	0.472217	0.669747	0.946936
CA6	10260136	50199025	7	G	A	0.39	-0.00640183	0.0150624	86.7546	0.481423	0.671329	0.946936
CA5	5825080	13783944	5	G	A	0.296	0.00709093	0.0166875	86.6876	0.417397	0.6714	0.946936
CA7	5825968	49545394	7	A	G	0.469	0.0094625	0.0223186	86.9174	0.473202	0.672091	0.946936
CA4	5824938	11146254	0	G	A	0.228	-0.00774857	0.0183474	86.8635	0.465479	0.673291	0.946936
CA4	23871260	34317964	4	G	A	0.133	-0.0159471	0.0380124	86.8844	0.461631	0.675335	0.946936
CA8	5824688	10190767	8	G	A	0.358	0.00873031	0.0208899	86.7769	0.425415	0.676503	0.946936
CA7	5825241|F|0-42:G>A-42:G>A	22622780	7	G	A	0.407	-0.00675964	0.0162456	86.7667	0.433613	0.67784	0.946936
CA1	5825971|F|0-20:A>G-20:A>G	36288539	0	A	G	0.47	0.00823058	0.019805	86.8321	0.482108	0.678211	0.946936
CA6	5825492	63136941	9	G	A	0.429	0.00788422	0.0192724	87.0364	0.502962	0.682956	0.948217
CA9	8822600	874	2	G	A	0.071	-0.0101998	0.0250496	86.721	0.441419	0.684356	0.948217
CA3	5825368|F|0-60:A>G-60:A>G	38248385	0	G	A	0.193	0.0082235	0.0202703	86.7886	0.469702	0.68545	0.948217
CA9	8822617	841	1	G	A	0.055	-0.0121417	0.0299998	86.7088	0.450057	0.686161	0.948217
CA6	5824773	63712334	6	G	A	0.449	-0.00786908	0.0195381	87.0563	0.514711	0.687605	0.948217
CA6	5824883	60091217	2	G	A	0.077	-0.00975821	0.0243217	86.7137	0.449027	0.688738	0.948217
CA9	5825119	837	4	G	A	0.178	0.013851	0.0346651	86.8655	0.45876	0.689951	0.948217
CA3	5825184|F|0-30:A>G-30:A>G	60885533	1	A	G	0.224	-0.00701503	0.0175612	86.7078	0.456299	0.690026	0.948217
CA8	10269454	12225162	3	G	A	0.11	-0.00851876	0.0215872	86.7563	0.44354	0.69359	0.948217
CA1	5825697|F|0-33:G>A-33:G>A	36291294	0	G	A	0.503	-0.00774445	0.0197554	86.8491	0.493788	0.695509	0.948217
CA1	5826123	1986178	5	A	G	0.436	-0.00739012	0.0190395	86.8857	0.531628	0.698367	0.948217
CA4	5826143	3306051	4	G	A	0.244	-0.00831396	0.0214628	86.7115	0.47364	0.698943	0.948217
CA9	5826224	843	5	G	A	0.089	-0.0102189	0.0267146	86.779	0.456012	0.702527	0.948217
CA4	5825167|F|0-61:G>A-61:G>A	35641589	0	A	G	0.443	0.0111469	0.0291421	87.0485	0.483682	0.702541	0.948217
CA4	11064367|F|0-42:A>G-42:A>G	16756915	2	G	A	0.184	0.0124957	0.0326959	86.8347	0.471148	0.702778	0.948217
CA4	8776039	16480668	4	G	A	0.078	-0.0091996	0.0242146	86.6911	0.468288	0.704453	0.948217
CA1	5824768	34376121	7	G	A	0.384	-0.00661006	0.0176109	86.8009	0.454806	0.70785	0.948217
CA3	5825335	48122096	4	G	A	0.339	0.00699753	0.0187791	86.8324	0.468083	0.709867	0.948217
CA5	5825936|F|0-29:A>G-29:A>G	5488532	0	G	A	0.215	-0.00673469	0.0181185	86.7072	0.464838	0.710552	0.948217
CA8	5825431|F|0-60:G>A-60:G>A	6099208	0	G	A	0.332	0.00730515	0.0196603	86.8455	0.448619	0.710651	0.948217
CA4	5824847	35643383	6	A	G	0.444	0.0101379	0.027374	86.982	0.466372	0.71156	0.948217
CA7	5826018|F|0-44:G>A-44:G>A	23172418	0	G	A	0.299	-0.0070037	0.0189324	86.8141	0.512762	0.711869	0.948217
CA4	11064344|F|0-10:G>A-10:G>A	24332157	6	G	A	0.242	-0.010647	0.0287842	86.9976	0.457785	0.711899	0.948217
CA3	5825526	38109804	3	G	A	0.249	0.00760949	0.0206838	86.7993	0.479279	0.713382	0.948217
CA4	5825409|F|0-66:A>G-66:A>G	36470836	0	A	G	0.098	-0.0109053	0.0296861	86.8352	0.485847	0.713785	0.948217
CA4	5825344	35642687	9	A	G	0.457	0.00985243	0.0269577	86.9753	0.464594	0.715184	0.948217
CA7	5825481|F|0-44:G>A-44:G>A	49506777	0	G	A	0.481	0.00878913	0.0240939	86.9422	0.483892	0.7157	0.948217
CA1	5826229	6170558	7	G	A	0.22	0.00713235	0.0195662	86.7137	0.459958	0.715894	0.948217
CA4	5824723	11114506	4	G	A	0.222	-0.00664906	0.0183933	86.8258	0.461791	0.718155	0.948217
CA4	23870345	34577234	3	G	A	0.122	-0.0125308	0.0347561	86.7763	0.446204	0.718871	0.948217
CA4	10258911	16633965	4	G	A	0.178	0.0114632	0.0319163	86.8268	0.464886	0.719893	0.948217
CA3	5824672	34831909	3	G	A	0.403	-0.00723599	0.0201647	86.7595	0.501432	0.720132	0.948217
CA9	5825628|F|0-66:G>A-66:G>A	511	0	A	G	0.47	-0.00504594	0.0142429	86.7611	0.433131	0.723546	0.948519
CA4	5824717	34468725	4	G	A	0.2	-0.012907	0.0365748	86.9491	0.541466	0.724581	0.948519
CA4	5825556	34317964	6	G	A	0.213	-0.0116497	0.0331251	86.9197	0.524284	0.725485	0.948519
CA9	5824858	831	7	G	A	0.469	-0.00752917	0.0214181	87.0008	0.468415	0.725599	0.948519
CA9	5824593	715	9	G	A	0.389	0.00547347	0.0157937	86.7157	0.479484	0.729326	0.948519
CA1	5824577	17121386	8	G	A	0.477	-0.00493713	0.0142598	86.7221	0.441086	0.729576	0.948519
CA9	5826048|F|0-27:G>A-27:G>A	521	0	G	A	0.478	0.00673159	0.0195381	86.8377	0.467708	0.730845	0.948519
CA4	5825152	57786499	6	G	A	0.169	0.0065265	0.0189585	86.7531	0.495049	0.731058	0.948519
CA7	5825523|F|0-56:G>A-56:G>A	31101305	1	G	A	0.273	-0.00729468	0.0213885	86.8071	0.450487	0.733459	0.948519
CA1	5826124	1986178	9	A	G	0.423	-0.00645057	0.0189423	86.8564	0.526788	0.733848	0.948519
CA1	10266674	764425	0	G	A	0.065	-0.00895541	0.0264656	86.7057	0.450064	0.735472	0.948519
CA2	5825423|F|0-46:A>G-46:A>G	330751	0	A	G	0.136	0.00650381	0.0192409	86.6881	0.462263	0.735743	0.948519
CA8	10260149	12244998	5	G	A	0.095	-0.00760242	0.0226507	86.7154	0.445548	0.737535	0.949176
CA1	8775999|F|0-66:G>A-66:G>A	40993916	1	G	A	0.24	0.00586413	0.0177989	86.644	0.43628	0.742186	0.951182
CA4	5824854	15448672	9	A	G	0.486	-0.00563094	0.0171353	86.7518	0.487833	0.742828	0.951182
CA9	10265753	88	9	G	A	0.469	0.00549825	0.0167398	86.7413	0.464151	0.74295	0.951182
CA1	8822754	1057324	2	G	A	0.082	-0.00771488	0.0240002	86.7057	0.451997	0.748242	0.955218
CA3	5825913|F|0-45:G>A-45:G>A	39848570	0	A	G	0.443	0.0072037	0.0224754	86.8161	0.474008	0.74895	0.955218
CA9	10260143	855	3	G	A	0.11	-0.00667667	0.0209884	86.6847	0.440287	0.750769	0.955218
CA1	5826106	2331305	8	G	A	0.477	-0.00694338	0.0220511	87.0119	0.469817	0.75322	0.955218
CA6	5825359	17904167	6	G	A	0.135	0.00664818	0.0213545	86.7209	0.448391	0.755915	0.955218
CA3	5824923	49836215	9	G	A	0.491	0.00578125	0.0185944	86.8173	0.453769	0.756226	0.955218
CA2	5825281	17214862	6	G	A	0.298	-0.00593984	0.0192193	86.8823	0.505186	0.757636	0.955218
[truncated: 3,804 more rows]
