# Supplementary material for: Genome-wide association study reveals SNP markers controlling drought tolerance and related agronomic traits in chickpea across multiple environments
Source: Front Plant Sci. 2024 Mar 8;15:1260690. doi: 10.3389/fpls.2024.1260690 (PMC10957531; doi:10.3389/fpls.2024.1260690)
Supplement: Supplementary Table 10 — All markers associated with DR and their statistical significance (FDR). [file Table_10.xlsx]

## Sheet: S10_Table
chr	rs	ps	n_miss	allele1	allele0	af	beta	se	logl_H1	l_remle	p_wald	fdr
CA7	5825978	47355520	9	A	G	0.309	-0.377928	0.121732	-271.302	1e-05	0.00221362	0.955888
CA7	5826170	47381973	8	A	G	0.307	-0.366485	0.120949	-271.519	1e-05	0.00280498	0.955888
CA4	10265127|F|0-35:A>G-35:A>G	35163471	0	G	A	0.068	0.457295	0.16906	-272.411	1e-05	0.00748797	0.955888
CA7	8776178|F|0-27:G>A-27:G>A	2352732	0	G	A	0.087	0.405518	0.152482	-272.528	1e-05	0.00853296	0.955888
CA7	5825226|F|0-5:A>G-5:A>G	47492213	0	G	A	0.321	-0.31957	0.122579	-272.661	1e-05	0.00989829	0.955888
CA1	13146128|F|0-54:G>A-54:G>A	13246932	0	G	A	0.057	-0.518628	0.199506	-272.679	1e-05	0.0101087	0.955888
CA7	5824698	47490087	7	G	A	0.299	-0.309515	0.122497	-272.86	1e-05	0.0123755	0.955888
CA5	5825080	13783944	5	G	A	0.296	0.280006	0.111153	-272.919	0.00767104	0.0126362	0.955888
CA7	5825746	47355520	3	G	A	0.32	-0.304763	0.123695	-273.011	1e-05	0.0146857	0.955888
CA5	5824776	8046142	7	G	A	0.486	-0.248938	0.105016	-273.23	1e-05	0.0188229	0.955888
CA9	5824558	739	5	G	A	0.196	-0.403193	0.170571	-273.245	1e-05	0.0191554	0.955888
CA8	5825658|F|0-18:G>A-18:G>A	8025622	0	G	A	0.065	0.410712	0.176865	-273.34	1e-05	0.0213423	0.955888
CA4	11063553|F|0-47:A>G-47:A>G	4314110	0	G	A	0.166	0.266322	0.115871	-273.393	1e-05	0.0226864	0.955888
CA6	5824695	5020693	9	G	A	0.32	-0.229951	0.101114	-273.447	1e-05	0.0241355	0.955888
CA4	5826197|F|0-24:G>A-24:G>A	24374751	3	G	A	0.221	0.338159	0.150805	-273.517	1e-05	0.026159	0.955888
CA3	10266667	47713622	7	G	A	0.39	-0.260483	0.121171	-273.715	1e-05	0.0329136	0.955888
CA4	10268578|F|0-39:G>A-39:G>A	25634163	1	G	A	0.117	0.576964	0.275184	-273.825	1e-05	0.0374218	0.955888
CA5	10260162	10357274	8	G	A	0.46	-0.211058	0.100666	-273.825	1e-05	0.0374254	0.955888
CA1	5824848	7866973	9	A	G	0.429	-0.191936	0.094792	-273.969	1e-05	0.0443641	0.955888
CA1	10266405|F|0-27:G>A-27:G>A	7518540	0	A	G	0.052	0.392411	0.195968	-274.014	1e-05	0.0467409	0.955888
CA4	5825564|F|0-7:A>G-7:A>G	4298419	0	A	G	0.155	0.236066	0.118535	-274.035	1e-05	0.0479348	0.955888
CA7	5826184	49568364	9	A	G	0.183	-0.243107	0.125815	-274.149	1e-05	0.0548988	0.955888
CA7	8822705	34061532	3	G	A	0.105	0.267262	0.141816	-274.238	1e-05	0.0610994	0.955888
CA4	5825862	34185594	2	G	A	0.247	-0.253255	0.136364	-274.288	1e-05	0.0649161	0.955888
CA7	5825241|F|0-42:G>A-42:G>A	22622780	7	G	A	0.407	-0.185321	0.102583	-274.463	0.0175913	0.0725036	0.955888
CA4	5825441	4340531	3	G	A	0.171	0.199703	0.110711	-274.384	1e-05	0.0729306	0.955888
CA9	5826231	741	7	G	A	0.203	-0.317444	0.17612	-274.387	1e-05	0.0731502	0.955888
CA6	5824951	17596134	8	G	A	0.199	0.196622	0.109216	-274.39	1e-05	0.0734891	0.955888
CA6	5825985	50872272	4	G	A	0.106	0.266617	0.149055	-274.411	1e-05	0.0753416	0.955888
CA1	5825118|F|0-46:G>A-46:G>A	17569886	0	G	A	0.139	-0.245183	0.138069	-274.433	1e-05	0.0774544	0.955888
CA9	5824908	877	2	G	A	0.093	0.257634	0.145228	-274.437	1e-05	0.077754	0.955888
CA4	10270073|F|0-48:G>A-48:G>A	56597883	0	G	A	0.438	-0.17835	0.101009	-274.451	1e-05	0.0791428	0.955888
CA3	13144312	47681727	9	G	A	0.371	-0.215436	0.122526	-274.464	1e-05	0.0803975	0.955888
CA7	5824819	23574599	3	G	A	0.193	0.199521	0.11369	-274.469	1e-05	0.0809665	0.955888
CA9	5825674|F|0-20:A>G-20:A>G	480	0	G	A	0.484	-0.185853	0.106505	-274.5	0.00303025	0.0826876	0.955888
CA7	5826152	23281849	9	A	G	0.286	-0.189905	0.10892	-274.489	1e-05	0.0829487	0.955888
CA4	5824964	36388452	1	G	A	0.104	-0.279434	0.160316	-274.49	1e-05	0.0830385	0.955888
CA2	5825594|F|0-18:G>A-18:G>A	20375368	0	A	G	0.41	-0.161157	0.092576	-274.503	0.0021982	0.0834259	0.955888
CA4	5824854	15448672	9	A	G	0.486	-0.178645	0.102625	-274.494	1e-05	0.0834367	0.955888
CA6	5825284	17598006	7	G	A	0.203	0.188661	0.108472	-274.497	1e-05	0.0836993	0.955888
CA4	5825409|F|0-66:A>G-66:A>G	36470836	0	A	G	0.098	-0.286049	0.165927	-274.522	1e-05	0.0864344	0.955888
CA8	5825391	8861786	8	G	A	0.483	-0.189132	0.109951	-274.529	1e-05	0.0871237	0.955888
CA8	5825086	2128548	6	G	A	0.404	-0.220457	0.129279	-274.554	1e-05	0.0898667	0.955888
CA9	23871312|F|0-14:A>G-14:A>G	152	0	G	A	0.212	0.32021	0.187787	-274.554	1e-05	0.0898869	0.955888
CA9	5825291	740	3	G	A	0.204	-0.303664	0.178322	-274.558	1e-05	0.0903137	0.955888
CA4	5824607	34209566	5	G	A	0.196	-0.293725	0.172659	-274.561	1e-05	0.0906354	0.955888
CA4	5825361	58283108	5	G	A	0.235	-0.177436	0.10528	-274.587	1e-05	0.0936495	0.955888
CA4	15979458|F|0-66:G>A-66:G>A	49602627	9	A	G	0.203	-0.290757	0.172537	-274.587	1e-05	0.0936848	0.955888
CA1	5826129|F|0-33:G>A-33:G>A	7782723	0	A	G	0.329	-0.163207	0.0968557	-274.588	1e-05	0.0937121	0.955888
CA3	5825411|F|0-18:A>G-18:A>G	47709844	0	A	G	0.391	-0.208031	0.124845	-274.619	1e-05	0.0973885	0.955888
CA4	10268120	8115377	4	G	A	0.067	0.281855	0.16917	-274.619	1e-05	0.0974321	0.955888
CA4	8776039	16480668	4	G	A	0.078	0.261918	0.157938	-274.632	1e-05	0.0989868	0.955888
CA3	5826107|F|0-55:A>G-55:A>G	47713556	0	A	G	0.383	-0.205302	0.125041	-274.659	1e-05	0.102361	0.955888
CA4	10263533|F|0-15:A>G-15:A>G	38816146	0	G	A	0.052	0.312249	0.191149	-274.672	1e-05	0.104104	0.955888
CA1	5826123	1986178	5	A	G	0.436	-0.163049	0.0999177	-274.675	1e-05	0.104463	0.955888
CA7	5824901	49568364	7	G	A	0.203	-0.196987	0.121308	-274.688	1e-05	0.106155	0.955888
CA2	5825595	20375368	4	A	G	0.389	-0.148814	0.0920411	-274.699	1e-05	0.107669	0.955888
CA4	5824602	33331325	3	G	A	0.215	-0.290154	0.179496	-274.699	1e-05	0.107739	0.955888
CA4	10259255	21916801	9	G	A	0.28	0.190125	0.117863	-274.705	1e-05	0.108474	0.955888
CA1	5825750|F|0-6:G>A-6:G>A	7699696	0	G	A	0.429	-0.156024	0.0968953	-274.709	1e-05	0.109099	0.955888
CA4	5825246	33313082	3	G	A	0.204	-0.28685	0.178774	-274.718	1e-05	0.110348	0.955888
CA3	5826102|F|0-31:G>A-31:G>A	47807794	0	A	G	0.383	-0.200153	0.125164	-274.727	1e-05	0.111548	0.955888
CA9	5824858	831	7	G	A	0.469	0.161056	0.101497	-274.746	1e-05	0.114312	0.955888
CA8	5825473|F|0-14:G>A-14:G>A	8854556	0	G	A	0.481	-0.173698	0.110003	-274.758	1e-05	0.116085	0.955888
CA4	10258969	38005649	9	A	G	0.491	-0.146383	0.093271	-274.773	1e-05	0.118303	0.955888
CA3	5825120|F|0-63:G>A-63:G>A	37872607	0	A	G	0.5	0.163937	0.104814	-274.781	1e-05	0.119557	0.955888
CA1	11063498|F|0-12:G>A-12:G>A	2776826	1	G	A	0.052	-0.301118	0.19315	-274.789	1e-05	0.120756	0.955888
CA4	5826253	58210222	6	G	A	0.202	-0.270056	0.173746	-274.796	1e-05	0.121865	0.955888
CA9	5826048|F|0-27:G>A-27:G>A	521	0	G	A	0.478	-0.16873	0.108768	-274.801	1e-05	0.122592	0.955888
CA7	5826018|F|0-44:G>A-44:G>A	23172418	0	G	A	0.299	-0.165687	0.107159	-274.809	1e-05	0.123817	0.955888
CA1	5824876	19865302	2	G	A	0.06	-0.26835	0.173891	-274.813	1e-05	0.124536	0.955888
CA4	5826054	36048409	9	A	G	0.086	-0.271528	0.176283	-274.818	1e-05	0.125245	0.955888
CA8	5826049	8861720	7	G	A	0.486	-0.166741	0.108354	-274.82	1e-05	0.125597	0.955888
CA4	5826118	49381281	4	G	A	0.206	-0.272874	0.177813	-274.827	1e-05	0.126636	0.955888
CA1	5825077	2195959	5	G	A	0.486	0.152151	0.100353	-274.854	1e-05	0.131235	0.955888
CA4	10260078	25459693	9	A	G	0.234	0.214181	0.141363	-274.856	1e-05	0.131497	0.955888
CA3	5825482|F|0-27:A>G-27:A>G	47681818	1	G	A	0.385	-0.18794	0.124648	-274.867	1e-05	0.133367	0.955888
CA6	5826073|F|0-14:A>G-14:A>G	18474548	0	A	G	0.435	0.146448	0.0974425	-274.874	1e-05	0.134613	0.955888
CA6	5824772	60423450	7	G	A	0.35	-0.144069	0.0961812	-274.885	0.000883296	0.135912	0.955888
CA7	5825158	23601365	7	G	A	0.192	0.172759	0.115458	-274.884	1e-05	0.136326	0.955888
CA4	10268630	27746660	4	G	A	0.233	0.213203	0.142522	-274.884	1e-05	0.136422	0.955888
CA4	5825209	49971643	9	A	G	0.211	-0.266409	0.178161	-274.885	1e-05	0.136581	0.955888
CA4	5826179	36436225	3	G	A	0.099	-0.242994	0.162879	-274.89	1e-05	0.137484	0.955888
CA5	10263976|F|0-38:G>A-38:G>A	50549133	0	G	A	0.269	0.29499	0.199633	-274.911	1e-05	0.141246	0.955888
CA4	10269352	36048409	4	G	A	0.089	-0.254374	0.172571	-274.916	1e-05	0.14222	0.955888
CA9	5826239	401	9	G	A	0.491	0.177997	0.120789	-274.917	1e-05	0.14233	0.955888
CA8	5826035|F|0-60:G>A-60:G>A	8620214	0	G	A	0.478	-0.162945	0.110615	-274.918	1e-05	0.142474	0.955888
CA4	5824830	33633288	7	A	G	0.203	-0.261101	0.177723	-274.924	1e-05	0.143538	0.955888
CA8	5825340|F|0-38:G>A-38:G>A	8579754	0	G	A	0.478	-0.160529	0.109411	-274.926	1e-05	0.144062	0.955888
CA4	5825273|F|0-61:A>G-61:A>G	32950411	1	A	G	0.202	-0.26883	0.183272	-274.927	1e-05	0.144165	0.955888
CA4	5825570	34540937	5	G	A	0.341	-0.182044	0.124495	-274.934	1e-05	0.145412	0.955888
CA4	5825220	34468504	6	G	A	0.219	-0.261605	0.178955	-274.934	1e-05	0.145526	0.955888
CA9	5824759	742	5	G	A	0.196	-0.252538	0.17313	-274.939	1e-05	0.146401	0.955888
CA9	5825657	745	4	G	A	0.2	-0.256736	0.176081	-274.94	1e-05	0.146568	0.955888
CA4	5825183|F|0-65:G>A-65:G>A	34387268	0	G	A	0.207	-0.260976	0.17969	-274.948	1e-05	0.148141	0.955888
CA1	5826124	1986178	9	A	G	0.423	-0.146448	0.101027	-274.952	1e-05	0.148913	0.955888
CA7	5825443|F|0-25:G>A-25:G>A	52707874	0	A	G	0.465	-0.162334	0.112228	-274.956	1e-05	0.149788	0.955888
CA4	5825187|F|0-15:A>G-15:A>G	46613507	0	A	G	0.209	-0.263109	0.182261	-274.96	1e-05	0.150594	0.955888
CA4	10269013|F|0-10:A>G-10:A>G	8136235	0	G	A	0.073	0.242643	0.168586	-274.966	1e-05	0.151806	0.955888
CA1	5825982	322900	8	A	G	0.051	0.289044	0.200881	-274.967	1e-05	0.15192	0.955888
CA4	5825676	34450794	6	G	A	0.213	-0.252418	0.17577	-274.971	1e-05	0.152718	0.955888
CA8	10265136|F|0-67:A>G-67:A>G	8614730	0	G	A	0.484	-0.159851	0.111815	-274.98	1e-05	0.154563	0.955888
CA2	5825594	20375368	8	G	A	0.415	-0.130033	0.0913804	-274.99	1e-05	0.15647	0.955888
CA4	5826164|F|0-38:A>G-38:A>G	34466368	0	G	A	0.209	-0.260392	0.183185	-274.992	1e-05	0.156911	0.955888
CA4	5824835	38005583	8	A	G	0.483	-0.134564	0.0947169	-274.993	1e-05	0.157134	0.955888
CA3	5825531|F|0-56:G>A-56:G>A	47725445	0	A	G	0.386	-0.176029	0.124317	-274.999	1e-05	0.158512	0.955888
CA4	8822723	54341892	3	G	A	0.171	0.192979	0.13643	-275.002	1e-05	0.158943	0.955888
CA4	5825835	38027332	8	A	G	0.483	0.135887	0.0962055	-275.004	1e-05	0.159539	0.955888
CA9	5826072|F|0-18:G>A-18:G>A	429	0	A	G	0.451	-0.183152	0.129914	-275.008	1e-05	0.160326	0.955888
CA4	5826034	34394342	5	G	A	0.346	-0.178402	0.126792	-275.012	1e-05	0.16114	0.955888
CA9	5825039	749	3	G	A	0.21	-0.248022	0.176288	-275.012	1e-05	0.161177	0.955888
CA9	5825984|F|0-21:A>G-21:A>G	468	0	A	G	0.375	-0.17732	0.126087	-275.013	1e-05	0.161353	0.955888
CA4	10260086	42412835	8	A	G	0.227	0.197658	0.140552	-275.013	1e-05	0.161361	0.955888
CA2	5825214	29723958	9	G	A	0.354	0.172641	0.123015	-275.1	0.0177309	0.162218	0.955888
CA8	5824574	8821477	8	G	A	0.477	-0.15284	0.108992	-275.019	1e-05	0.162548	0.955888
CA9	5825393	771	7	G	A	0.48	0.120732	0.0862559	-275.022	1e-05	0.163327	0.955888
CA9	5825973	904	7	G	A	0.35	-0.152501	0.109363	-275.029	1e-05	0.164902	0.955888
CA7	5825685|F|0-23:A>G-23:A>G	48382833	0	G	A	0.408	-0.18248	0.131009	-275.031	1e-05	0.165373	0.955888
CA7	8822704	23793387	5	G	A	0.184	0.162729	0.116927	-275.033	1e-05	0.165726	0.955888
CA4	5825830|F|0-48:G>A-48:G>A	35085516	0	A	G	0.394	-0.167232	0.121759	-275.058	1e-05	0.171314	0.955888
CA4	10260135	8227804	1	G	A	0.071	0.22477	0.16385	-275.06	1e-05	0.171833	0.955888
CA4	5826230	33634835	8	A	G	0.193	-0.239215	0.175596	-275.073	1e-05	0.174806	0.955888
CA4	5825191|F|0-41:G>A-41:G>A	49717665	0	A	G	0.212	-0.245416	0.180317	-275.075	1e-05	0.175206	0.955888
CA4	15990192	8022236	2	G	A	0.071	0.222889	0.163864	-275.076	1e-05	0.175465	0.955888
CA7	5825424|F|0-45:G>A-45:G>A	34997549	2	G	A	0.327	-0.151021	0.111067	-275.077	1e-05	0.175615	0.955888
CA1	5824577	17121386	8	G	A	0.477	0.121316	0.0896228	-275.085	1e-05	0.177553	0.955888
CA4	5825850	35020641	4	A	G	0.389	-0.167024	0.123393	-275.085	1e-05	0.177562	0.955888
CA4	5825025	46615198	6	G	A	0.213	-0.240297	0.17884	-275.098	1e-05	0.180756	0.955888
CA4	10268599	16946911	5	G	A	0.162	-0.261691	0.196044	-275.11	1e-05	0.183608	0.955888
CA1	10265001|F|0-19:A>G-19:A>G	7353492	0	G	A	0.054	0.259759	0.194645	-275.11	1e-05	0.183718	0.955888
CA1	5824826	2395307	6	G	A	0.472	0.134512	0.101385	-275.12	1e-05	0.186274	0.955888
CA4	5825422|F|0-66:A>G-66:A>G	54384992	0	G	A	0.174	0.18378	0.138616	-275.122	1e-05	0.186579	0.955888
CA6	13144413|F|0-20:A>G-20:A>G	13408681	4	A	G	0.081	0.213906	0.161516	-275.124	1e-05	0.187061	0.955888
CA4	5824620	33331391	4	G	A	0.2	-0.233447	0.176283	-275.124	1e-05	0.187092	0.955888
CA9	5825876|F|0-8:A>G-8:A>G	116	2	A	G	0.321	0.139608	0.105462	-275.124	1e-05	0.187257	0.955888
CA4	5824765	33509189	4	G	A	0.122	-0.218876	0.165821	-275.129	1e-05	0.188527	0.955888
CA4	5825455|F|0-67:A>G-67:A>G	32041138	0	G	A	0.231	0.184006	0.140078	-275.138	1e-05	0.190654	0.955888
CA7	5824849	48448420	8	G	A	0.403	-0.167834	0.128503	-275.147	1e-05	0.193196	0.955888
CA4	8822714	54289329	4	G	A	0.178	0.178206	0.136516	-275.148	1e-05	0.193427	0.955888
CA4	5826205	51146918	8	G	A	0.341	-0.162516	0.124761	-275.152	1e-05	0.194368	0.955888
CA8	10263910	13802587	4	G	A	0.072	0.218488	0.168052	-275.155	1e-05	0.195221	0.955888
CA1	13144397|F|0-44:G>A-44:G>A	44303210	1	A	G	0.057	0.245366	0.188948	-275.157	1e-05	0.195745	0.955888
CA1	5825497	17121320	3	G	A	0.503	0.113381	0.087912	-275.168	1e-05	0.198806	0.955888
CA4	10266270|F|0-57:G>A-57:G>A	23862495	0	G	A	0.231	0.18255	0.141894	-275.173	1e-05	0.199913	0.955888
CA6	5824753	11973862	6	A	G	0.478	-0.144533	0.112668	-275.177	1e-05	0.201205	0.955888
CA4	5824603	49684586	4	G	A	0.2	-0.222033	0.173851	-275.185	1e-05	0.203195	0.955888
CA4	23870348	30051701	6	G	A	0.23	0.171634	0.134418	-275.185	1e-05	0.203294	0.955888
CA4	5825816|F|0-32:G>A-32:G>A	24168202	0	G	A	0.231	0.181016	0.142049	-275.188	1e-05	0.204192	0.955888
CA4	10264580|F|0-30:A>G-30:A>G	17212970	0	A	G	0.166	-0.24515	0.193824	-275.2	1e-05	0.207575	0.955888
CA4	5825843	13311285	7	G	A	0.328	0.119996	0.0951737	-275.205	1e-05	0.209008	0.955888
CA9	5825669	884	4	G	A	0.161	0.143479	0.113994	-275.208	1e-05	0.209787	0.955888
CA4	5825556	34317964	6	G	A	0.213	-0.21001	0.16696	-275.209	1e-05	0.210077	0.955888
CA7	5824833	23276334	1	G	A	0.29	-0.135294	0.107618	-275.21	1e-05	0.210321	0.955888
CA7	10267001	50311526	9	G	A	0.343	-0.151897	0.120901	-275.211	1e-05	0.210608	0.955888
CA1	5825205	2178270	8	G	A	0.494	-0.128249	0.102112	-275.211	1e-05	0.210756	0.955888
CA4	5824717	34468725	4	G	A	0.2	-0.222373	0.177267	-275.213	1e-05	0.211304	0.955888
CA6	13144427|F|0-11:A>G-11:A>G	12718106	0	G	A	0.255	-0.288384	0.230475	-275.217	1e-05	0.212464	0.955888
CA4	5825972	49439000	6	G	A	0.208	-0.220452	0.177087	-275.225	1e-05	0.214795	0.955888
CA7	5825379|F|0-60:G>A-60:G>A	49868571	0	A	G	0.448	-0.158378	0.127362	-275.226	1e-05	0.215293	0.955888
CA4	10259627	21957906	6	G	A	0.287	0.148728	0.119988	-275.231	1e-05	0.216764	0.955888
CA4	5824671	36448600	5	G	A	0.335	-0.143115	0.115532	-275.232	1e-05	0.217053	0.955888
CA3	5825723|F|0-41:G>A-41:G>A	38228370	0	G	A	0.193	-0.153923	0.124552	-275.236	1e-05	0.218139	0.955888
CA6	5825138	17800975	2	G	A	0.126	0.162732	0.131802	-275.237	1e-05	0.218563	0.955888
CA4	5825569|F|0-39:G>A-39:G>A	34540937	0	G	A	0.353	-0.151884	0.124122	-275.251	1e-05	0.222676	0.955888
CA4	10268669	42412769	5	G	A	0.223	0.175391	0.143676	-275.254	1e-05	0.223781	0.955888
CA4	5825419|F|0-36:A>G-36:A>G	37991781	0	A	G	0.492	-0.11627	0.0954054	-275.257	1e-05	0.224556	0.955888
CA4	5824863	12166986	5	A	G	0.464	0.104471	0.0861344	-275.264	1e-05	0.226764	0.955888
CA3	10260156	38309836	4	G	A	0.194	-0.143876	0.11889	-275.267	1e-05	0.227804	0.955888
CA7	5825641	56201436	9	G	A	0.389	-0.156764	0.129819	-275.27	1e-05	0.228802	0.955888
CA4	5826022|F|0-61:G>A-61:G>A	34450831	0	G	A	0.345	-0.153778	0.127416	-275.271	1e-05	0.229053	0.955888
CA4	5825837|F|0-52:A>G-52:A>G	38291899	0	G	A	0.079	-0.200728	0.166722	-275.274	1e-05	0.230183	0.955888
CA4	5826015	33633288	5	G	A	0.207	-0.213088	0.17702	-275.275	1e-05	0.230266	0.955888
CA4	5824874	12193392	8	A	G	0.455	0.104556	0.0869354	-275.276	1e-05	0.230676	0.955888
CA6	8822738	61442199	9	A	G	0.451	0.103297	0.0863383	-275.284	1e-05	0.233105	0.955888
CA4	5826033	34394342	7	A	G	0.35	-0.152945	0.127901	-275.284	1e-05	0.233346	0.955888
CA4	5825711	33509260	4	G	A	0.133	-0.195877	0.164146	-275.287	1e-05	0.234318	0.955888
CA4	23870838|F|0-54:G>A-54:G>A	30050834	2	A	G	0.242	0.156522	0.13269	-275.303	1e-05	0.239714	0.955888
CA4	5826042	25269989	9	A	G	0.217	0.159547	0.136831	-275.319	1e-05	0.245153	0.955888
CA4	11064344|F|0-10:G>A-10:G>A	24332157	6	G	A	0.242	0.161276	0.138482	-275.321	1e-05	0.245721	0.955888
CA7	5825856	31995033	5	G	A	0.408	-0.126281	0.108559	-275.322	1e-05	0.246268	0.955888
CA4	15990164	56720159	6	G	A	0.348	-0.137678	0.119133	-275.35	0.00602336	0.249349	0.955888
CA4	10258537	28648151	3	G	A	0.232	0.157208	0.136304	-275.334	1e-05	0.250289	0.955888
CA2	5825044	21516099	9	A	G	0.446	0.110331	0.0961403	-275.34	1e-05	0.252653	0.955888
CA9	8822721	781	4	G	A	0.172	0.159966	0.139419	-275.341	1e-05	0.252748	0.955888
CA2	5825423|F|0-46:A>G-46:A>G	330751	0	A	G	0.136	0.142909	0.124638	-275.341	1e-05	0.25307	0.955888
CA3	5825603|F|0-63:A>G-63:A>G	49807823	0	G	A	0.427	-0.107937	0.0945089	-275.347	1e-05	0.254935	0.955888
CA1	10260116	2335902	6	G	A	0.461	0.116188	0.101842	-275.348	1e-05	0.255439	0.955888
CA4	8822719	54425060	4	G	A	0.161	0.162889	0.143004	-275.35	1e-05	0.256197	0.955888
CA2	5826065|F|0-14:G>A-14:G>A	17064152	0	G	A	0.302	0.123935	0.109054	-275.353	1e-05	0.257277	0.955888
CA4	10268159	28648217	4	G	A	0.233	0.153877	0.136286	-275.361	1e-05	0.260369	0.955888
CA7	5824719	23789289	3	G	A	0.21	0.125305	0.111282	-275.365	1e-05	0.26166	0.955888
CA4	5825152	57786499	6	G	A	0.169	0.128458	0.114239	-275.366	1e-05	0.262314	0.955888
CA4	5825024	33250613	7	G	A	0.198	-0.196468	0.176107	-275.376	1e-05	0.266074	0.955888
CA9	5825643	883	7	G	A	0.136	0.143629	0.128908	-275.378	1e-05	0.266678	0.955888
CA4	5824705	38398139	2	G	A	0.077	-0.186206	0.16719	-275.378	1e-05	0.266875	0.955888
CA7	5826041|F|0-30:G>A-30:G>A	48919355	0	G	A	0.307	0.127306	0.114902	-275.385	1e-05	0.269361	0.955888
CA4	5826052|F|0-8:A>G-8:A>G	43776716	0	A	G	0.495	0.151395	0.137266	-275.407	0.00621236	0.271531	0.955888
CA9	5825055	718	2	G	A	0.192	0.119343	0.108255	-275.391	1e-05	0.27175	0.955888
CA4	10269789	24374751	6	G	A	0.129	-0.181192	0.164587	-275.392	1e-05	0.272417	0.955888
CA6	10258005	64006681	9	A	G	0.069	-0.205403	0.18671	-275.393	1e-05	0.272749	0.955888
CA4	5824683	35643383	7	G	A	0.435	0.152358	0.138602	-275.444	0.0166228	0.273129	0.955888
CA4	10267531|F|0-42:G>A-42:G>A	33316083	0	A	G	0.212	-0.194953	0.178029	-275.399	1e-05	0.274951	0.955888
CA9	10260167	761	4	G	A	0.244	-0.133281	0.12174	-275.399	1e-05	0.275068	0.955888
CA4	5825210	49971643	7	G	A	0.192	-0.185329	0.169879	-275.403	1e-05	0.276754	0.955888
CA4	5824734	58166368	8	G	A	0.443	-0.113014	0.104019	-275.408	1e-05	0.278723	0.955888
CA4	8822725	25269989	5	G	A	0.24	0.149065	0.138644	-275.42	1e-05	0.283739	0.955888
CA9	10260129	758	4	G	A	0.256	-0.129905	0.120881	-275.421	1e-05	0.28397	0.955888
CA3	10258418	39580042	4	A	G	0.444	-0.135342	0.126022	-275.421	1e-05	0.28428	0.955888
CA3	5824923	49836215	9	G	A	0.491	-0.112685	0.105103	-275.423	1e-05	0.285093	0.955888
CA5	5826194|F|0-17:A>G-17:A>G	30480305	0	A	G	0.231	0.148174	0.13827	-275.424	1e-05	0.285323	0.955888
CA4	10257855	27550701	2	G	A	0.236	0.148846	0.138909	-275.424	1e-05	0.285362	0.955888
CA4	8776140|F|0-31:A>G-31:A>G	56594379	0	A	G	0.054	0.210923	0.19724	-275.426	1e-05	0.286333	0.955888
CA4	5825914	42412769	8	A	G	0.233	0.146481	0.137277	-275.429	1e-05	0.287381	0.955888
CA9	5824975	744	4	G	A	0.25	-0.16699	0.156621	-275.43	1e-05	0.287761	0.955888
CA7	8822691	33920168	3	G	A	0.116	0.143852	0.135315	-275.433	1e-05	0.289166	0.955888
CA4	5826223	36555635	7	A	G	0.339	-0.123286	0.116168	-275.435	1e-05	0.289991	0.955888
CA9	5824644	750	7	G	A	0.237	-0.165943	0.156705	-275.437	1e-05	0.291042	0.955888
CA4	10269789|F|0-29:A>G-29:A>G	24374751	0	A	G	0.071	-0.337171	0.318834	-275.439	1e-05	0.291695	0.955888
CA1	5825524|F|0-22:A>G-22:A>G	2243929	0	G	A	0.457	0.10813	0.102433	-275.441	1e-05	0.29256	0.955888
CA1	10260130	24368577	2	G	A	0.071	-0.181169	0.172603	-275.447	1e-05	0.295299	0.955888
CA9	10258103	838	5	G	A	0.162	-0.210692	0.201945	-275.454	1e-05	0.298203	0.955888
CA2	5824766	29724018	5	G	A	0.358	0.123704	0.118689	-275.476	0.00497114	0.29869	0.955888
CA9	10260143	855	3	G	A	0.11	-0.141102	0.135945	-275.459	1e-05	0.300695	0.955888
CA2	5824929	30220930	5	G	A	0.335	0.104478	0.100754	-275.46	1e-05	0.301145	0.955888
CA4	10259467	16564317	3	G	A	0.05	0.200649	0.193932	-275.463	1e-05	0.302225	0.955888
CA4	5824795	34468659	8	G	A	0.193	-0.176488	0.170898	-275.465	1e-05	0.303124	0.955888
CA9	5825576|F|0-26:G>A-26:G>A	53	1	A	G	0.336	-0.097843	0.0949968	-275.467	1e-05	0.30441	0.955888
CA7	8822703	31158665	3	G	A	0.122	0.136736	0.132981	-275.469	1e-05	0.305216	0.955888
CA4	5825252	4394875	4	G	A	0.156	0.118718	0.115835	-275.473	1e-05	0.306791	0.955888
CA7	8822701	34042829	3	G	A	0.116	0.137892	0.135233	-275.478	1e-05	0.309255	0.955888
CA9	5825216	813	8	G	A	0.46	0.103245	0.101582	-275.481	1e-05	0.310817	0.955888
CA4	5825899	38090247	7	A	G	0.486	0.0969623	0.0959363	-275.487	1e-05	0.313519	0.955888
CA6	5825359	17904167	6	G	A	0.135	0.133611	0.133068	-275.494	1e-05	0.316689	0.955888
CA1	5826106	2331305	8	G	A	0.477	0.102422	0.102474	-275.498	1e-05	0.318899	0.955888
CA3	5825368|F|0-60:A>G-60:A>G	38248385	0	G	A	0.193	-0.121489	0.121708	-275.5	1e-05	0.319523	0.955888
CA3	5824926	49836147	9	G	A	0.48	-0.10385	0.104087	-275.5	1e-05	0.319752	0.955888
CA1	5826008	6037952	6	G	A	0.242	-0.110986	0.112242	-275.509	1e-05	0.324085	0.955888
CA6	5825864|F|0-30:A>G-30:A>G	18062979	0	G	A	0.147	0.13044	0.131983	-275.509	1e-05	0.324325	0.955888
CA4	5825157|F|0-49:G>A-49:G>A	58167555	1	G	A	0.434	-0.104592	0.106118	-275.512	1e-05	0.325641	0.955888
CA3	5825608|F|0-12:G>A-12:G>A	47888250	0	A	G	0.304	-0.120268	0.122031	-275.512	1e-05	0.325676	0.955888
CA7	5824856	56201499	9	G	A	0.389	-0.127364	0.129643	-275.515	1e-05	0.327209	0.955888
CA3	5825526	38109804	3	G	A	0.249	-0.118511	0.120783	-275.516	1e-05	0.327813	0.955888
CA4	5825747|F|0-7:G>A-7:G>A	17099208	0	G	A	0.166	-0.18676	0.19046	-275.517	1e-05	0.32812	0.955888
CA9	5824954	754	9	G	A	0.32	-0.124398	0.126957	-275.518	1e-05	0.32848	0.955888
CA7	5825609|F|0-64:A>G-64:A>G	31184956	0	G	A	0.12	0.132103	0.134974	-275.519	1e-05	0.32903	0.955888
CA6	5824839	60027378	2	G	A	0.077	0.154649	0.158559	-275.522	1e-05	0.330699	0.955888
CA4	10269788	24332104	4	G	A	0.233	0.138155	0.141701	-275.522	1e-05	0.330879	0.955888
CA3	5825173|F|0-68:G>A-68:G>A	39760227	2	A	G	0.451	-0.125428	0.128863	-275.524	1e-05	0.331691	0.955888
CA4	5825132|F|0-48:A>G-48:A>G	32469371	2	G	A	0.239	0.135767	0.14001	-275.527	1e-05	0.333502	0.955888
CA3	10260155	38147382	2	G	A	0.253	-0.116647	0.121032	-275.533	1e-05	0.336454	0.955888
CA7	5825303|F|0-18:G>A-18:G>A	49212211	0	A	G	0.478	-0.118835	0.12472	-275.544	1e-05	0.341958	0.955888
CA9	5826009|F|0-7:G>A-7:G>A	112	0	G	A	0.329	0.0970537	0.101979	-275.545	1e-05	0.342526	0.955888
CA3	10270196	39653327	6	G	A	0.438	-0.120448	0.12689	-275.547	1e-05	0.343777	0.955888
CA9	5825207|F|0-15:A>G-15:A>G	275	0	G	A	0.155	0.1217	0.128281	-275.548	1e-05	0.344045	0.955888
CA3	10267664	39814340	6	A	G	0.449	-0.119851	0.127533	-275.556	1e-05	0.348596	0.955888
CA2	5825562|F|0-25:A>G-25:A>G	14697184	0	A	G	0.274	-0.123705	0.132939	-275.565	1e-05	0.353338	0.955888
CA9	5826100	859	9	G	A	0.491	-0.105407	0.113619	-275.567	1e-05	0.354795	0.955888
CA9	5826155	732	2	G	A	0.264	-0.107556	0.116823	-275.574	1e-05	0.358453	0.955888
CA9	10260150	867	2	G	A	0.104	-0.127602	0.138939	-275.576	1e-05	0.359637	0.955888
CA9	5825694|F|0-12:A>G-12:A>G	579	0	G	A	0.174	0.128969	0.140852	-275.578	1e-05	0.361081	0.955888
CA4	13144425|F|0-7:G>A-7:G>A	57988179	1	A	G	0.189	0.100415	0.109974	-275.58	1e-05	0.362423	0.955888
CA9	5825326	279	4	G	A	0.15	0.113601	0.125001	-275.584	1e-05	0.36467	0.955888
CA9	5825110	836	8	G	A	0.29	-0.0924087	0.101725	-275.585	1e-05	0.364871	0.955888
CA1	5825204	2178270	6	G	A	0.494	0.0928579	0.102311	-275.585	1e-05	0.3653	0.955888
CA4	5825162|F|0-45:G>A-45:G>A	56720735	0	G	A	0.34	-0.106132	0.117046	-275.586	1e-05	0.365751	0.955888
CA9	5826215	882	5	G	A	0.162	0.111468	0.123179	-275.588	1e-05	0.366713	0.955888
CA9	5824967	399	8	A	G	0.472	0.106256	0.117532	-275.589	1e-05	0.367171	0.955888
CA9	10260137	762	5	G	A	0.251	-0.109093	0.121064	-275.591	1e-05	0.368729	0.955888
CA2	5824846	21523845	7	A	G	0.441	0.087515	0.0971537	-275.592	1e-05	0.368904	0.955888
CA7	5825787	49209308	8	G	A	0.472	-0.111801	0.12419	-275.592	1e-05	0.369192	0.955888
CA6	5826141	11871781	7	G	A	0.153	0.112467	0.125133	-275.593	1e-05	0.36997	0.955888
CA9	5825796|F|0-57:A>G-57:A>G	408	0	G	A	0.399	-0.0997268	0.111199	-275.595	1e-05	0.371005	0.955888
CA3	10267343	38183517	9	A	G	0.234	-0.110519	0.123527	-275.597	1e-05	0.372145	0.955888
CA7	8822692	33920102	2	G	A	0.126	0.116708	0.131354	-275.603	1e-05	0.375457	0.955888
CA5	5824952	38640946	3	G	A	0.32	0.103875	0.117393	-275.606	1e-05	0.377419	0.955888
CA2	5826024	21531313	7	A	G	0.435	0.0846981	0.0958583	-275.607	1e-05	0.378103	0.955888
CA3	10258661	37968698	8	A	G	0.239	-0.110164	0.124717	-275.607	1e-05	0.378247	0.955888
CA7	8822694	34061049	1	G	A	0.12	0.117516	0.133445	-275.61	1e-05	0.379692	0.955888
CA9	8822571	759	7	G	A	0.435	0.0777608	0.0883116	-275.61	1e-05	0.379748	0.955888
CA3	5825794	49805135	8	G	A	0.449	-0.0817914	0.0929334	-275.61	1e-05	0.379974	0.955888
CA8	8822680	12570885	2	G	A	0.104	-0.121226	0.138284	-275.613	1e-05	0.381848	0.955888
CA9	8776165|F|0-26:G>A-26:G>A	425	0	A	G	0.432	0.0797522	0.09109	-275.614	1e-05	0.382451	0.955888
CA9	5824673	719	8	A	G	0.466	0.0801632	0.0921199	-275.619	1e-05	0.385347	0.955888
CA9	5825979|F|0-26:G>A-26:G>A	481	0	A	G	0.269	0.110268	0.127064	-275.621	1e-05	0.386649	0.955888
CA3	10258190	37976337	8	A	G	0.233	-0.1075	0.124307	-275.623	1e-05	0.3883	0.955888
CA2	5824913	16823485	5	G	A	0.257	0.0921005	0.106691	-275.625	1e-05	0.389154	0.955888
CA5	5825203	43209910	8	G	A	0.358	-0.10153	0.117927	-275.627	1e-05	0.390407	0.955888
CA4	5825056	24452987	7	A	G	0.48	0.117146	0.136195	-275.627	1e-05	0.390859	0.955888
CA4	5826064	36284807	9	G	A	0.337	-0.0988937	0.115166	-275.628	1e-05	0.391644	0.955888
CA4	5824727	52668539	7	G	A	0.254	-0.0968331	0.113339	-275.632	1e-05	0.394039	0.955888
CA1	5825670|F|0-7:G>A-7:G>A	13650988	0	G	A	0.22	0.167437	0.197291	-275.637	1e-05	0.397188	0.955888
CA9	5824968	833	8	G	A	0.477	0.0995217	0.117654	-275.639	1e-05	0.398742	0.955888
CA7	10270032|F|0-52:G>A-52:G>A	23695828	2	G	A	0.203	0.0973775	0.115909	-275.644	1e-05	0.401956	0.955888
CA4	5826120	17288281	8	A	G	0.165	-0.170681	0.204191	-275.648	1e-05	0.404326	0.955888
CA4	10259915	17266798	7	G	A	0.175	-0.154738	0.185377	-275.649	1e-05	0.404982	0.955888
CA5	5825282|F|0-60:G>A-60:G>A	29777404	0	G	A	0.467	-0.0739587	0.0888851	-275.651	1e-05	0.406472	0.955888
CA3	10269054	37968764	7	A	G	0.237	-0.103146	0.124171	-275.652	1e-05	0.407257	0.955888
CA9	5824641	998	3	G	A	0.122	0.117099	0.141436	-275.654	1e-05	0.408807	0.955888
CA9	23870370	720	5	G	A	0.229	0.0942107	0.114	-275.656	1e-05	0.409664	0.955888
CA7	5825460|F|0-24:A>G-24:A>G	51566724	0	G	A	0.068	0.145596	0.176385	-275.656	1e-05	0.410211	0.955888
CA4	10268625	17300484	4	G	A	0.167	-0.160665	0.195213	-275.658	1e-05	0.411583	0.955888
CA4	5825963	41869224	9	G	A	0.491	0.107213	0.130626	-275.66	1e-05	0.412864	0.955888
CA4	10265817	16692912	7	G	A	0.181	-0.152027	0.185433	-275.661	1e-05	0.413388	0.955888
CA4	5825927	4739863	2	G	A	0.104	-0.112118	0.136833	-275.661	1e-05	0.413652	0.955888
CA9	10268953	792	2	G	A	0.071	-0.143825	0.177529	-275.669	1e-05	0.418925	0.955888
CA4	10264466|F|0-20:G>A-20:G>A	17108529	1	G	A	0.167	-0.144942	0.180424	-275.674	1e-05	0.422837	0.955888
CA4	5825167|F|0-61:G>A-61:G>A	35641589	0	A	G	0.443	0.108755	0.135892	-275.689	0.00511442	0.424588	0.955888
CA4	5826061	8573844	9	G	A	0.491	0.0732827	0.091602	-275.677	1e-05	0.424758	0.955888
CA7	10268219|F|0-55:G>A-55:G>A	50306274	0	A	G	0.337	-0.0960895	0.120512	-275.679	1e-05	0.426304	0.955888
CA6	5826058	17841755	6	G	A	0.14	0.103745	0.130467	-275.681	1e-05	0.427555	0.955888
CA1	10266674	764425	0	G	A	0.065	-0.134411	0.169084	-275.681	1e-05	0.427697	0.955888
CA6	10260134	63963339	3	G	A	0.072	-0.140403	0.177603	-275.685	1e-05	0.430248	0.955888
CA9	5825977|F|0-16:G>A-16:G>A	523	0	G	A	0.397	-0.0887647	0.112315	-275.685	1e-05	0.430381	0.955888
CA2	5824633	16685826	6	G	A	0.309	0.080146	0.101531	-275.685	1e-05	0.43093	0.955888
CA6	5825667|F|0-14:G>A-14:G>A	46460803	0	G	A	0.334	0.114774	0.145683	-275.687	1e-05	0.431829	0.955888
CA4	5825822|F|0-42:A>G-42:A>G	41524197	0	A	G	0.255	-0.133366	0.169649	-275.688	1e-05	0.432824	0.955888
CA7	5825827|F|0-9:G>A-9:G>A	32055213	0	A	G	0.41	-0.0869218	0.110669	-275.688	1e-05	0.433238	0.955888
CA7	8822700	23793426	5	G	A	0.184	0.091862	0.117033	-275.689	1e-05	0.433532	0.955888
CA5	5825195	12757135	5	G	A	0.246	0.0787569	0.100347	-275.689	1e-05	0.433574	0.955888
CA4	5826027|F|0-11:A>G-11:A>G	17183046	0	G	A	0.177	-0.151537	0.193091	-275.689	1e-05	0.433606	0.955888
CA6	5826096	997872	5	G	A	0.151	-0.10574	0.134887	-275.69	1e-05	0.434121	0.955888
CA5	5824763	7435588	5	G	A	0.251	-0.0770465	0.0984973	-275.691	1e-05	0.435114	0.955888
CA4	5825789	49813723	6	A	G	0.337	-0.0987137	0.127275	-275.696	1e-05	0.439005	0.955888
CA4	5825344	35642687	9	A	G	0.457	0.103417	0.13384	-275.705	0.0027988	0.440721	0.955888
CA9	5824812	280	4	G	A	0.15	0.0955179	0.12427	-275.702	1e-05	0.443119	0.955888
CA4	10267072	17300438	5	G	A	0.173	-0.142121	0.185516	-275.703	1e-05	0.444629	0.955888
CA1	5826229	6170558	7	G	A	0.22	-0.0952963	0.125008	-275.706	1e-05	0.446865	0.955888
CA4	10264904	17288281	3	G	A	0.171	-0.141928	0.186267	-275.707	1e-05	0.447081	0.955888
CA6	5825231	18147176	2	G	A	0.159	0.0924497	0.121825	-275.709	1e-05	0.44892	0.955888
CA9	5824729	799	9	A	G	0.469	0.0773706	0.102741	-275.713	1e-05	0.452394	0.955888
CA7	5824757	49550499	5	A	G	0.469	-0.0890484	0.118611	-275.715	1e-05	0.453776	0.955888
CA4	10269370	17183046	6	G	A	0.174	-0.13919	0.185986	-275.717	1e-05	0.455202	0.955888
CA7	5825163|F|0-43:A>G-43:A>G	49214276	0	G	A	0.473	-0.0917622	0.122754	-275.717	1e-05	0.455719	0.955888
CA2	10264073|F|0-45:A>G-45:A>G	21608519	0	G	A	0.299	-0.0773033	0.103611	-275.719	1e-05	0.456587	0.955888
CA9	10267177|F|0-9:G>A-9:G>A	427	0	G	A	0.179	-0.135735	0.182328	-275.72	1e-05	0.457573	0.955888
CA4	10264572|F|0-46:G>A-46:G>A	16975817	0	A	G	0.171	-0.142798	0.191892	-275.72	1e-05	0.457751	0.955888
CA4	10267891|F|0-22:A>G-22:A>G	17290304	0	A	G	0.171	-0.142798	0.191892	-275.72	1e-05	0.457751	0.955888
CA4	10268524|F|0-15:G>A-15:G>A	17266921	0	A	G	0.174	-0.137625	0.186369	-275.724	1e-05	0.461201	0.955888
CA3	5826238|F|0-21:A>G-21:A>G	10180973	8	A	G	0.159	0.154954	0.210498	-275.726	1e-05	0.462608	0.955888
CA9	10260165	869	2	G	A	0.088	-0.111467	0.151819	-275.727	1e-05	0.463778	0.955888
CA9	5826131	757	2	G	A	0.192	-0.111605	0.152011	-275.727	1e-05	0.463786	0.955888
CA9	5824998	756	3	G	A	0.116	-0.109899	0.152269	-275.736	1e-05	0.47139	0.955888
CA1	5824563	10914658	5	G	A	0.385	0.0906039	0.1261	-275.739	1e-05	0.473375	0.955888
CA7	15979520|F|0-62:A>G-62:A>G	19860552	2	G	A	0.266	-0.0770082	0.107361	-275.74	1e-05	0.474128	0.955888
CA7	23870936	51054837	6	G	A	0.326	-0.089517	0.125025	-275.74	1e-05	0.474923	0.955888
CA9	5826104	892	7	G	A	0.48	-0.0877311	0.123458	-275.744	1e-05	0.478244	0.955888
CA7	5825817	49604106	7	A	G	0.475	-0.0844882	0.11894	-275.744	1e-05	0.47841	0.955888
CA7	5825481|F|0-44:G>A-44:G>A	49506777	0	G	A	0.481	-0.0862096	0.121798	-275.746	1e-05	0.479979	0.955888
CA4	5824571	35824346	2	G	A	0.121	-0.105195	0.150315	-275.752	1e-05	0.484936	0.955888
CA1	10270237|F|0-18:A>G-18:A>G	41285992	0	G	A	0.147	0.155926	0.223194	-275.753	1e-05	0.485695	0.955888
CA3	10268440	39563699	8	A	G	0.426	-0.0877395	0.125826	-275.754	1e-05	0.486509	0.955888
CA9	5824551	760	3	G	A	0.188	-0.105376	0.151142	-275.754	1e-05	0.486576	0.955888
CA3	5825739	39687362	5	G	A	0.453	-0.0891629	0.128621	-275.756	1e-05	0.489064	0.955888
CA6	5825713|F|0-24:A>G-24:A>G	63977687	0	G	A	0.073	-0.122954	0.177606	-275.757	1e-05	0.48965	0.955888
CA4	5824740	12166986	6	G	A	0.225	0.070361	0.101686	-275.757	1e-05	0.489866	0.955888
CA9	5825002	763	9	G	A	0.337	-0.0858793	0.124486	-275.759	1e-05	0.491165	0.955888
CA2	5825869	20620194	2	G	A	0.159	0.0842169	0.122167	-275.759	1e-05	0.491484	0.955888
CA9	5824798	764	8	G	A	0.341	-0.087955	0.128026	-275.761	1e-05	0.492963	0.955888
CA8	11062275	12059661	9	G	A	0.343	0.0805479	0.118117	-275.764	1e-05	0.496157	0.955888
CA4	5825854	35067233	5	G	A	0.101	0.104167	0.15314	-275.765	1e-05	0.497245	0.955888
CA9	5825970	804	4	G	A	0.144	0.0847212	0.124726	-275.766	1e-05	0.497845	0.955888
CA1	5825483|F|0-12:A>G-12:A>G	1976289	0	G	A	0.438	0.0681744	0.100928	-275.769	1e-05	0.500241	0.955888
CA1	11063160|F|0-17:G>A-17:G>A	3496051	3	G	A	0.144	-0.0816698	0.12117	-275.769	1e-05	0.501169	0.955888
CA4	10259858	17216766	5	G	A	0.173	-0.126144	0.18716	-275.769	1e-05	0.501183	0.955888
CA8	10260106	13699991	4	G	A	0.078	0.10955	0.162993	-275.771	1e-05	0.502372	0.955888
CA8	5825500|F|0-24:G>A-24:G>A	12133583	1	G	A	0.101	0.0950705	0.141521	-275.771	1e-05	0.502587	0.955888
CA9	13155093	839	7	G	A	0.164	-0.122229	0.18312	-275.774	1e-05	0.505318	0.955888
CA9	5824896	815	2	G	A	0.099	0.101359	0.152682	-275.776	1e-05	0.507632	0.955888
CA5	5826214	1227735	4	G	A	0.156	0.0801116	0.121443	-275.779	1e-05	0.510314	0.955888
CA9	5825065	755	8	A	G	0.284	0.068723	0.104323	-275.78	1e-05	0.510899	0.955888
CA7	10264409|F|0-26:A>G-26:A>G	7307415	0	G	A	0.062	-0.128756	0.196092	-275.781	1e-05	0.512269	0.955888
CA2	5824912	17372840	4	G	A	0.289	-0.0657398	0.100309	-275.782	1e-05	0.513062	0.955888
CA1	8776166|F|0-24:G>A-24:G>A	6213106	0	A	G	0.117	-0.097093	0.148233	-275.782	1e-05	0.513301	0.955888
CA4	10264203	16928513	1	G	A	0.169	-0.122464	0.1871	-275.782	1e-05	0.5136	0.955888
CA4	5825932	35085582	3	G	A	0.094	0.101943	0.155833	-275.783	1e-05	0.513832	0.955888
CA7	5825968|F|0-7:A>G-7:A>G	49545394	0	G	A	0.465	-0.0804993	0.123409	-275.784	1e-05	0.515043	0.955888
CA1	8776052	6164080	2	G	A	0.209	-0.0809583	0.125073	-275.787	1e-05	0.518269	0.955888
CA9	10268847	822	7	G	A	0.316	-0.064038	0.099167	-275.788	1e-05	0.519258	0.955888
CA2	5826068|F|0-21:G>A-21:G>A	19383755	0	G	A	0.182	-0.0933323	0.14462	-275.788	1e-05	0.519514	0.955888
CA6	5825222	17811931	4	G	A	0.122	0.0873887	0.135674	-275.789	1e-05	0.520326	0.955888
CA4	5824788	38148476	7	G	A	0.401	-0.0570532	0.0888348	-275.79	1e-05	0.521535	0.955888
CA7	10269882	39701790	1	G	A	0.055	-0.12034	0.189572	-275.795	1e-05	0.526367	0.955888
CA1	10261213	5406817	2	G	A	0.06	0.112073	0.176627	-275.795	1e-05	0.52655	0.955888
CA3	5825913|F|0-45:G>A-45:G>A	39848570	0	A	G	0.443	-0.0806503	0.127339	-275.796	1e-05	0.52731	0.955888
CA9	5825735|F|0-6:G>A-6:G>A	565	3	A	G	0.417	-0.0705415	0.111672	-275.797	1e-05	0.528394	0.955888
CA6	5825112	983387	5	G	A	0.145	-0.0854656	0.135897	-275.799	1e-05	0.530211	0.955888
CA7	5825371	23744887	3	G	A	0.199	0.0707131	0.114231	-275.805	1e-05	0.536675	0.955888
CA3	10265615	39579976	9	A	G	0.446	-0.0783764	0.127047	-275.806	1e-05	0.538074	0.955888
CA4	5824723	11114506	4	G	A	0.222	0.0646214	0.104956	-275.807	1e-05	0.538872	0.955888
CA1	5826138	2300647	8	G	A	0.5	0.0627467	0.10212	-275.808	1e-05	0.5397	0.955888
CA3	10265476	39687351	6	A	G	0.455	-0.0784224	0.127696	-275.808	1e-05	0.539903	0.955888
CA9	5825777	789	2	G	A	0.077	-0.106833	0.174041	-275.808	1e-05	0.540096	0.955888
CA7	5825968	49545394	7	A	G	0.469	-0.0727195	0.118815	-275.809	1e-05	0.541284	0.955888
CA1	15990034	5266083	3	G	A	0.061	0.10813	0.176688	-275.809	1e-05	0.541321	0.955888
CA1	5824767	2195932	6	A	G	0.472	0.061501	0.101022	-275.811	1e-05	0.543431	0.955888
CA4	5825976	35784622	2	G	A	0.121	-0.0911133	0.149819	-275.812	1e-05	0.543852	0.955888
CA2	5825410|F|0-11:A>G-11:A>G	17283455	0	G	A	0.283	-0.0631953	0.103924	-275.812	1e-05	0.543892	0.955888
CA2	5825336|F|0-63:A>G-63:A>G	17224262	0	G	A	0.288	-0.0613615	0.101113	-275.812	1e-05	0.544708	0.955888
CA9	10263568	824	9	A	G	0.183	-0.115676	0.192156	-275.815	1e-05	0.54794	0.955888
CA2	5825975|F|0-9:G>A-9:G>A	16632532	0	A	G	0.299	0.0628737	0.104885	-275.817	1e-05	0.549625	0.955888
CA5	5825178	55933645	5	G	A	0.318	0.0659385	0.110211	-275.818	1e-05	0.550397	0.955888
CA2	5826000|F|0-39:G>A-39:G>A	18060896	1	A	G	0.15	0.0733207	0.122627	-275.818	1e-05	0.550647	0.955888
CA9	15979673	827	5	G	A	0.218	-0.0770164	0.129981	-275.821	1e-05	0.554245	0.955888
CA3	5824672	34831909	3	G	A	0.403	0.0716837	0.121348	-275.822	1e-05	0.555443	0.955888
CA9	5825051	415	9	G	A	0.326	0.0544422	0.092378	-275.823	1e-05	0.556371	0.955888
CA4	10259633	16613656	3	G	A	0.188	-0.103904	0.176861	-275.824	1e-05	0.557611	0.955888
CA9	5825119|F|0-46:G>A-46:G>A	450	0	A	G	0.188	-0.106292	0.181888	-275.826	1e-05	0.559696	0.955888
CA7	5825136|F|0-16:G>A-16:G>A	19362729	0	G	A	0.215	0.0683516	0.117197	-275.827	1e-05	0.560476	0.955888
CA4	5824760	57988113	8	A	G	0.199	0.0636287	0.10919	-275.827	1e-05	0.560803	0.955888
CA4	5825916	28892017	4	G	A	0.25	-0.0926483	0.160525	-275.83	1e-05	0.564555	0.955888
CA1	5825749	2808785	6	G	A	0.343	-0.0560822	0.0973144	-275.83	1e-05	0.565133	0.955888
CA4	10268524	17266921	5	G	A	0.173	-0.106773	0.185535	-275.831	1e-05	0.565683	0.955888
CA9	5826264	192	9	A	G	0.24	-0.0986076	0.171533	-275.831	1e-05	0.566104	0.955888
CA1	8776077|F|0-27:G>A-27:G>A	1954285	1	G	A	0.434	0.0580807	0.101075	-275.831	1e-05	0.566259	0.955888
CA2	5825185|F|0-46:A>G-46:A>G	21639997	0	A	G	0.451	0.05558	0.0968591	-275.832	1e-05	0.566804	0.955888
CA1	5824749	2422819	9	A	G	0.474	0.0587926	0.102645	-275.832	1e-05	0.567513	0.955888
CA2	8822658	19713590	2	G	A	0.093	0.0875848	0.152927	-275.832	1e-05	0.567546	0.955888
CA2	8822780	19714080	2	G	A	0.093	0.0875848	0.152927	-275.832	1e-05	0.567546	0.955888
CA4	10269045	17099208	5	G	A	0.162	-0.101342	0.177671	-275.834	1e-05	0.569124	0.955888
CA1	5824960	1973037	6	A	G	0.444	0.0574011	0.100723	-275.834	1e-05	0.569461	0.955888
CA9	5824990	785	3	G	A	0.188	-0.0754609	0.132731	-275.835	1e-05	0.570388	0.955888
CA9	5825021	743	9	G	A	0.303	-0.0638401	0.112492	-275.836	1e-05	0.571077	0.955888
CA7	8776179|F|0-29:G>A-29:G>A	24054121	0	A	G	0.285	-0.0696185	0.123533	-275.838	1e-05	0.573753	0.955888
CA8	5824688	10190767	8	G	A	0.358	0.0721998	0.128253	-275.838	1e-05	0.57417	0.955888
CA1	5824774	28930289	8	G	A	0.403	-0.0678203	0.120486	-275.838	1e-05	0.57421	0.955888
CA7	5825521	23532379	9	G	A	0.486	-0.0673351	0.119883	-275.839	1e-05	0.575036	0.955888
CA1	5824685	17114651	7	A	G	0.379	-0.0522008	0.0931178	-275.839	1e-05	0.575775	0.955888
CA9	5825765	811	4	G	A	0.15	0.0687816	0.123565	-275.842	1e-05	0.578464	0.955888
CA7	8776082|F|0-13:G>A-13:G>A	49609996	7	A	G	0.458	-0.0684304	0.123056	-275.842	1e-05	0.57884	0.955888
CA4	5825434|F|0-13:G>A-13:G>A	36389456	0	G	A	0.144	-0.116773	0.21024	-275.842	1e-05	0.579293	0.955888
CA1	10268505|F|0-24:A>G-24:A>G	5276014	0	G	A	0.071	0.0961564	0.173373	-275.843	1e-05	0.579841	0.955888
CA4	10263403	11107228	5	G	A	0.19	0.0714504	0.129223	-275.844	1e-05	0.581001	0.955888
CA2	15989892	34729699	3	G	A	0.243	-0.0702182	0.127293	-275.844	1e-05	0.581889	0.955888
CA7	5825462	31071994	5	G	A	0.268	0.0670256	0.12165	-275.845	1e-05	0.582336	0.955888
CA2	5825897|F|0-55:G>A-55:G>A	37004006	0	G	A	0.489	-0.0581712	0.105644	-275.845	1e-05	0.582568	0.955888
CA9	5825907	90	9	G	A	0.486	0.0563315	0.102492	-275.846	1e-05	0.583261	0.955888
CA1	5825272|F|0-31:A>G-31:A>G	11381627	1	G	A	0.336	-0.0541507	0.0989715	-275.847	1e-05	0.584964	0.955888
CA9	5825573|F|0-23:G>A-23:G>A	30	0	G	A	0.196	0.0750705	0.137969	-275.849	1e-05	0.58704	0.955888
CA9	5825572	716	9	G	A	0.297	0.0550453	0.101367	-275.849	1e-05	0.587783	0.955888
CA2	8776009|F|0-24:G>A-24:G>A	16624759	2	A	G	0.305	0.0558129	0.103366	-275.851	1e-05	0.589897	0.955888
CA1	5826137	2300647	7	A	G	0.475	0.0546023	0.101418	-275.852	1e-05	0.590973	0.955888
CA4	5825247	35273127	9	G	A	0.417	0.0708104	0.131784	-275.852	1e-05	0.591708	0.955888
CA9	5825726	857	8	G	A	0.33	0.0614949	0.114683	-275.853	1e-05	0.59247	0.955888
CA4	5824938	11146254	0	G	A	0.228	0.0552735	0.103216	-275.853	1e-05	0.592958	0.955888
CA4	5825350|F|0-17:G>A-17:G>A	10641928	0	G	A	0.239	-0.0687446	0.128426	-275.853	1e-05	0.593112	0.955888
CA4	5825144	36552606	2	G	A	0.275	-0.0615935	0.115197	-275.854	1e-05	0.593531	0.955888
CA4	5825362|F|0-55:G>A-55:G>A	10868808	0	A	G	0.405	0.0624595	0.117689	-275.856	1e-05	0.59627	0.955888
CA9	5824939	260	3	G	A	0.265	-0.0862357	0.162509	-275.856	1e-05	0.596315	0.955888
CA4	10266958	17179825	5	G	A	0.168	-0.0962505	0.181914	-275.856	1e-05	0.597389	0.955888
CA6	5824773	63712334	6	G	A	0.449	0.0466978	0.088335	-275.857	1e-05	0.597704	0.955888
CA7	5826011	32015796	5	G	A	0.425	-0.0576109	0.109084	-275.857	1e-05	0.598058	0.955888
CA4	5825498|F|0-66:G>A-66:G>A	41474884	0	A	G	0.492	0.0715236	0.135479	-275.857	1e-05	0.598196	0.955888
CA4	5824813	35698661	6	G	A	0.253	0.0663317	0.126654	-275.859	1e-05	0.601114	0.955888
CA9	5825446|F|0-44:G>A-44:G>A	532	0	G	A	0.179	-0.0943087	0.180342	-275.86	1e-05	0.601657	0.955888
CA4	5824847	35643383	6	A	G	0.444	0.0698557	0.133978	-275.861	1e-05	0.602731	0.955888
CA1	8776076|F|0-32:A>G-32:A>G	36006079	1	G	A	0.481	-0.0575121	0.111407	-275.863	1e-05	0.606324	0.955888
CA8	5825431|F|0-60:G>A-60:G>A	6099208	0	G	A	0.332	-0.0566657	0.110645	-275.865	1e-05	0.609181	0.955888
CA1	5825487	2206056	5	G	A	0.475	0.0516451	0.10112	-275.866	1e-05	0.610164	0.955888
CA9	5824840	900	8	G	A	0.46	-0.0625089	0.122539	-275.866	1e-05	0.610595	0.955888
CA7	5826089|F|0-22:G>A-22:G>A	49556634	0	G	A	0.467	-0.0626044	0.123103	-275.867	1e-05	0.611687	0.955888
CA4	5825813|F|0-65:G>A-65:G>A	10283093	0	G	A	0.242	0.0495105	0.0978959	-275.869	1e-05	0.613653	0.955888
CA1	5824850	7456854	9	A	G	0.389	-0.0552986	0.10942	-275.869	1e-05	0.613909	0.955888
CA2	5824587	16554300	5	G	A	0.268	0.0511664	0.101431	-275.869	1e-05	0.614564	0.955888
CA2	5825799	21695074	8	G	A	0.455	0.0482317	0.0959844	-275.87	1e-05	0.615933	0.955888
CA4	5824709	10992517	5	G	A	0.408	0.0585794	0.117506	-275.872	1e-05	0.618723	0.955888
CA4	5825707|F|0-28:A>G-28:A>G	51184153	0	G	A	0.141	-0.105088	0.210798	-275.872	1e-05	0.618724	0.955888
CA4	10263401	10798714	3	G	A	0.238	-0.0634904	0.127509	-275.873	1e-05	0.619143	0.955888
CA5	10261992	1128296	1	G	A	0.093	-0.0740711	0.149947	-275.875	1e-05	0.62192	0.955888
CA4	5825532|F|0-54:G>A-54:G>A	8517888	2	G	A	0.492	0.0444873	0.090466	-275.876	1e-05	0.62349	0.955888
CA1	23870854|F|0-36:A>G-36:A>G	40960229	7	A	G	0.054	-0.0975743	0.201653	-275.879	1e-05	0.629064	0.955888
CA6	5824883	60091217	2	G	A	0.077	0.0764352	0.157979	-275.879	1e-05	0.629093	0.955888
CA2	5825673|F|0-30:A>G-30:A>G	17992885	5	G	A	0.291	-0.0499257	0.103701	-275.881	1e-05	0.630788	0.955888
CA1	5824777	2731553	4	G	A	0.283	0.0474175	0.0985444	-275.881	1e-05	0.630974	0.955888
CA2	5825337	17224262	3	G	A	0.298	-0.0476306	0.0992808	-275.881	1e-05	0.631983	0.955888
CA1	5825005	23931680	8	A	G	0.301	-0.0490282	0.102521	-275.882	1e-05	0.63307	0.955888
CA8	10269749	19126958	5	G	A	0.251	0.0599093	0.125748	-275.883	1e-05	0.634351	0.955888
CA4	10265542	10683799	7	G	A	0.232	-0.0609972	0.128065	-275.883	1e-05	0.63444	0.955888
CA6	5824919	997919	4	G	A	0.133	-0.0674729	0.142252	-275.884	1e-05	0.635847	0.955888
CA9	10265753	88	9	G	A	0.469	0.0486648	0.102763	-275.884	1e-05	0.636386	0.955888
CA9	5825119	837	4	G	A	0.178	-0.0914022	0.193081	-275.884	1e-05	0.63651	0.955888
CA4	5826161	57833901	4	G	A	0.156	0.0554876	0.117908	-275.886	1e-05	0.638495	0.955888
CA6	5825871	987444	7	G	A	0.141	-0.0650388	0.138959	-275.887	1e-05	0.64032	0.955888
CA6	5824916	1012880	4	G	A	0.139	-0.0641722	0.137979	-275.888	1e-05	0.642431	0.955888
CA9	5824962	735	8	G	A	0.227	0.0675579	0.145264	-275.888	1e-05	0.642444	0.955888
CA5	5824942	55933606	7	G	A	0.322	0.0506804	0.109592	-275.889	1e-05	0.644321	0.955888
CA4	5824741	12166986	7	G	A	0.232	0.0485948	0.10559	-275.891	1e-05	0.645913	0.955888
CA9	15990583	955	3	G	A	0.088	-0.07244	0.158238	-275.892	1e-05	0.647654	0.955888
CA4	15979637	34221361	2	G	A	0.137	-0.0995362	0.218494	-275.893	1e-05	0.649258	0.955888
CA1	5826146|F|0-16:A>G-16:A>G	1886205	0	G	A	0.459	0.0460197	0.10139	-275.893	1e-05	0.650456	0.955888
CA9	10260146	870	3	G	A	0.088	-0.0686473	0.152393	-275.895	1e-05	0.652919	0.955888
CA4	10269416	35906017	4	G	A	0.111	-0.0686846	0.153572	-275.896	1e-05	0.655234	0.955888
CA8	10260149	12244998	5	G	A	0.095	-0.0638509	0.143401	-275.897	1e-05	0.656666	0.955888
CA4	23870354	34394408	2	G	A	0.137	-0.0964277	0.219452	-275.9	1e-05	0.660897	0.955888
CA7	5825122	20732178	8	G	A	0.426	0.0443112	0.101615	-275.901	1e-05	0.66331	0.955888
CA4	5825486|F|0-48:G>A-48:G>A	10588881	0	G	A	0.242	-0.0558582	0.128416	-275.902	1e-05	0.6641	0.955888
CA9	15979636	947	4	G	A	0.139	-0.0953966	0.221192	-275.903	1e-05	0.666778	0.955888
CA1	5824768	34376121	7	G	A	0.384	0.0444666	0.103726	-275.905	1e-05	0.668659	0.955888
CA7	5825520	23532379	7	G	A	0.497	0.0505888	0.119296	-275.906	1e-05	0.672027	0.955888
CA4	5825814	10283093	5	G	A	0.235	0.0419487	0.0992342	-275.907	1e-05	0.673001	0.955888
CA7	5824707	47965361	8	A	G	0.466	0.0402819	0.0952937	-275.907	1e-05	0.673009	0.955888
CA9	5825045	261	8	A	G	0.239	-0.0705257	0.166936	-275.907	1e-05	0.673185	0.955888
CA7	5824852	32065152	4	G	A	0.422	-0.0463945	0.10988	-275.907	1e-05	0.673363	0.955888
CA1	8776042|F|0-27:G>A-27:G>A	6247924	4	G	A	0.208	-0.0534758	0.126835	-275.908	1e-05	0.673807	0.955888
CA9	10263406	903	5	G	A	0.179	-0.0547358	0.13067	-275.909	1e-05	0.675799	0.955888
CA4	5825094	53238725	2	G	A	0.132	0.0531335	0.127016	-275.909	1e-05	0.67621	0.955888
CA4	10258911	16633965	4	G	A	0.178	-0.0756822	0.181786	-275.91	1e-05	0.677667	0.955888
CA2	5825858	16754635	7	G	A	0.294	0.0430058	0.103374	-275.91	1e-05	0.677889	0.955888
CA4	5825624|F|0-49:A>G-49:A>G	34124952	0	G	A	0.139	-0.0907226	0.218418	-275.91	1e-05	0.678371	0.955888
CA2	8822594	18429931	9	G	A	0.36	0.0377292	0.091494	-275.911	1e-05	0.68056	0.955888
CA9	10262004	832	3	G	A	0.199	-0.0437517	0.106181	-275.911	1e-05	0.680794	0.955888
CA9	10266901	899	1	G	A	0.066	0.0718432	0.175456	-275.913	1e-05	0.682686	0.955888
CA4	5825733	55426696	3	G	A	0.144	-0.0523036	0.128337	-275.913	1e-05	0.684089	0.955888
CA1	5824664	2711085	4	G	A	0.272	0.0404837	0.0997092	-275.914	1e-05	0.685212	0.955888
CA9	5826224	843	5	G	A	0.089	-0.0653338	0.161258	-275.914	1e-05	0.685849	0.955888
CA9	10260105	225	7	G	A	0.311	0.0377887	0.09341	-275.915	1e-05	0.686291	0.955888
CA9	5825628	728	9	G	A	0.463	0.0353271	0.0874228	-275.915	1e-05	0.686623	0.955888
CA1	8822599	6193791	3	G	A	0.127	-0.0556068	0.137611	-275.915	1e-05	0.686629	0.955888
CA4	5825470|F|0-46:A>G-46:A>G	8574813	0	G	A	0.473	0.0363178	0.0902046	-275.915	1e-05	0.687708	0.955888
CA6	5825522	63609170	7	G	A	0.441	0.0355817	0.088496	-275.916	1e-05	0.688108	0.955888
CA6	5825865	18062979	7	G	A	0.153	0.0506807	0.126482	-275.916	1e-05	0.689119	0.955888
CA6	5824914	947055	7	G	A	0.124	-0.0571151	0.143046	-275.917	1e-05	0.690161	0.955888
CA4	11063857|F|0-51:A>G-51:A>G	11473614	0	G	A	0.188	-0.0513656	0.129576	-275.918	1e-05	0.69227	0.955888
CA1	5825568|F|0-48:A>G-48:A>G	11339523	0	A	G	0.329	-0.0394595	0.0999137	-275.918	1e-05	0.693358	0.955888
CA6	10260040	18499646	1	G	A	0.077	0.0635216	0.161037	-275.919	1e-05	0.693713	0.955888
CA9	5826148|F|0-18:G>A-18:G>A	438	0	A	G	0.147	-0.0595123	0.15192	-275.92	1e-05	0.695717	0.955888
CA6	5825180	994892	4	G	A	0.133	-0.0539282	0.137993	-275.92	1e-05	0.696404	0.955888
CA7	5825827	32055213	3	G	A	0.42	-0.04225	0.108948	-275.921	1e-05	0.698622	0.955888
CA6	5825648	60480736	5	G	A	0.128	0.0537911	0.141911	-275.925	1e-05	0.7051	0.955888
CA7	5825380|F|0-7:G>A-7:G>A	9952917	0	G	A	0.166	0.0485466	0.128702	-275.925	1e-05	0.706467	0.955888
CA4	5824565	36627478	7	G	A	0.322	-0.0434684	0.115962	-275.926	1e-05	0.708212	0.955888
CA9	5825628|F|0-66:G>A-66:G>A	511	0	A	G	0.47	0.0323441	0.0867479	-275.927	1e-05	0.709697	0.955888
CA5	23870317	27584466	5	G	A	0.19	-0.0504923	0.136113	-275.928	1e-05	0.711105	0.955888
CA9	5825047	887	3	G	A	0.072	0.0610366	0.164614	-275.928	1e-05	0.711232	0.955888
CA6	5826136|F|0-50:A>G-50:A>G	59999441	0	G	A	0.228	-0.0422843	0.114077	-275.928	1e-05	0.711323	0.955888
CA9	5824581	746	3	G	A	0.171	0.0503753	0.136352	-275.928	1e-05	0.712227	0.955888
CA4	5824730	36007288	2	G	A	0.104	-0.0563727	0.155289	-275.93	1e-05	0.717018	0.955888
CA6	5825784	18499596	6	G	A	0.079	0.0582379	0.161221	-275.931	1e-05	0.718351	0.955888
CA1	8775999|F|0-66:G>A-66:G>A	40993916	1	G	A	0.24	-0.0433518	0.120844	-275.932	1e-05	0.720208	0.955888
CA7	5824570	20730537	7	A	G	0.407	0.0362706	0.10165	-275.933	1e-05	0.721646	0.955888
CA9	15979851	945	5	G	A	0.14	-0.0774289	0.218123	-275.933	1e-05	0.723022	0.955888
CA9	5825941	729	5	G	A	0.235	0.0484844	0.136653	-275.933	1e-05	0.723155	0.955888
CA1	5825050	2268857	5	G	A	0.48	0.0358634	0.101277	-275.934	1e-05	0.723669	0.955888
CA9	10260073	793	8	A	G	0.438	0.0351897	0.09952	-275.934	1e-05	0.724057	0.955888
CA9	5825682|F|0-11:G>A-11:G>A	538	0	A	G	0.44	0.0314201	0.0890994	-275.934	1e-05	0.724771	0.955888
CA1	8776064|F|0-37:G>A-37:G>A	2346551	7	A	G	0.469	0.0355963	0.100962	-275.934	1e-05	0.724823	0.955888
CA8	5825348|F|0-57:A>G-57:A>G	10347833	0	G	A	0.052	-0.0766637	0.218607	-275.935	1e-05	0.726229	0.955888
CA4	5824800	10970309	9	A	G	0.417	0.0415421	0.118463	-275.935	1e-05	0.726242	0.955888
CA7	5824634	31072056	4	G	A	0.278	0.0423094	0.120907	-275.935	1e-05	0.726797	0.955888
CA3	5825400|F|0-63:A>G-63:A>G	48122030	0	A	G	0.334	0.0379981	0.108716	-275.935	1e-05	0.72711	0.955888
CA4	15979328	51146984	3	G	A	0.138	-0.0758589	0.21875	-275.936	1e-05	0.729159	0.955888
CA2	5825135	17107922	8	G	A	0.466	0.0308983	0.0891361	-275.936	1e-05	0.729265	0.955888
CA6	5825492	63136941	9	G	A	0.429	0.0309036	0.0896513	-275.937	1e-05	0.730716	0.955888
CA7	5825313|F|0-14:A>G-14:A>G	44534660	0	G	A	0.318	-0.0319543	0.092944	-275.937	1e-05	0.731397	0.955888
CA9	5824555	89	8	G	A	0.477	0.0346516	0.102021	-275.939	1e-05	0.734516	0.955888
CA9	5824841	800	6	A	G	0.489	-0.0344808	0.101672	-275.939	1e-05	0.734901	0.955888
CA6	5825649	60606454	2	G	A	0.143	-0.0466544	0.138275	-275.94	1e-05	0.736206	0.955888
CA4	5825139|F|0-55:G>A-55:G>A	3890849	0	G	A	0.168	0.0407769	0.120932	-275.94	1e-05	0.736368	0.955888
CA9	8822617	841	1	G	A	0.055	0.0653195	0.196141	-275.941	1e-05	0.739505	0.955888
CA4	8776019|F|0-15:G>A-15:G>A	11097051	2	A	G	0.409	0.039176	0.117892	-275.941	1e-05	0.740045	0.955888
CA3	5824785	10175279	3	G	A	0.276	0.0399072	0.120094	-275.941	1e-05	0.74005	0.955888
CA4	23870345	34577234	3	G	A	0.122	0.069189	0.2089	-275.942	1e-05	0.740874	0.955888
CA3	5825585|F|0-50:A>G-50:A>G	31644005	0	G	A	0.128	-0.0424531	0.128226	-275.942	1e-05	0.74097	0.955888
CA1	8822586	1061039	1	G	A	0.082	-0.0501792	0.15254	-275.942	1e-05	0.74257	0.955888
CA6	5824884	60530965	4	G	A	0.133	-0.0469767	0.143254	-275.943	1e-05	0.743349	0.955888
CA4	10264963	10584740	5	G	A	0.235	-0.0416969	0.127158	-275.943	1e-05	0.743358	0.955888
CA6	5824976	20524867	4	G	A	0.283	0.0382013	0.116736	-275.943	1e-05	0.743863	0.955888
CA1	8822754	1057324	2	G	A	0.082	-0.0498889	0.152656	-275.943	1e-05	0.744194	0.955888
CA7	5825763	20291617	7	G	A	0.379	0.0308639	0.0961785	-275.945	1e-05	0.748657	0.955888
CA3	10269196	49625766	0	G	A	0.065	-0.0592922	0.185631	-275.945	1e-05	0.749787	0.955888
CA7	5825523|F|0-56:G>A-56:G>A	31101305	1	G	A	0.273	0.0392618	0.123758	-275.946	1e-05	0.751424	0.955888
CA1	5825697|F|0-33:G>A-33:G>A	36291294	0	G	A	0.503	0.0347077	0.110483	-275.947	1e-05	0.753775	0.955888
CA9	5826092	927	2	G	A	0.121	0.0411434	0.131101	-275.947	1e-05	0.754013	0.955888
CA2	5824827	21946395	4	G	A	0.061	0.0554233	0.176765	-275.947	1e-05	0.754232	0.955888
CA1	5824721	34623693	9	G	A	0.469	-0.0348315	0.111139	-275.947	1e-05	0.754336	0.955888
CA1	15990196|F|0-51:G>A-51:G>A	6194782	1	G	A	0.085	-0.0519573	0.16599	-275.947	1e-05	0.754632	0.955888
CA6	5825141	60227861	2	G	A	0.066	0.0537595	0.172442	-275.948	1e-05	0.755589	0.955888
CA4	10263411	10683758	5	G	A	0.24	-0.0392276	0.127908	-275.949	1e-05	0.759437	0.955888
CA6	5825806|F|0-26:G>A-26:G>A	62558978	0	G	A	0.185	0.0414198	0.13552	-275.95	1e-05	0.760234	0.955888
CA9	5825310	814	9	G	A	0.474	0.0317438	0.103982	-275.95	1e-05	0.760505	0.955888
CA8	5824791	13667158	6	A	G	0.382	0.028268	0.0931149	-275.95	1e-05	0.761797	0.955888
CA4	5825278|F|0-60:A>G-60:A>G	36200340	1	G	A	0.235	-0.0381138	0.126055	-275.951	1e-05	0.762727	0.955888
CA4	23871260	34317964	4	G	A	0.133	-0.0630985	0.209446	-275.951	1e-05	0.763561	0.955888
CA1	5824891	11381152	5	G	A	0.33	-0.0302226	0.100384	-275.951	1e-05	0.763709	0.955888
CA2	5825515|F|0-12:A>G-12:A>G	18060830	0	G	A	0.231	0.0322981	0.108719	-275.952	1e-05	0.766749	0.955888
CA9	8822693	724	8	G	A	0.415	0.0311712	0.108457	-275.955	1e-05	0.774132	0.955888
CA4	5824756	35698732	2	G	A	0.181	0.0376601	0.136149	-275.958	1e-05	0.782398	0.955888
CA6	5825647	60606521	4	G	A	0.139	-0.0385018	0.139369	-275.958	1e-05	0.782667	0.955888
CA6	5825389|F|0-39:A>G-39:A>G	60122125	2	G	A	0.091	0.0422394	0.153587	-275.959	1e-05	0.783616	0.955888
CA4	5824600	49813657	7	G	A	0.333	-0.0342595	0.125366	-275.959	1e-05	0.784954	0.955888
CA4	10261490	34541003	3	G	A	0.138	-0.0589832	0.219746	-275.96	1e-05	0.788687	0.955888
CA8	10269454	12225162	3	G	A	0.11	-0.035797	0.134137	-275.961	1e-05	0.789875	0.955888
CA5	5825305|F|0-32:G>A-32:G>A	11260770	0	G	A	0.182	-0.0299664	0.112305	-275.961	1e-05	0.789906	0.955888
CA6	5824920	1051959	3	G	A	0.166	-0.0341805	0.12821	-275.961	1e-05	0.790083	0.955888
CA6	5825698	63086936	9	A	G	0.406	0.0240672	0.0904158	-275.961	1e-05	0.790402	0.955888
CA3	5826056	52693232	7	G	A	0.22	-0.0290534	0.109896	-275.962	1e-05	0.791797	0.955888
CA4	10269621	11301501	9	A	G	0.194	-0.0334515	0.128555	-275.962	1e-05	0.794998	0.955888
CA1	5824790	34376055	6	G	A	0.388	0.0266992	0.103946	-275.963	1e-05	0.797583	0.955888
CA7	5824803	20730537	5	G	A	0.436	0.0257002	0.100085	-275.963	1e-05	0.797639	0.955888
CA1	5824959	4179724	7	A	G	0.39	0.0237586	0.0928455	-275.964	1e-05	0.798325	0.955888
CA8	10259444	12466949	8	A	G	0.125	-0.0329107	0.128817	-275.964	1e-05	0.79864	0.955888
CA6	5825484|F|0-43:A>G-43:A>G	59999332	0	G	A	0.22	-0.0282273	0.113172	-275.965	1e-05	0.80332	0.955888
CA7	5824815	32096063	4	G	A	0.422	-0.0271553	0.109216	-275.966	1e-05	0.803923	0.955888
CA3	5825400	48122030	9	G	A	0.309	0.027059	0.10934	-275.966	1e-05	0.804823	0.955888
CA3	13155344|F|0-61:G>A-61:G>A	47509465	3	G	A	0.298	0.0281392	0.11427	-275.966	1e-05	0.805768	0.955888
CA6	5825838|F|0-66:G>A-66:G>A	63067308	0	A	G	0.427	0.0222347	0.0903565	-275.966	1e-05	0.805902	0.955888
CA6	5825307|F|0-12:A>G-12:A>G	63408768	0	G	A	0.435	0.021897	0.0900729	-275.967	1e-05	0.808202	0.955888
CA6	5825321|F|0-19:A>G-19:A>G	63659763	2	A	G	0.431	0.0220027	0.090539	-275.967	1e-05	0.808268	0.955888
CA6	5824824	63722541	7	A	G	0.435	0.0214477	0.0891006	-275.967	1e-05	0.810051	0.955888
CA2	11063680|F|0-37:G>A-37:G>A	21148420	2	A	G	0.066	0.0436843	0.181786	-275.967	1e-05	0.810366	0.955888
CA3	5825893|F|0-15:A>G-15:A>G	49659320	0	G	A	0.062	-0.0472999	0.197266	-275.968	1e-05	0.810776	0.955888
CA4	5824832	15505538	6	G	A	0.494	0.0249647	0.106969	-275.969	1e-05	0.815729	0.955888
CA6	5824598	60359331	5	G	A	0.229	-0.0247522	0.106105	-275.969	1e-05	0.815809	0.955888
CA6	5826029|F|0-26:G>A-26:G>A	63086870	0	G	A	0.424	0.0208747	0.0906474	-275.97	1e-05	0.818133	0.955888
CA6	5825269|F|0-49:G>A-49:G>A	63834436	0	A	G	0.438	0.0204744	0.0894175	-275.97	1e-05	0.819148	0.955888
CA2	5825281	17214862	6	G	A	0.298	-0.0226052	0.100522	-275.971	1e-05	0.822329	0.955888
CA2	5824720	16554366	5	G	A	0.263	0.0227066	0.102153	-275.972	1e-05	0.824349	0.955888
CA6	11062423	29269163	7	G	A	0.249	0.0216017	0.0986414	-275.972	1e-05	0.826904	0.955888
CA4	5824651	35379834	5	G	A	0.352	0.025049	0.114443	-275.972	1e-05	0.826994	0.955888
CA8	5825797|F|0-52:A>G-52:A>G	12366660	0	A	G	0.12	-0.0283284	0.129762	-275.973	1e-05	0.827434	0.955888
CA4	5825903	35382486	3	A	G	0.343	0.0250106	0.114929	-275.973	1e-05	0.827972	0.955888
CA4	5825792	55300595	9	A	G	0.137	0.0276646	0.128829	-275.973	1e-05	0.830214	0.955888
CA3	5825392	48116041	4	G	A	0.344	0.0228565	0.106446	-275.973	1e-05	0.830225	0.955888
CA4	5825147	36041411	9	G	A	0.211	0.0285699	0.13324	-275.973	1e-05	0.830459	0.955888
CA8	5825887	12054523	5	G	A	0.363	0.0259007	0.121752	-275.974	1e-05	0.831776	0.955888
CA7	5825848	23532313	8	A	G	0.494	-0.0257441	0.121516	-275.974	1e-05	0.832458	0.955888
CA1	5824991	3068770	5	G	A	0.274	0.0212159	0.100159	-275.974	1e-05	0.832486	0.955888
CA1	5825172	7475256	9	G	A	0.406	-0.0240147	0.113857	-275.974	1e-05	0.833189	0.955888
CA4	5824733	28254517	6	G	A	0.472	0.0266904	0.12699	-275.974	1e-05	0.833767	0.955888
CA9	5824888	886	1	G	A	0.077	-0.0335966	0.160578	-275.974	1e-05	0.834511	0.955888
CA1	5825655|F|0-34:G>A-34:G>A	3093579	0	A	G	0.269	0.0212675	0.103076	-275.975	1e-05	0.836768	0.955888
CA7	5825186|F|0-42:A>G-42:A>G	24181370	0	A	G	0.277	0.0255179	0.123847	-275.975	1e-05	0.836989	0.955888
CA9	5825791	817	9	G	A	0.251	-0.0206164	0.100322	-275.975	1e-05	0.837412	0.955888
CA9	5825355	790	9	A	G	0.234	-0.026411	0.128843	-275.975	1e-05	0.837814	0.955888
CA6	5825288|F|0-63:A>G-63:A>G	60208347	1	G	A	0.077	0.0331061	0.163811	-275.976	1e-05	0.840068	0.955888
CA9	5825003	844	3	G	A	0.077	-0.0345547	0.172379	-275.976	1e-05	0.841349	0.955888
CA4	5826162	57833900	8	G	A	0.148	0.0238942	0.12157	-275.977	1e-05	0.844403	0.955888
CA4	5825773	49813723	8	G	A	0.358	-0.0246594	0.125694	-275.977	1e-05	0.844686	0.955888
CA7	5825849	23532313	5	A	G	0.497	0.0239702	0.122488	-275.977	1e-05	0.84507	0.955888
CA1	5824911	40070605	4	G	A	0.133	0.0244964	0.125994	-275.978	1e-05	0.846062	0.955888
CA9	5824989	787	8	G	A	0.477	-0.019694	0.102138	-275.978	1e-05	0.84732	0.955888
CA1	5825329	2976397	5	G	A	0.279	0.0190909	0.0992935	-275.978	1e-05	0.847749	0.955888
CA6	5825886|F|0-26:G>A-26:G>A	63122165	0	G	A	0.432	0.0172566	0.0900633	-275.978	1e-05	0.848267	0.955888
CA9	10261997	809	3	G	A	0.055	0.0376034	0.198811	-275.978	1e-05	0.850195	0.955888
CA9	10260139	810	3	G	A	0.055	0.0376034	0.198811	-275.978	1e-05	0.850195	0.955888
CA4	5826143	3306051	4	G	A	0.244	0.0261671	0.138412	-275.978	1e-05	0.850265	0.955888
CA6	5825519|F|0-12:A>G-12:A>G	63397897	0	A	G	0.44	0.0166552	0.0897031	-275.979	1e-05	0.852912	0.955888
CA7	5826012|F|0-30:A>G-30:A>G	24065749	0	A	G	0.277	-0.0230259	0.124392	-275.979	1e-05	0.853353	0.955888
CA5	10269845	63843329	6	A	G	0.472	-0.0181836	0.0988226	-275.979	1e-05	0.854218	0.955888
CA3	23870846|F|0-55:A>G-55:A>G	39341787	0	A	G	0.139	-0.0224839	0.123249	-275.98	1e-05	0.855453	0.955888
CA1	5825414|F|0-44:G>A-44:G>A	11110172	0	G	A	0.125	0.02737	0.150251	-275.98	1e-05	0.855661	0.955888
CA4	5826006|F|0-6:A>G-6:A>G	8425679	0	G	A	0.462	0.0165544	0.0909711	-275.98	1e-05	0.855808	0.955888
CA9	5824744	774	7	G	A	0.492	-0.0190761	0.108152	-275.981	1e-05	0.860191	0.955888
CA4	10266453	11107900	4	G	A	0.183	0.0227926	0.129636	-275.981	1e-05	0.860633	0.955888
CA4	5825264	36448528	4	G	A	0.228	0.022636	0.128928	-275.981	1e-05	0.860828	0.955888
CA4	5826212	36231643	7	G	A	0.226	-0.0221639	0.126636	-275.981	1e-05	0.861261	0.955888
CA6	5826177|F|0-51:A>G-51:A>G	8916791	0	G	A	0.234	-0.0203491	0.116859	-275.981	1e-05	0.861956	0.955888
CA4	5826174|F|0-56:A>G-56:A>G	57160384	0	G	A	0.155	-0.0210045	0.12137	-275.981	1e-05	0.862797	0.955888
CA1	11063716|F|0-49:G>A-49:G>A	38421691	6	G	A	0.433	0.0184117	0.106625	-275.981	1e-05	0.863099	0.955888
CA9	5824992	748	7	G	A	0.243	-0.0278775	0.162858	-275.982	1e-05	0.864277	0.955888
CA6	5825202|F|0-67:G>A-67:G>A	63212002	0	A	G	0.413	0.0152901	0.0895902	-275.982	1e-05	0.864677	0.955888
CA4	5825883|F|0-60:G>A-60:G>A	36111687	0	G	A	0.231	-0.0212804	0.12827	-275.983	1e-05	0.868419	0.955888
CA1	5825655	3093579	5	G	A	0.274	0.0160562	0.0999224	-275.983	1e-05	0.87252	0.955888
CA3	10266665	48077195	4	G	A	0.344	-0.0171373	0.106912	-275.983	1e-05	0.87283	0.955888
CA6	5826132|F|0-55:G>A-55:G>A	63098629	0	A	G	0.421	0.0142322	0.0902033	-275.984	1e-05	0.874808	0.955888
CA3	5825335	48122096	4	G	A	0.339	0.0165063	0.106868	-275.985	1e-05	0.877424	0.955888
CA6	5826182|F|0-7:G>A-7:G>A	44435171	0	A	G	0.345	-0.0417375	0.271999	-275.985	1e-05	0.878217	0.955888
CA6	10260136	50199025	7	G	A	0.39	-0.0144422	0.094275	-275.985	1e-05	0.878418	0.955888
CA4	10268338	17083179	3	G	A	0.171	-0.0282395	0.186117	-275.985	1e-05	0.87957	0.955888
CA1	5825971|F|0-20:A>G-20:A>G	36288539	0	A	G	0.47	0.0172567	0.114232	-275.985	1e-05	0.880092	0.955888
CA4	11064111|F|0-36:A>G-36:A>G	37829943	0	A	G	0.253	0.0189638	0.127814	-275.985	1e-05	0.882217	0.955888
CA1	23870746|F|0-67:G>A-67:G>A	43496496	9	A	G	0.089	-0.0286675	0.194668	-275.986	1e-05	0.883089	0.955888
CA3	10265755	35250197	0	G	A	0.076	0.0242216	0.164589	-275.986	1e-05	0.883168	0.955888
CA6	5824987	1051932	4	G	A	0.183	-0.0184218	0.12519	-275.986	1e-05	0.883177	0.955888
CA6	5825587|F|0-38:G>A-38:G>A	63662241	0	A	G	0.438	0.0131791	0.0896766	-275.986	1e-05	0.883326	0.955888
CA1	5825611|F|0-68:G>A-68:G>A	1709416	0	G	A	0.416	-0.0150354	0.10246	-275.986	1e-05	0.883499	0.955888
CA6	5824624	63401364	7	G	A	0.446	0.0130096	0.0892345	-275.986	1e-05	0.884249	0.955888
CA4	5824974	41088142	5	G	A	0.257	-0.0226525	0.155661	-275.986	1e-05	0.88446	0.955888
CA1	8822601	1061098	1	G	A	0.077	0.0228924	0.157555	-275.986	1e-05	0.884638	0.955888
CA2	5825108	17983821	8	G	A	0.301	-0.0145946	0.100925	-275.986	1e-05	0.885182	0.955888
CA4	10258206	36128853	9	G	A	0.314	-0.0134815	0.0941807	-275.986	1e-05	0.886336	0.955888
CA4	5825627|F|0-19:G>A-19:G>A	37132086	0	G	A	0.082	0.0234422	0.164749	-275.986	1e-05	0.88701	0.955888
CA9	5825355|F|0-8:A>G-8:A>G	569	0	G	A	0.231	-0.0180018	0.127031	-275.986	1e-05	0.887467	0.955888
CA5	5826026|F|0-42:G>A-42:G>A	16141765	0	G	A	0.079	0.0231118	0.163129	-275.986	1e-05	0.887493	0.955888
CA4	10264226	37797596	4	G	A	0.256	-0.0176161	0.124809	-275.986	1e-05	0.887914	0.955888
CA2	5825219	21432604	1	G	A	0.071	0.0240372	0.170423	-275.986	1e-05	0.887993	0.955888
CA9	10258659	897	1	G	A	0.071	0.0240372	0.170423	-275.986	1e-05	0.887993	0.955888
CA4	5824873	36128919	6	G	A	0.337	-0.0125202	0.0918665	-275.987	1e-05	0.891747	0.955888
CA5	5825935|F|0-61:A>G-61:A>G	11528264	0	G	A	0.182	-0.0152322	0.11388	-275.988	1e-05	0.893745	0.955888
CA1	5824955	35008794	5	G	A	0.486	-0.0148819	0.111972	-275.988	1e-05	0.894415	0.955888
CA5	5824635	28004396	3	G	A	0.144	-0.0163962	0.124314	-275.988	1e-05	0.895216	0.955888
CA8	10260128	12458636	2	G	A	0.126	-0.0165722	0.126462	-275.988	1e-05	0.895886	0.955888
CA4	15979082	39769891	9	A	G	0.143	0.0280998	0.216961	-275.988	1e-05	0.897094	0.955888
CA3	11064378|F|0-13:A>G-13:A>G	49579599	0	G	A	0.068	0.025371	0.19841	-275.988	1e-05	0.898393	0.955888
CA9	5824782	767	9	G	A	0.486	-0.0139387	0.110247	-275.988	1e-05	0.899532	0.955888
CA5	10268324|F|0-31:G>A-31:G>A	11454281	0	A	G	0.182	-0.0143182	0.113344	-275.988	1e-05	0.899615	0.955888
CA4	5825285	3287742	8	A	G	0.216	0.0178786	0.145666	-275.989	1e-05	0.902452	0.955888
CA6	5825394|F|0-27:A>G-27:A>G	63189184	0	A	G	0.413	0.0109851	0.0896858	-275.989	1e-05	0.902652	0.955888
CA1	5825650	39525756	2	G	A	0.082	0.0206107	0.170681	-275.989	1e-05	0.904019	0.955888
CA1	5825150|F|0-67:A>G-67:A>G	1709482	0	G	A	0.405	-0.0126608	0.105286	-275.989	1e-05	0.904418	0.955888
CA2	10267019|F|0-16:G>A-16:G>A	21375677	0	G	A	0.073	-0.02011	0.168513	-275.989	1e-05	0.90514	0.955888
CA3	8822706	51239191	9	G	A	0.257	0.0128279	0.107914	-275.989	1e-05	0.90551	0.955888
CA2	10257837	21145265	1	G	A	0.055	0.0224181	0.192053	-275.99	1e-05	0.907205	0.956063
CA2	5825219|F|0-10:G>A-10:G>A	21432604	0	A	G	0.071	0.0195596	0.170469	-275.99	1e-05	0.908779	0.956063
CA9	10262003	862	4	G	A	0.083	0.0191013	0.167904	-275.99	1e-05	0.909552	0.956063
CA2	5825331|F|0-60:G>A-60:G>A	18479084	0	G	A	0.209	0.0121456	0.109045	-275.99	1e-05	0.911438	0.956686
CA9	5825111	848	7	G	A	0.294	-0.0109282	0.100429	-275.99	1e-05	0.91347	0.957114
CA9	10261998	834	3	G	A	0.188	0.0116978	0.108715	-275.991	1e-05	0.914432	0.957114
CA4	10266676	11301501	4	G	A	0.183	-0.0133833	0.127666	-275.991	1e-05	0.916627	0.958057
CA4	10258962	17002270	6	G	A	0.18	-0.0181229	0.178186	-275.991	1e-05	0.919102	0.959288
CA9	5825428	868	7	G	A	0.322	0.010547	0.108828	-275.992	1e-05	0.922902	0.961898
CA4	10263407	10798680	4	G	A	0.239	-0.0114976	0.128288	-275.992	1e-05	0.928686	0.966565
CA2	5824918	17568124	6	G	A	0.275	-0.00871803	0.103379	-275.993	1e-05	0.932887	0.969231
CA4	5824678	10902615	7	A	G	0.424	0.00994361	0.119663	-275.993	1e-05	0.933867	0.969231
CA9	5825720|F|0-16:G>A-16:G>A	546	3	G	A	0.273	-0.00805771	0.103457	-275.993	1e-05	0.938006	0.972069
CA6	5826079	63067374	9	G	A	0.44	0.006797	0.0890298	-275.993	1e-05	0.939229	0.972069
CA1	5825513|F|0-30:A>G-30:A>G	1099848	4	G	A	0.097	-0.0104685	0.145784	-275.994	1e-05	0.942834	0.973272
CA5	5825936|F|0-29:A>G-29:A>G	5488532	0	G	A	0.215	0.00836704	0.116903	-275.994	1e-05	0.943021	0.973272
CA1	5825309	2215626	8	A	G	0.46	0.00681178	0.100733	-275.994	1e-05	0.946162	0.975153
CA9	5825096	821	7	G	A	0.107	0.00902578	0.144021	-275.994	1e-05	0.950099	0.977027
CA2	5825382|F|0-64:A>G-64:A>G	18378775	0	A	G	0.348	0.0057808	0.0932174	-275.995	1e-05	0.95062	0.977027
CA6	5825212|F|0-23:A>G-23:A>G	61858016	0	A	G	0.141	-0.0078063	0.134883	-275.995	1e-05	0.953913	0.979051
CA6	5825200|F|0-33:G>A-33:G>A	63086654	0	G	A	0.429	0.00495521	0.0899837	-275.995	1e-05	0.956145	0.979056
CA6	5826017|F|0-31:A>G-31:A>G	13896382	0	G	A	0.239	-0.00677818	0.124277	-275.995	1e-05	0.956565	0.979056
CA3	5825184|F|0-30:A>G-30:A>G	60885533	1	A	G	0.224	-0.00523697	0.114627	-275.995	1e-05	0.963611	0.983829
CA6	5825058	38937224	7	A	G	0.345	-0.00611869	0.134953	-275.995	1e-05	0.963887	0.983829
CA9	5824593	715	9	G	A	0.389	0.00367247	0.0997539	-275.996	1e-05	0.970673	0.989391
CA7	23870368	46636177	3	G	A	0.055	-0.00696296	0.212169	-275.996	1e-05	0.973856	0.991259
CA6	5826069|F|0-33:G>A-33:G>A	63609236	0	A	G	0.438	0.00268729	0.0902504	-275.996	1e-05	0.976279	0.991259
CA4	5825297|F|0-61:G>A-61:G>A	3303620	0	G	A	0.223	0.00434755	0.147537	-275.996	1e-05	0.976524	0.991259
CA1	8776116|F|0-65:G>A-65:G>A	36291329	1	A	G	0.489	-0.00309647	0.111521	-275.996	1e-05	0.97788	0.991275
CA4	5825902	35382486	2	G	A	0.346	0.00225741	0.114401	-275.996	1e-05	0.984279	0.993101
CA9	5824949	121	8	G	A	0.307	0.00198888	0.101373	-275.996	1e-05	0.984369	0.993101
CA9	8822600	874	2	G	A	0.071	-0.00292065	0.162107	-275.996	1e-05	0.985645	0.993101
CA9	5825062	830	4	G	A	0.228	0.0022794	0.128141	-275.996	1e-05	0.985827	0.993101
CA2	5825135|F|0-15:A>G-15:A>G	17107922	0	A	G	0.459	-0.00151753	0.0888403	-275.996	1e-05	0.98639	0.993101
CA4	5824805	35824346	4	G	A	0.267	0.00141257	0.122577	-275.996	1e-05	0.990818	0.995033
CA4	23870353	34503697	3	G	A	0.133	-0.00242033	0.21425	-275.996	1e-05	0.990999	0.995033
CA5	5825630|F|0-37:G>A-37:G>A	20475329	0	G	A	0.274	0.000892285	0.126986	-275.996	1e-05	0.994401	0.997096
CA9	5825742	777	9	G	A	0.366	0.000263081	0.118198	-275.996	1e-05	0.998227	0.999423
CA4	11064367|F|0-42:A>G-42:A>G	16756915	2	G	A	0.184	-0.000134804	0.186187	-275.996	1e-05	0.999423	0.999423
chr	rs	ps	n_miss	allele1	allele0	af	beta	se	logl_H1	l_remle	p_wald	fdr
CA4	10269013|F|0-10:A>G-10:A>G	8136235	0	G	A	0.073	-0.446249	0.135847	-237.477	1e-05	0.00122476	0.520028
CA4	10260135	8227804	1	G	A	0.071	-0.413425	0.132319	-237.964	1e-05	0.00207504	0.520028
CA4	15990192	8022236	2	G	A	0.071	-0.412058	0.132342	-237.996	1e-05	0.00214888	0.520028
CA4	10268120	8115377	4	G	A	0.066	-0.34633	0.138216	-239.632	1e-05	0.0131031	0.889946
CA9	5825216	813	8	G	A	0.458	0.204968	0.0819202	-239.641	1e-05	0.0132344	0.889946
CA1	5825005	23931680	8	A	G	0.299	0.203703	0.0829408	-239.751	1e-05	0.0149928	0.889946
CA4	5825927	4739863	2	G	A	0.109	-0.257078	0.108733	-239.965	1e-05	0.0191231	0.889946
CA7	8776178|F|0-27:G>A-27:G>A	2352732	0	G	A	0.092	-0.282931	0.122763	-240.101	1e-05	0.0223192	0.889946
CA1	5825204	2178270	6	G	A	0.492	0.189567	0.0826166	-240.123	1e-05	0.0229075	0.889946
CA1	5825205	2178270	8	G	A	0.497	-0.186808	0.0826522	-240.199	1e-05	0.0250019	0.889946
CA1	5825524|F|0-22:A>G-22:A>G	2243929	0	G	A	0.454	0.187011	0.0828534	-240.206	1e-05	0.0251949	0.889946
CA9	5825979|F|0-26:G>A-26:G>A	481	0	A	G	0.268	0.231698	0.10367	-240.256	0.00114255	0.0266428	0.889946
CA1	11063160|F|0-17:G>A-17:G>A	3496051	3	G	A	0.143	-0.217766	0.0987455	-240.319	1e-05	0.028691	0.889946
CA9	5825674|F|0-20:A>G-20:A>G	480	0	G	A	0.486	-0.19576	0.0887849	-240.349	0.0168391	0.0287232	0.889946
CA1	5824826	2395307	6	G	A	0.469	0.176447	0.0822589	-240.446	1e-05	0.0332843	0.889946
CA3	10260156	38309836	4	G	A	0.193	-0.208099	0.0971782	-240.454	1e-05	0.0335779	0.889946
CA1	5826106	2331305	8	G	A	0.475	0.175539	0.0829751	-240.508	1e-05	0.0357504	0.889946
CA9	5824989	787	8	G	A	0.48	-0.172217	0.0824617	-240.563	1e-05	0.0381563	0.889946
CA7	8822694	34061049	1	G	A	0.125	-0.222348	0.106761	-240.575	1e-05	0.0386873	0.889946
CA7	8822692	33920102	2	G	A	0.131	-0.217852	0.105189	-240.599	1e-05	0.0397729	0.889946
CA5	5825203	43209910	8	G	A	0.362	-0.195978	0.0948053	-240.607	1e-05	0.0401423	0.889946
CA7	5825787	49209308	8	G	A	0.475	-0.208103	0.100975	-240.619	1e-05	0.0407399	0.889946
CA9	5825021	743	9	G	A	0.307	-0.187488	0.0912621	-240.632	1e-05	0.0413757	0.889946
CA1	11063716|F|0-49:G>A-49:G>A	38421691	6	G	A	0.436	0.177779	0.0867354	-240.642	1e-05	0.0418394	0.889946
CA7	5825609|F|0-64:A>G-64:A>G	31184956	0	G	A	0.124	-0.219886	0.108038	-240.67	1e-05	0.0432821	0.889946
CA1	5824848	7866973	9	A	G	0.426	-0.158664	0.0781278	-240.679	1e-05	0.043736	0.889946
CA9	5825310	814	9	G	A	0.472	0.170673	0.0840439	-240.679	1e-05	0.0437428	0.889946
CA7	5825817	49604106	7	A	G	0.478	-0.19462	0.0967055	-240.715	1e-05	0.0456496	0.889946
CA1	10266674	764425	0	G	A	0.065	-0.275533	0.138227	-240.753	1e-05	0.0477266	0.889946
CA7	8822703	31158665	3	G	A	0.126	-0.212099	0.106596	-240.76	1e-05	0.0481238	0.889946
CA7	8822691	33920168	3	G	A	0.121	-0.21504	0.108404	-240.772	1e-05	0.0488023	0.889946
CA6	13144413|F|0-20:A>G-20:A>G	13408681	4	A	G	0.086	-0.253033	0.128059	-240.787	1e-05	0.0496838	0.889946
CA7	8822701	34042829	3	G	A	0.121	-0.213089	0.108329	-240.804	1e-05	0.050706	0.889946
CA3	5825723|F|0-41:G>A-41:G>A	38228370	0	G	A	0.192	-0.199384	0.102028	-240.829	1e-05	0.0522183	0.889946
CA3	5825794	49805135	9	G	A	0.449	-0.152689	0.0782344	-240.863	0.0176366	0.0525182	0.889946
CA7	5824757	49550499	5	A	G	0.472	-0.187941	0.0965174	-240.842	1e-05	0.0530554	0.889946
CA1	5825050	2268857	5	G	A	0.478	0.158144	0.0819925	-240.877	1e-05	0.0553254	0.889946
CA7	5826170	47381973	8	A	G	0.305	-0.193524	0.101134	-240.906	1e-05	0.0572577	0.889946
CA7	5825978	47355520	9	A	G	0.307	-0.194891	0.101906	-240.908	1e-05	0.0573955	0.889946
CA9	5826104	892	7	G	A	0.483	-0.191656	0.100485	-240.917	1e-05	0.0580644	0.889946
CA1	5825077	2195959	5	G	A	0.483	0.155519	0.0817565	-240.927	1e-05	0.0587309	0.889946
CA3	5825368|F|0-60:A>G-60:A>G	38248385	0	G	A	0.192	-0.189206	0.0996188	-240.932	1e-05	0.0591156	0.889946
CA7	5825303|F|0-18:G>A-18:G>A	49212211	0	A	G	0.481	-0.192861	0.101607	-240.935	1e-05	0.0592726	0.889946
CA2	5825281	17214862	6	G	A	0.296	0.157291	0.0830495	-240.948	0.00640956	0.0598283	0.889946
CA2	5825108	17983821	8	G	A	0.305	0.15458	0.0823535	-240.981	0.0064855	0.0621234	0.889946
CA2	5826000|F|0-39:G>A-39:G>A	18060896	1	A	G	0.149	-0.18675	0.100274	-241	1e-05	0.0641674	0.889946
CA9	5824841	800	6	A	G	0.492	-0.15301	0.08233	-241.007	1e-05	0.0647225	0.889946
CA4	10263533|F|0-15:A>G-15:A>G	38816146	0	G	A	0.051	-0.290247	0.157353	-241.033	1e-05	0.0667358	0.889946
CA4	5825564|F|0-7:A>G-7:A>G	4298419	0	A	G	0.154	0.180909	0.0981855	-241.043	0.00348374	0.0670342	0.889946
CA4	5824565	36627478	7	G	A	0.32	0.185642	0.100835	-241.118	0.0359857	0.0672507	0.889946
CA9	5825051	415	9	G	A	0.324	0.137519	0.0754631	-241.073	1e-05	0.0700548	0.889946
CA1	5824749	2422819	9	A	G	0.472	0.151545	0.0832288	-241.076	1e-05	0.0702839	0.889946
CA7	5825226|F|0-5:A>G-5:A>G	47492213	0	G	A	0.319	-0.184369	0.10194	-241.097	1e-05	0.0721725	0.889946
CA6	5824920	1051959	4	G	A	0.166	-0.187592	0.104871	-241.132	1e-05	0.0753217	0.889946
CA7	5825746	47355520	3	G	A	0.319	-0.183616	0.102707	-241.134	1e-05	0.075486	0.889946
CA4	5825441	4340531	3	G	A	0.17	0.163011	0.0913379	-241.14	5.93896e-05	0.0759854	0.889946
CA4	5824760	57988113	8	A	G	0.203	-0.156635	0.0881398	-241.153	1e-05	0.0772283	0.889946
CA1	5824767	2195932	6	A	G	0.469	0.143694	0.0820098	-241.196	1e-05	0.0814414	0.889946
CA7	5825481|F|0-44:G>A-44:G>A	49506777	0	G	A	0.484	-0.173885	0.099285	-241.197	1e-05	0.0815761	0.889946
CA9	5824858	831	7	G	A	0.466	0.144876	0.0828718	-241.203	1e-05	0.0821265	0.889946
CA1	5824768	34376121	7	G	A	0.388	0.146983	0.0845484	-241.22	1e-05	0.0838321	0.889946
CA9	23870370	720	5	G	A	0.228	0.16442	0.0947144	-241.304	0.0260721	0.0842728	0.889946
CA9	10260167	761	4	G	A	0.243	-0.17277	0.0998303	-241.233	1e-05	0.0852216	0.889946
CA4	11063553|F|0-47:A>G-47:A>G	4314110	0	G	A	0.165	0.165412	0.0963327	-241.26	0.00238131	0.0876728	0.889946
CA7	8822705	34061532	4	G	A	0.105	-0.200824	0.117205	-241.262	1e-05	0.0883426	0.889946
CA9	5824840	900	8	G	A	0.463	-0.171114	0.0998774	-241.262	1e-05	0.0883807	0.889946
CA8	5825348|F|0-57:A>G-57:A>G	10347833	0	G	A	0.051	0.304225	0.178993	-241.285	1e-05	0.0909153	0.889946
CA7	5825163|F|0-43:A>G-43:A>G	49214276	0	G	A	0.476	-0.169857	0.100111	-241.29	1e-05	0.0914752	0.889946
CA1	5825487	2206056	5	G	A	0.472	0.138725	0.0820991	-241.302	1e-05	0.0928014	0.889946
CA7	8776179|F|0-29:G>A-29:G>A	24054121	0	A	G	0.289	-0.168322	0.099752	-241.306	1e-05	0.0932474	0.889946
CA8	5825086	2128548	6	G	A	0.402	-0.180477	0.106986	-241.313	0.00434894	0.093341	0.889946
CA1	5826138	2300647	8	G	A	0.497	0.138815	0.0828806	-241.326	1e-05	0.0956845	0.889946
CA3	5825603|F|0-63:A>G-63:A>G	49807823	0	G	A	0.43	-0.131607	0.0786346	-241.34	0.00975545	0.0959268	0.889946
CA3	5824785	10175279	3	G	A	0.28	-0.162135	0.0970736	-241.334	1e-05	0.0966034	0.889946
CA2	5824912	17372840	4	G	A	0.287	0.13796	0.0826868	-241.339	0.00331704	0.096953	0.889946
CA9	10260129	758	4	G	A	0.254	-0.165289	0.0991753	-241.34	1e-05	0.0973163	0.889946
CA4	8822723	54341892	3	G	A	0.17	0.185633	0.112291	-241.362	1e-05	0.100036	0.889946
CA1	5825750|F|0-6:G>A-6:G>A	7699696	0	G	A	0.427	-0.131548	0.0798204	-241.37	1e-05	0.101077	0.889946
CA2	10257837	21145265	1	G	A	0.054	0.259679	0.157778	-241.387	0.00607103	0.101529	0.889946
CA3	10258190	37976337	9	A	G	0.233	-0.167494	0.102012	-241.38	1e-05	0.102346	0.889946
CA1	10260116	2335902	6	G	A	0.458	0.135851	0.0829711	-241.388	1e-05	0.1033	0.889946
CA7	5825968	49545394	7	A	G	0.472	-0.158577	0.0969316	-241.39	1e-05	0.103584	0.889946
CA3	10260155	38147382	2	G	A	0.251	-0.162309	0.0992661	-241.391	1e-05	0.103768	0.889946
CA7	5824698	47490087	7	G	A	0.298	-0.166569	0.101929	-241.393	1e-05	0.103964	0.889946
CA2	11063680|F|0-37:G>A-37:G>A	21148420	2	A	G	0.066	0.241846	0.14959	-241.439	0.00801915	0.107677	0.889946
CA7	8776082|F|0-13:G>A-13:G>A	49609996	7	A	G	0.458	-0.162373	0.100894	-241.432	1e-05	0.109285	0.889946
CA4	5825899	38090247	7	A	G	0.489	-0.126272	0.0786788	-241.439	1e-05	0.110259	0.889946
CA4	5824788	38148476	7	G	A	0.399	0.11679	0.0727892	-241.44	1e-05	0.110349	0.889946
CA7	5826089|F|0-22:G>A-22:G>A	49556634	0	G	A	0.47	-0.160885	0.1004	-241.443	1e-05	0.110803	0.889946
CA4	10263403	11107228	5	G	A	0.189	0.171228	0.107385	-241.465	0.00820214	0.112564	0.889946
CA3	5825526	38109804	3	G	A	0.247	-0.157975	0.0991066	-241.457	1e-05	0.112683	0.889946
CA8	10260149	12244998	5	G	A	0.094	-0.186798	0.11754	-241.464	1e-05	0.113753	0.889946
CA2	5825337	17224262	3	G	A	0.297	0.129901	0.081795	-241.468	0.00282946	0.114001	0.889946
CA4	5825837|F|0-52:A>G-52:A>G	38291899	0	G	A	0.078	0.217291	0.138347	-241.54	0.016886	0.118017	0.892331
CA4	5824795	34468659	8	G	A	0.192	0.239265	0.152685	-241.594	0.042087	0.11885	0.892331
CA1	8776064|F|0-37:G>A-37:G>A	2346551	7	A	G	0.466	0.128315	0.0820727	-241.504	1e-05	0.119697	0.892331
CA1	5826137	2300647	7	A	G	0.472	0.128767	0.0824395	-241.506	1e-05	0.120046	0.892331
CA3	10258661	37968698	8	A	G	0.237	-0.159633	0.102314	-241.509	1e-05	0.120452	0.892331
CA1	5825309	2215626	8	A	G	0.458	0.126498	0.0818824	-241.533	1e-05	0.124123	0.903047
CA1	10266405|F|0-27:G>A-27:G>A	7518540	0	A	G	0.051	0.249777	0.16241	-241.543	1e-05	0.125809	0.903047
CA2	5825423|F|0-46:A>G-46:A>G	330751	0	A	G	0.135	-0.155669	0.1025	-241.572	1e-05	0.130579	0.903047
CA2	5825336|F|0-63:A>G-63:A>G	17224262	0	G	A	0.286	0.125887	0.0831292	-241.579	0.00119278	0.13168	0.903047
CA2	5825410|F|0-11:A>G-11:A>G	17283455	0	G	A	0.281	0.128941	0.0852872	-241.583	0.000243335	0.132317	0.903047
CA7	5825968|F|0-7:A>G-7:A>G	49545394	0	G	A	0.468	-0.151714	0.100747	-241.591	1e-05	0.133839	0.903047
CA8	10269749	19126958	5	G	A	0.25	-0.1552	0.103085	-241.592	1e-05	0.133926	0.903047
CA9	5824551	760	3	G	A	0.187	0.190383	0.126469	-241.612	0.0129278	0.133973	0.903047
CA7	5825523|F|0-56:G>A-56:G>A	31101305	1	G	A	0.277	-0.150009	0.100065	-241.601	1e-05	0.135588	0.903047
CA4	10265817	16692912	7	G	A	0.185	-0.223672	0.150227	-241.617	1e-05	0.138256	0.903047
CA8	5825887	12054523	5	G	A	0.367	-0.146689	0.0989526	-241.626	1e-05	0.139967	0.903047
CA4	5824740	12166986	6	G	A	0.223	0.123295	0.0834548	-241.633	1e-05	0.14131	0.903047
CA4	5825792	55300595	9	A	G	0.142	-0.151982	0.103564	-241.648	1e-05	0.143968	0.903047
CA1	5824685	17114651	7	A	G	0.376	-0.11173	0.0762935	-241.652	1e-05	0.1448	0.903047
CA2	5824913	16823485	5	G	A	0.256	0.133688	0.0914744	-241.779	0.0396771	0.145617	0.903047
CA3	10269054	37968764	8	A	G	0.237	-0.148942	0.102041	-241.659	1e-05	0.146127	0.903047
CA9	8822721	781	4	G	A	0.171	0.167245	0.114721	-241.662	1e-05	0.146615	0.903047
CA2	5824918	17568124	6	G	A	0.274	0.123536	0.0847601	-241.662	1e-05	0.146718	0.903047
CA9	10260137	762	5	G	A	0.25	-0.144509	0.0994091	-241.668	1e-05	0.147766	0.903047
CA4	5824705	38398139	2	G	A	0.077	0.20109	0.138857	-241.725	0.0178122	0.149299	0.903047
CA9	5824812	280	4	G	A	0.155	-0.145063	0.100304	-241.678	1e-05	0.149839	0.903047
CA9	5825326	279	4	G	A	0.155	-0.145453	0.100928	-241.686	1e-05	0.151266	0.903047
CA4	10266453	11107900	4	G	A	0.182	0.155092	0.107717	-241.696	0.0075372	0.151649	0.903047
CA4	5825470|F|0-46:A>G-46:A>G	8574813	0	G	A	0.47	-0.10597	0.0736184	-241.688	1e-05	0.151752	0.903047
CA1	10265001|F|0-19:A>G-19:A>G	7353492	0	G	A	0.054	0.227537	0.160487	-241.719	1e-05	0.15797	0.922705
CA2	5825869	20620194	2	G	A	0.164	-0.139636	0.0986831	-241.723	1e-05	0.158788	0.922705
CA1	5824563	10914658	5	G	A	0.389	0.144247	0.101961	-241.723	1e-05	0.158868	0.922705
CA4	8822714	54289329	4	G	A	0.177	0.158216	0.112501	-241.735	1e-05	0.161334	0.929592
CA4	5825094	53238725	2	G	A	0.131	0.14495	0.104266	-241.757	1e-05	0.166175	0.936876
CA4	5825419|F|0-36:A>G-36:A>G	37991781	0	A	G	0.489	0.108969	0.0785046	-241.76	1e-05	0.166826	0.936876
CA4	5825835	38027332	8	A	G	0.486	-0.109859	0.0792588	-241.763	1e-05	0.167429	0.936876
CA9	5825694|F|0-12:A>G-12:A>G	579	0	G	A	0.173	0.160403	0.115815	-241.764	1e-05	0.16776	0.936876
CA9	10268847	822	7	G	A	0.315	0.112022	0.0815264	-241.779	0.00059041	0.171124	0.9445
CA1	5824790	34376055	6	G	A	0.391	0.116331	0.0849598	-241.786	1e-05	0.172619	0.9445
CA9	5824759	742	5	G	A	0.194	-0.209563	0.153196	-241.847	0.0329945	0.173028	0.9445
CA3	5824672	34831909	3	G	A	0.401	-0.1347	0.0993661	-241.804	1e-05	0.176917	0.950822
CA9	5825207|F|0-15:A>G-15:A>G	275	0	G	A	0.159	-0.140291	0.103612	-241.806	1e-05	0.177422	0.950822
CA4	5825361	58283108	5	G	A	0.239	-0.115624	0.085994	-241.819	1e-05	0.180452	0.950822
CA9	10262003	862	4	G	A	0.083	0.188282	0.140089	-241.874	0.0206025	0.180625	0.950822
CA9	5825110	836	8	G	A	0.288	0.112419	0.083665	-241.82	1e-05	0.180735	0.950822
CA1	13146128|F|0-54:G>A-54:G>A	13246932	0	G	A	0.057	-0.220728	0.16685	-241.847	1e-05	0.187532	0.974181
CA4	5825157|F|0-49:G>A-49:G>A	58167555	1	G	A	0.432	0.114267	0.0865652	-241.851	1e-05	0.188497	0.974181
CA9	5825055	718	2	G	A	0.197	-0.115679	0.0879214	-241.857	1e-05	0.189936	0.974181
CA8	10269454	12225162	3	G	A	0.11	-0.144682	0.110149	-241.86	1e-05	0.190675	0.974181
CA4	10269621	11301501	9	A	G	0.193	0.139732	0.106673	-241.871	0.0063945	0.191884	0.974181
CA9	5825111	848	7	G	A	0.298	0.10558	0.0815497	-241.884	1e-05	0.197083	0.986157
CA9	5824990	785	3	G	A	0.187	-0.141093	0.109057	-241.885	1e-05	0.197398	0.986157
CA9	5826131	757	2	G	A	0.191	0.162954	0.12652	-241.902	0.00770472	0.199402	0.986157
CA4	13144425|F|0-7:G>A-7:G>A	57988179	1	A	G	0.193	-0.114834	0.0892138	-241.894	1e-05	0.199676	0.986157
CA8	5824688	10190767	8	G	A	0.362	-0.130411	0.104347	-241.941	1e-05	0.212992	0.99775
CA7	5824707	47965361	8	A	G	0.469	-0.0964814	0.0778812	-241.954	1e-05	0.217013	0.99775
CA4	5826061	8573844	9	G	A	0.489	-0.0928192	0.0749376	-241.954	1e-05	0.21709	0.99775
CA7	5825186|F|0-42:A>G-42:A>G	24181370	0	A	G	0.281	-0.124151	0.100342	-241.956	1e-05	0.217589	0.99775
CA7	5825443|F|0-25:G>A-25:G>A	52707874	0	A	G	0.462	-0.113346	0.092354	-241.968	1e-05	0.221303	0.99775
CA3	5824926	49836147	9	G	A	0.483	-0.105682	0.0861337	-241.974	0.00548582	0.221434	0.99775
CA6	5825359	17904167	6	G	A	0.134	0.135611	0.110546	-241.988	0.00951678	0.221514	0.99775
CA4	8776140|F|0-31:A>G-31:A>G	56594379	0	A	G	0.054	-0.199137	0.162531	-241.971	1e-05	0.222083	0.99775
CA4	5825422|F|0-66:A>G-66:A>G	54384992	0	G	A	0.173	0.13998	0.114403	-241.973	1e-05	0.222706	0.99775
CA1	8776116|F|0-65:G>A-65:G>A	36291329	1	A	G	0.492	0.111495	0.0913961	-241.977	1e-05	0.224088	0.99775
CA1	5826123	1986178	5	A	G	0.439	-0.0997974	0.0818513	-241.978	1e-05	0.224335	0.99775
CA4	5826006|F|0-6:A>G-6:A>G	8425679	0	G	A	0.459	-0.0899859	0.07436	-241.989	1e-05	0.227803	0.99775
CA8	5825431|F|0-60:G>A-60:G>A	6099208	0	G	A	0.335	0.109566	0.0907228	-241.992	1e-05	0.228738	0.99775
CA4	10264580|F|0-30:A>G-30:A>G	17212970	0	A	G	0.17	-0.189732	0.157264	-241.993	1e-05	0.229216	0.99775
CA2	10264073|F|0-45:A>G-45:A>G	21608519	0	G	A	0.297	0.101797	0.0849013	-242.002	1e-05	0.232092	0.99775
CA9	5824673	719	8	A	G	0.463	-0.0901766	0.0754251	-242.006	1e-05	0.233425	0.99775
CA7	5825763	20291617	7	G	A	0.382	-0.0938841	0.078769	-242.011	1e-05	0.234864	0.99775
CA9	5825669	884	4	G	A	0.16	0.110938	0.0940718	-242.025	1e-05	0.239828	0.99775
CA8	5825500|F|0-24:G>A-24:G>A	12133583	1	G	A	0.101	-0.136857	0.116444	-242.03	1e-05	0.241418	0.99775
CA4	10258969	38005649	9	A	G	0.489	0.0899747	0.0770708	-242.039	1e-05	0.244573	0.99775
CA9	5825973	904	7	G	A	0.348	-0.104966	0.0903024	-242.045	1e-05	0.246609	0.99775
CA4	5826042	25269989	9	A	G	0.222	-0.128904	0.112101	-242.06	1e-05	0.251704	0.99775
CA1	5825697|F|0-33:G>A-33:G>A	36291294	0	G	A	0.5	-0.103821	0.0906226	-242.064	1e-05	0.253455	0.99775
CA2	5825673|F|0-30:A>G-30:A>G	17992885	5	G	A	0.294	0.0959697	0.0845729	-242.079	0.00231338	0.257977	0.99775
CA7	5825158	23601365	7	G	A	0.191	0.109543	0.0968137	-242.099	0.0110442	0.259351	0.99775
CA4	10266676	11301501	4	G	A	0.182	0.118307	0.104958	-242.085	1e-05	0.261154	0.99775
CA6	11062423	29269163	7	G	A	0.247	0.090909	0.0809893	-242.09	1e-05	0.263144	0.99775
CA4	5825733	55426696	3	G	A	0.148	-0.116058	0.103486	-242.091	1e-05	0.263569	0.99775
CA1	5826129|F|0-33:G>A-33:G>A	7782723	0	A	G	0.327	-0.0898968	0.0802165	-242.092	1e-05	0.26391	0.99775
CA4	5825814	10283093	5	G	A	0.233	0.0903812	0.0815698	-242.106	1e-05	0.269322	0.99775
CA6	5824987	1051932	5	G	A	0.183	-0.113949	0.102939	-242.108	1e-05	0.26978	0.99775
CA7	5824833	23276334	1	G	A	0.288	-0.0979678	0.0885285	-242.108	1e-05	0.269925	0.99775
CA9	10263406	903	5	G	A	0.178	0.119203	0.107742	-242.11	0.00153206	0.270032	0.99775
CA3	23870846|F|0-55:A>G-55:A>G	39341787	0	A	G	0.138	0.111093	0.101268	-242.119	1e-05	0.27409	0.99775
CA4	11063857|F|0-51:A>G-51:A>G	11473614	0	G	A	0.186	0.117114	0.107282	-242.128	0.00402753	0.276438	0.99775
CA4	5825532|F|0-54:G>A-54:G>A	8517888	2	G	A	0.489	-0.0803248	0.0740172	-242.131	1e-05	0.279268	0.99775
CA4	5824835	38005583	8	A	G	0.48	0.0839021	0.0782172	-242.145	1e-05	0.284843	0.99775
CA9	5825096	821	7	G	A	0.107	-0.126476	0.118424	-242.15	1e-05	0.286948	0.99775
CA1	5824955	35008794	5	G	A	0.489	0.0979707	0.0918569	-242.151	1e-05	0.287592	0.99775
CA1	8822754	1057324	2	G	A	0.082	-0.133856	0.12558	-242.152	1e-05	0.287886	0.99775
CA8	10260128	12458636	2	G	A	0.126	-0.110672	0.103999	-242.154	1e-05	0.288674	0.99775
CA7	5824634	31072056	4	G	A	0.282	-0.104456	0.0981718	-242.154	1e-05	0.288742	0.99775
CA8	5825797|F|0-52:A>G-52:A>G	12366660	0	A	G	0.119	-0.113102	0.10672	-242.158	1e-05	0.290648	0.99775
CA3	5826056	52693232	7	G	A	0.219	0.0955517	0.0903526	-242.161	1e-05	0.291673	0.99775
CA4	5824734	58166368	8	G	A	0.441	0.0891151	0.0850725	-242.171	1e-05	0.296256	0.99775
CA1	5826124	1986178	9	A	G	0.426	-0.0863282	0.0827057	-242.175	1e-05	0.29797	0.99775
CA1	8822586	1061039	1	G	A	0.082	-0.1305	0.125503	-242.179	1e-05	0.299815	0.99775
CA6	5826058	17841755	6	G	A	0.14	0.11207	0.108079	-242.191	0.0055732	0.301153	0.99775
CA9	10263568	824	9	A	G	0.188	-0.161522	0.155864	-242.183	1e-05	0.301445	0.99775
CA9	15990583	955	3	G	A	0.088	-0.134326	0.130238	-242.188	1e-05	0.303733	0.99775
CA7	5824856	56201499	9	G	A	0.386	0.110306	0.107194	-242.195	0.00431864	0.304836	0.99775
CA3	5826238|F|0-21:A>G-21:A>G	10180973	8	A	G	0.161	-0.176444	0.171588	-242.191	1e-05	0.305183	0.99775
CA4	5825252	4394875	4	G	A	0.155	0.0970635	0.0955469	-242.204	1e-05	0.311046	0.99775
CA1	8776076|F|0-32:A>G-32:A>G	36006079	1	G	A	0.484	0.0926324	0.0914735	-242.207	1e-05	0.31257	0.99775
CA4	10259467	16564317	3	G	A	0.055	-0.154254	0.152387	-242.207	1e-05	0.31277	0.99775
CA4	5825747|F|0-7:G>A-7:G>A	17099208	0	G	A	0.17	-0.155638	0.154513	-242.212	1e-05	0.315148	0.99775
CA4	23870345	34577234	3	G	A	0.121	0.173247	0.172396	-242.225	0.00831141	0.316268	0.99775
CA2	5825044	21516099	9	A	G	0.449	0.0796156	0.0795042	-242.222	0.00279164	0.31797	0.99775
CA7	15979520|F|0-62:A>G-62:A>G	19860552	2	G	A	0.265	-0.0880091	0.088382	-242.224	1e-05	0.320686	0.99775
CA9	10265753	88	9	G	A	0.466	-0.0843723	0.0850727	-242.242	0.00847844	0.322636	0.99775
CA4	5825247	35273127	9	G	A	0.415	0.115766	0.116869	-242.298	0.0375603	0.323219	0.99775
CA4	5824683	35643383	7	G	A	0.433	0.119529	0.120678	-242.3	0.0440024	0.323262	0.99775
CA4	11064111|F|0-36:A>G-36:A>G	37829943	0	A	G	0.257	-0.103491	0.104593	-242.23	1e-05	0.323755	0.99775
CA1	5825497	17121320	3	G	A	0.5	0.0703578	0.0723366	-242.246	1e-05	0.332028	0.99775
CA9	5825628|F|0-66:G>A-66:G>A	511	0	A	G	0.468	0.0694558	0.0719838	-242.262	0.00654049	0.335892	0.99775
CA1	10268505|F|0-24:A>G-24:A>G	5276014	0	G	A	0.07	-0.136474	0.142777	-242.263	1e-05	0.340421	0.99775
CA9	5825628	728	9	G	A	0.46	0.069313	0.0725966	-242.272	0.00684781	0.340968	0.99775
CA4	5825813|F|0-65:G>A-65:G>A	10283093	0	G	A	0.241	0.0762869	0.0805594	-242.271	1e-05	0.344919	0.99775
CA7	5825379|F|0-60:G>A-60:G>A	49868571	0	A	G	0.451	-0.0986566	0.104566	-242.274	1e-05	0.34669	0.99775
CA4	5824741	12166986	7	G	A	0.23	-0.0819569	0.0869164	-242.275	1e-05	0.346969	0.99775
CA4	8822719	54425060	4	G	A	0.16	0.111308	0.118076	-242.275	1e-05	0.347098	0.99775
CA5	5825936|F|0-29:A>G-29:A>G	5488532	0	G	A	0.214	0.0905653	0.0961364	-242.276	1e-05	0.347423	0.99775
CA7	5826152	23281849	9	A	G	0.284	-0.0846971	0.0900533	-242.277	1e-05	0.348203	0.99775
CA1	23870746|F|0-67:G>A-67:G>A	43496496	9	A	G	0.088	0.149642	0.159584	-242.28	1e-05	0.349649	0.99775
CA7	5826012|F|0-30:A>G-30:A>G	24065749	0	A	G	0.281	-0.0946073	0.100914	-242.28	1e-05	0.349749	0.99775
CA4	5825162|F|0-45:G>A-45:G>A	56720735	0	G	A	0.338	0.0894316	0.0956962	-242.283	1e-05	0.351272	0.99775
CA4	23870838|F|0-54:G>A-54:G>A	30050834	2	A	G	0.246	-0.101015	0.108972	-242.29	1e-05	0.355172	0.99775
CA1	5825513|F|0-30:A>G-30:A>G	1099848	4	G	A	0.097	-0.11121	0.119976	-242.29	1e-05	0.355195	0.99775
CA9	10266901	899	1	G	A	0.065	0.134632	0.145265	-242.309	0.00885025	0.355262	0.99775
CA7	5824819	23574599	3	G	A	0.192	0.0879745	0.0956109	-242.313	0.0103738	0.358729	0.99775
CA1	5825971|F|0-20:A>G-20:A>G	36288539	0	A	G	0.473	0.0862196	0.0937357	-242.296	1e-05	0.358893	0.99775
CA7	5825241|F|0-42:G>A-42:G>A	22622780	7	G	A	0.404	0.0758095	0.0828261	-242.3	1e-05	0.361259	0.99775
CA4	5825152	57786499	6	G	A	0.173	-0.0846037	0.0928028	-242.304	1e-05	0.363166	0.99775
CA4	11064367|F|0-42:A>G-42:A>G	16756915	2	G	A	0.189	-0.137815	0.15119	-242.304	1e-05	0.363225	0.99775
CA6	5826073|F|0-14:A>G-14:A>G	18474548	0	A	G	0.438	0.0728434	0.0800156	-242.305	1e-05	0.363841	0.99775
CA4	10268599	16946911	5	G	A	0.167	-0.144184	0.159384	-242.31	1e-05	0.366863	0.99775
CA4	10258911	16633965	4	G	A	0.182	-0.133225	0.14771	-242.312	1e-05	0.36829	0.99775
CA8	5825658|F|0-18:G>A-18:G>A	8025622	0	G	A	0.065	-0.133008	0.147709	-242.314	1e-05	0.369064	0.99775
CA1	5825611|F|0-68:G>A-68:G>A	1709416	0	G	A	0.414	0.0752302	0.0836889	-242.315	1e-05	0.369886	0.99775
CA7	5826018|F|0-44:G>A-44:G>A	23172418	0	G	A	0.297	-0.0794211	0.0884414	-242.316	1e-05	0.370374	0.99775
CA4	5824709	10992517	5	G	A	0.406	0.086531	0.0967257	-242.319	1e-05	0.372188	0.99775
CA3	10265755	35250197	0	G	A	0.076	-0.121109	0.135483	-242.32	1e-05	0.37256	0.99775
CA4	5826064	36284807	9	G	A	0.335	0.0875308	0.0987386	-242.346	0.0191522	0.37653	0.99775
CA1	15990196|F|0-51:G>A-51:G>A	6194782	1	G	A	0.084	-0.120202	0.136683	-242.332	1e-05	0.380338	0.99775
CA5	5824763	7435588	5	G	A	0.25	-0.0711532	0.081197	-242.335	1e-05	0.382027	0.99775
CA9	5824581	746	3	G	A	0.17	0.0985426	0.112551	-242.34	0.00267921	0.382442	0.99775
CA1	5825150|F|0-67:A>G-67:A>G	1709482	0	G	A	0.403	0.0743574	0.0859805	-242.345	1e-05	0.388284	0.99775
CA4	10259633	16613656	3	G	A	0.192	-0.123604	0.144006	-242.351	1e-05	0.391848	0.99775
CA4	5825932	35085582	3	G	A	0.093	0.110626	0.129004	-242.362	0.00575982	0.39228	0.99775
CA6	5824695	5020693	9	G	A	0.318	-0.0730107	0.0851623	-242.373	0.0106539	0.392406	0.99775
CA5	10269845	63843329	6	A	G	0.475	0.0696269	0.081287	-242.352	1e-05	0.392823	0.99775
CA1	8776052	6164080	2	G	A	0.208	-0.0878091	0.103084	-242.356	1e-05	0.395438	0.99775
CA4	5825843	13311285	7	G	A	0.326	0.0660736	0.0786461	-242.366	1e-05	0.401939	0.99775
CA7	23870368	46636177	3	G	A	0.055	0.145396	0.174351	-242.371	1e-05	0.405422	0.99775
CA4	10264226	37797596	4	G	A	0.26	-0.085197	0.102247	-242.372	1e-05	0.405803	0.99775
CA9	5824896	815	2	G	A	0.098	0.105095	0.12629	-242.38	0.00417553	0.406409	0.99775
CA1	13144397|F|0-44:G>A-44:G>A	44303210	1	A	G	0.057	-0.129688	0.156268	-242.375	1e-05	0.407683	0.99775
CA4	5825362|F|0-55:G>A-55:G>A	10868808	0	A	G	0.403	0.0801719	0.0969199	-242.377	1e-05	0.409214	0.99775
CA6	5826136|F|0-50:A>G-50:A>G	59999441	0	G	A	0.227	-0.0772792	0.0937365	-242.379	1e-05	0.41078	0.99775
CA1	5825655	3093579	5	G	A	0.278	-0.0667804	0.0813395	-242.382	1e-05	0.412721	0.99775
CA4	5825264	36448528	4	G	A	0.227	0.087917	0.107623	-242.397	0.0107947	0.415062	0.99775
CA9	5825119	837	4	G	A	0.182	-0.127928	0.156733	-242.386	1e-05	0.415451	0.99775
CA1	23870854|F|0-36:A>G-36:A>G	40960229	7	A	G	0.053	-0.135182	0.166166	-242.388	1e-05	0.416979	0.99775
CA9	5825119|F|0-46:G>A-46:G>A	450	0	A	G	0.192	-0.120119	0.148013	-242.389	1e-05	0.41812	0.99775
CA1	8822601	1061098	1	G	A	0.076	-0.104819	0.129753	-242.393	1e-05	0.420245	0.99775
CA5	5826214	1227735	4	G	A	0.155	0.0807163	0.100209	-242.404	0.00437807	0.421601	0.99775
CA1	8776042|F|0-27:G>A-27:G>A	6247924	4	G	A	0.207	-0.0840512	0.104494	-242.395	1e-05	0.422241	0.99775
CA9	10267177|F|0-9:G>A-9:G>A	427	0	G	A	0.184	-0.119135	0.148204	-242.396	1e-05	0.422534	0.99775
CA4	5825854	35067233	5	G	A	0.1	0.101741	0.126603	-242.402	0.00338684	0.422666	0.99775
CA1	5824876	19865302	2	G	A	0.06	-0.11374	0.144149	-242.407	1e-05	0.431117	0.99775
CA7	8822704	23793387	5	G	A	0.189	-0.0745938	0.0954095	-242.413	1e-05	0.435337	0.99775
CA6	5825886|F|0-26:G>A-26:G>A	63122165	0	G	A	0.432	-0.0575385	0.0741846	-242.418	1e-05	0.43899	0.99775
CA8	10259444	12466949	8	A	G	0.124	-0.0817428	0.106104	-242.422	1e-05	0.442066	0.99775
CA5	5824776	8046142	7	G	A	0.483	-0.0673286	0.0874681	-242.422	1e-05	0.442451	0.99775
CA6	5825231	18147176	2	G	A	0.158	-0.076783	0.100485	-242.427	1e-05	0.445789	0.99775
CA9	5826072|F|0-18:G>A-18:G>A	429	0	A	G	0.454	-0.0813206	0.106864	-242.429	1e-05	0.447663	0.99775
CA9	5825576|F|0-26:G>A-26:G>A	53	1	A	G	0.334	0.0593642	0.0782151	-242.431	1e-05	0.448848	0.99775
CA4	5825210	49971643	7	G	A	0.191	0.109455	0.146124	-242.458	0.0181334	0.454795	0.99775
CA2	5825219	21432604	1	G	A	0.071	0.104904	0.140902	-242.452	0.00536503	0.457528	0.99775
CA9	10258659	897	1	G	A	0.071	0.104904	0.140902	-242.452	0.00536503	0.457528	0.99775
CA9	5825682|F|0-11:G>A-11:G>A	538	0	A	G	0.441	-0.0542752	0.0734196	-242.445	1e-05	0.460715	0.99775
CA2	5825897|F|0-55:G>A-55:G>A	37004006	0	G	A	0.492	0.0632042	0.0868968	-242.454	1e-05	0.467952	0.99775
CA9	10261997	809	3	G	A	0.055	0.117752	0.163794	-242.46	1e-05	0.473128	0.99775
CA9	10260139	810	3	G	A	0.055	0.117752	0.163794	-242.46	1e-05	0.473128	0.99775
CA1	11063498|F|0-12:G>A-12:G>A	2776826	1	G	A	0.052	0.115211	0.160443	-242.465	0.00244759	0.473635	0.99775
CA2	5825515|F|0-12:A>G-12:A>G	18060830	0	G	A	0.23	-0.0642215	0.0895374	-242.461	1e-05	0.474139	0.99775
CA9	8822600	874	2	G	A	0.071	-0.0949196	0.133545	-242.466	1e-05	0.478144	0.99775
CA4	5825627|F|0-19:G>A-19:G>A	37132086	0	G	A	0.081	0.0961313	0.135728	-242.468	1e-05	0.479693	0.99775
CA6	5826182|F|0-7:G>A-7:G>A	44435171	0	A	G	0.343	0.156394	0.221048	-242.468	1e-05	0.480159	0.99775
CA6	5825667|F|0-14:G>A-14:G>A	46460803	0	G	A	0.332	0.084775	0.120106	-242.47	1e-05	0.481198	0.99775
CA3	5825184|F|0-30:A>G-30:A>G	60885533	1	A	G	0.223	0.0664266	0.0943776	-242.471	1e-05	0.482438	0.99775
CA7	5825313|F|0-14:A>G-14:A>G	44534660	0	G	A	0.322	-0.0560419	0.0796721	-242.497	0.020669	0.482706	0.99775
CA2	5825219|F|0-10:G>A-10:G>A	21432604	0	A	G	0.07	0.0982975	0.140858	-242.483	0.00429137	0.486167	0.99775
CA5	5826194|F|0-17:A>G-17:A>G	30480305	0	A	G	0.235	-0.079129	0.113534	-242.476	1e-05	0.486721	0.99775
CA1	5824991	3068770	5	G	A	0.278	-0.0567059	0.0815793	-242.477	1e-05	0.487883	0.99775
CA4	10260086	42412835	8	A	G	0.232	-0.0801672	0.115623	-242.478	1e-05	0.488978	0.99775
CA7	5825424|F|0-45:G>A-45:G>A	34997549	2	G	A	0.325	0.0636049	0.0923814	-242.485	0.00343705	0.492017	0.99775
CA4	5826205	51146918	8	G	A	0.339	0.0751365	0.110176	-242.495	0.022999	0.49613	0.99775
CA9	5824798	764	8	G	A	0.339	0.0756782	0.110981	-242.492	0.0188007	0.496171	0.99775
CA9	13155093	839	7	G	A	0.169	-0.101074	0.148826	-242.488	1e-05	0.497915	0.99775
CA6	5824824	63722541	8	A	G	0.435	-0.0498461	0.0734097	-242.488	1e-05	0.497997	0.99775
CA4	8776019|F|0-15:G>A-15:G>A	11097051	2	A	G	0.407	0.065521	0.097101	-242.491	1e-05	0.500682	0.99775
CA6	5825784	18499596	6	G	A	0.084	-0.0863033	0.1286	-242.493	1e-05	0.503013	0.99775
CA6	10260136	50199025	7	G	A	0.388	0.051855	0.0773334	-242.494	1e-05	0.503369	0.99775
CA9	5824558	739	5	G	A	0.194	-0.0960138	0.143404	-242.494	0.00212465	0.504007	0.99775
CA6	5825222	17811931	4	G	A	0.122	0.0744881	0.111905	-242.497	1e-05	0.50649	0.99775
CA9	5826148|F|0-18:G>A-18:G>A	438	0	A	G	0.146	-0.082763	0.125193	-242.5	1e-05	0.509399	0.99775
CA4	5826120	17288281	8	A	G	0.169	-0.108648	0.165519	-242.503	1e-05	0.512395	0.99775
CA3	5825608|F|0-12:G>A-12:G>A	47888250	0	A	G	0.308	-0.0655456	0.100231	-242.505	1e-05	0.513977	0.99775
CA4	5825556	34317964	6	G	A	0.212	0.0925862	0.142142	-242.511	0.0114046	0.515638	0.99775
CA8	8822680	12570885	2	G	A	0.104	-0.0741463	0.114189	-242.508	1e-05	0.51695	0.99775
CA5	5824942	55933606	7	G	A	0.32	0.0587038	0.0904762	-242.51	0.00124811	0.51727	0.99775
CA1	5824577	17121386	9	G	A	0.477	0.0480086	0.0742169	-242.509	1e-05	0.518536	0.99775
CA2	5826024	21531313	7	A	G	0.438	0.0507185	0.0790105	-242.512	1e-05	0.521737	0.99775
CA4	5824765	33509189	4	G	A	0.122	-0.0876701	0.13728	-242.514	1e-05	0.523877	0.99775
CA5	5825305|F|0-32:G>A-32:G>A	11260770	0	G	A	0.181	-0.0589073	0.0925443	-242.516	1e-05	0.525235	0.99775
CA4	10269789|F|0-29:A>G-29:A>G	24374751	0	A	G	0.07	-0.166857	0.263673	-242.519	0.000447856	0.527651	0.99775
CA6	5825806|F|0-26:G>A-26:G>A	62558978	0	G	A	0.184	0.0706072	0.111706	-242.519	1e-05	0.528131	0.99775
CA2	10267019|F|0-16:G>A-16:G>A	21375677	0	G	A	0.073	0.0877296	0.139173	-242.525	0.00317285	0.529251	0.99775
CA4	10269416	35906017	4	G	A	0.11	0.0791657	0.126626	-242.523	6.95416e-05	0.532631	0.99775
CA1	5826008	6037952	6	G	A	0.24	-0.0578006	0.0927327	-242.524	1e-05	0.53387	0.99775
CA9	5824555	89	8	G	A	0.475	-0.052095	0.0838872	-242.527	0.00153196	0.535373	0.99775
CA4	5824678	10902615	7	A	G	0.421	0.0610777	0.0985489	-242.526	1e-05	0.536188	0.99775
CA4	5824863	12166986	5	A	G	0.461	0.0438406	0.0711691	-242.529	1e-05	0.538664	0.99775
CA4	5825139|F|0-55:G>A-55:G>A	3890849	0	G	A	0.168	0.0613476	0.0996754	-242.529	1e-05	0.539015	0.99775
CA6	5825200|F|0-33:G>A-33:G>A	63086654	0	G	A	0.43	-0.04562	0.0741578	-242.529	1e-05	0.539212	0.99775
CA6	5825484|F|0-43:A>G-43:A>G	59999332	0	G	A	0.219	-0.0571053	0.0930694	-242.53	1e-05	0.540265	0.99775
CA4	5826179	36436225	3	G	A	0.099	0.0820618	0.135056	-242.534	1e-05	0.544205	0.99775
CA6	5825864|F|0-30:A>G-30:A>G	18062979	0	G	A	0.146	-0.0662073	0.109046	-242.534	1e-05	0.544512	0.99775
CA2	5825331|F|0-60:G>A-60:G>A	18479084	0	G	A	0.208	-0.0542862	0.0898443	-242.536	1e-05	0.54645	0.99775
CA7	5825462	31071994	5	G	A	0.272	-0.0597855	0.098987	-242.536	1e-05	0.546617	0.99775
CA1	10260130	24368577	2	G	A	0.071	-0.0857389	0.14269	-242.538	1e-05	0.548674	0.99775
CA4	10263411	10683758	5	G	A	0.239	0.0637237	0.106396	-242.543	0.00497253	0.549967	0.99775
CA9	5824908	877	2	G	A	0.093	0.0722884	0.120738	-242.539	1e-05	0.550107	0.99775
CA9	8776165|F|0-26:G>A-26:G>A	425	0	A	G	0.43	-0.0449186	0.0750749	-242.539	1e-05	0.550376	0.99775
CA9	5824967	399	8	A	G	0.469	0.0586528	0.0983283	-242.552	0.00921129	0.551586	0.99775
CA9	5826092	927	2	G	A	0.12	0.0641581	0.108052	-242.542	1e-05	0.553406	0.99775
CA9	5824782	767	9	G	A	0.483	0.0539566	0.092491	-242.574	0.0163367	0.560369	0.99775
CA2	5825135	17107922	8	G	A	0.463	0.0435632	0.0746866	-242.557	0.00902547	0.560431	0.99775
CA1	10270237|F|0-18:A>G-18:A>G	41285992	0	G	A	0.149	-0.106131	0.182066	-242.548	1e-05	0.56067	0.99775
CA6	8822738	61442199	9	A	G	0.449	-0.041033	0.0712768	-242.553	1e-05	0.565543	0.99775
CA2	5825135|F|0-15:A>G-15:A>G	17107922	0	A	G	0.457	0.042367	0.0744849	-242.566	0.00965937	0.570198	0.99775
CA1	5824891	11381152	5	G	A	0.328	0.0469408	0.0825319	-242.557	1e-05	0.570224	0.99775
CA7	10264409|F|0-26:A>G-26:A>G	7307415	0	G	A	0.062	-0.0919621	0.161819	-242.557	1e-05	0.570534	0.99775
CA4	15979458|F|0-66:G>A-66:G>A	49602627	9	A	G	0.202	-0.0811757	0.143246	-242.558	1e-05	0.57163	0.99775
CA9	10260146	870	3	G	A	0.088	-0.0711913	0.125676	-242.558	1e-05	0.571777	0.99775
CA3	5825913|F|0-45:G>A-45:G>A	39848570	0	A	G	0.441	0.0598293	0.10588	-242.569	0.00801561	0.572727	0.99775
CA4	5825830|F|0-48:G>A-48:G>A	35085516	0	A	G	0.392	-0.0565034	0.10004	-242.559	1e-05	0.572905	0.99775
CA4	23870353	34503697	3	G	A	0.132	0.0998631	0.176812	-242.565	0.00712177	0.572909	0.99775
CA6	5825865	18062979	7	G	A	0.152	-0.0585032	0.10428	-242.561	1e-05	0.575479	0.99775
CA6	10260040	18499646	2	G	A	0.077	-0.0740546	0.132804	-242.563	1e-05	0.57779	0.99775
CA4	5825914	42412769	8	A	G	0.237	-0.0625343	0.112767	-242.565	1e-05	0.579891	0.99775
CA4	8822725	25269989	5	G	A	0.244	-0.0629947	0.113938	-242.565	1e-05	0.581023	0.99775
CA9	5825720|F|0-16:G>A-16:G>A	546	3	G	A	0.277	-0.0465437	0.0842266	-242.566	1e-05	0.581219	0.99775
CA6	5826029|F|0-26:G>A-26:G>A	63086870	0	G	A	0.424	-0.0412597	0.0747312	-242.566	1e-05	0.581556	0.99775
CA4	5825773	49813723	8	G	A	0.362	-0.0574962	0.104177	-242.563	0.00293271	0.581691	0.99775
CA6	5826096	997872	6	G	A	0.151	-0.061157	0.111373	-242.568	1e-05	0.583601	0.99775
CA8	10260106	13699991	4	G	A	0.083	-0.0713158	0.12996	-242.568	1e-05	0.583852	0.99775
CA3	8822706	51239191	9	G	A	0.256	-0.048686	0.0889079	-242.568	1e-05	0.584641	0.99775
CA9	5824975	744	4	G	A	0.249	0.0711632	0.13121	-242.576	0.00692613	0.588236	0.99775
CA1	8776077|F|0-27:G>A-27:G>A	1954285	1	G	A	0.432	0.0448588	0.0827318	-242.571	1e-05	0.588334	0.99775
CA6	5825522	63609170	8	G	A	0.441	-0.0395547	0.0729681	-242.571	1e-05	0.588428	0.99775
CA1	5825483|F|0-12:A>G-12:A>G	1976289	0	G	A	0.435	0.0447902	0.0826372	-242.571	1e-05	0.588479	0.99775
CA4	5825707|F|0-28:A>G-28:A>G	51184153	0	G	A	0.141	0.0944487	0.174624	-242.578	0.00813054	0.589262	0.99775
CA6	5826132|F|0-55:G>A-55:G>A	63098629	0	A	G	0.422	-0.0401286	0.0743629	-242.573	1e-05	0.590114	0.99775
CA7	5825380|F|0-7:G>A-7:G>A	9952917	0	G	A	0.165	0.0568008	0.106106	-242.575	1e-05	0.593085	0.99775
CA7	10269882	39701790	1	G	A	0.054	-0.0831666	0.156449	-242.577	1e-05	0.595662	0.99775
CA4	5825883|F|0-60:G>A-60:G>A	36111687	0	G	A	0.23	0.0567633	0.107091	-242.585	0.00906771	0.596727	0.99775
CA9	5825428	868	7	G	A	0.326	-0.0472536	0.0893023	-242.578	1e-05	0.597356	0.99775
CA1	5824777	2731553	4	G	A	0.287	-0.0424011	0.0803848	-242.579	1e-05	0.598509	0.99775
CA9	8822571	759	7	G	A	0.433	-0.0380107	0.07285	-242.583	0.000399916	0.602471	0.99775
CA7	5826041|F|0-30:G>A-30:G>A	48919355	0	G	A	0.311	-0.0493827	0.0947067	-242.582	1e-05	0.602707	0.99775
CA5	5824635	28004396	3	G	A	0.143	0.0530521	0.102454	-242.584	1e-05	0.605219	0.99775
CA7	5825685|F|0-23:A>G-23:A>G	48382833	0	G	A	0.405	-0.055647	0.107992	-242.585	1e-05	0.606979	0.99775
CA1	5824850	7456854	9	A	G	0.386	-0.0458066	0.0901952	-242.589	1e-05	0.612169	0.99775
CA4	10269789	24374751	6	G	A	0.128	-0.069062	0.136112	-242.59	1e-05	0.612497	0.99775
CA6	5825838|F|0-66:G>A-66:G>A	63067308	0	A	G	0.427	-0.0377856	0.0745023	-242.59	1e-05	0.612651	0.99775
CA9	5824888	886	1	G	A	0.076	-0.0668272	0.132404	-242.591	1e-05	0.614367	0.99775
CA4	5824974	41088142	5	G	A	0.256	0.0648164	0.129094	-242.594	0.00333491	0.616216	0.99775
CA6	5825269|F|0-49:G>A-49:G>A	63834436	0	A	G	0.438	-0.0369013	0.0737265	-242.593	1e-05	0.617319	0.99775
CA4	5824717	34468725	4	G	A	0.199	0.0756333	0.151164	-242.597	0.0115384	0.617444	0.99775
CA4	10268159	28648217	5	G	A	0.233	-0.0562183	0.112467	-242.593	1e-05	0.617776	0.99775
CA4	5824671	36448600	5	G	A	0.333	0.0486165	0.0974753	-242.598	0.00991592	0.618556	0.99775
CA4	5825024	33250613	7	G	A	0.197	-0.0722653	0.145578	-242.595	1e-05	0.620213	0.99775
CA4	10258537	28648151	3	G	A	0.236	-0.0545653	0.112084	-242.6	1e-05	0.626972	0.99775
CA9	10262004	832	3	G	A	0.198	-0.0423689	0.0875622	-242.601	1e-05	0.629062	0.99775
CA4	5826015	33633288	5	G	A	0.206	0.0730007	0.151683	-242.605	0.0125081	0.630904	0.99775
CA6	5824884	60530965	4	G	A	0.133	-0.0565798	0.118144	-242.604	1e-05	0.632583	0.99775
CA9	5825393	771	7	G	A	0.478	0.0341284	0.0713832	-242.604	1e-05	0.633155	0.99775
CA3	5825335	48122096	4	G	A	0.343	-0.0418832	0.0877655	-242.604	1e-05	0.633784	0.99775
CA6	5824624	63401364	8	G	A	0.446	-0.0350117	0.0735581	-242.605	1e-05	0.634667	0.99775
CA1	15990034	5266083	3	G	A	0.06	-0.0692059	0.145816	-242.606	1e-05	0.635637	0.99775
CA4	10257855	27550701	2	G	A	0.24	-0.0540937	0.114184	-242.606	1e-05	0.636257	0.99775
CA9	5825907	90	9	G	A	0.483	-0.0395354	0.084223	-242.608	0.000361134	0.639339	0.99775
CA6	5825284	17598006	7	G	A	0.202	-0.0421866	0.0901433	-242.609	1e-05	0.640351	0.99775
CA8	10263910	13802587	4	G	A	0.077	0.0622859	0.13402	-242.61	1e-05	0.642667	0.99775
CA4	11064344|F|0-10:G>A-10:G>A	24332157	6	G	A	0.246	-0.0528374	0.113893	-242.611	1e-05	0.643261	0.99775
CA4	5825850	35020641	4	A	G	0.387	-0.046818	0.101398	-242.612	1e-05	0.644833	0.99775
CA6	5826017|F|0-31:A>G-31:A>G	13896382	0	G	A	0.238	0.0472209	0.10241	-242.612	1e-05	0.645283	0.99775
CA9	5824954	754	9	G	A	0.318	0.0498638	0.108489	-242.615	0.0137678	0.64634	0.99775
CA2	5825858	16754635	7	G	A	0.298	0.0391574	0.0852062	-242.622	0.00647514	0.646384	0.99775
CA6	5824753	11973862	6	A	G	0.475	-0.0425855	0.0929227	-242.613	1e-05	0.647294	0.99775
CA9	5824992	748	7	G	A	0.242	0.0617693	0.135136	-242.615	0.00341173	0.648154	0.99775
CA1	10261213	5406817	2	G	A	0.06	-0.066178	0.145786	-242.615	1e-05	0.650416	0.99775
CA9	5825355|F|0-8:A>G-8:A>G	569	0	G	A	0.23	0.0477013	0.105668	-242.621	0.00702681	0.652224	0.99775
CA3	5825173|F|0-68:G>A-68:G>A	39760227	2	A	G	0.448	0.0479778	0.106991	-242.624	0.00560656	0.65438	0.99775
CA4	5824813	35698661	6	G	A	0.251	0.0474273	0.106177	-242.632	0.0120063	0.655639	0.99775
CA6	5824883	60091217	2	G	A	0.077	-0.0581893	0.130329	-242.619	1e-05	0.655783	0.99775
CA6	5825141	60227861	2	G	A	0.066	-0.0631848	0.142219	-242.62	1e-05	0.657372	0.99775
CA4	10268669	42412769	5	G	A	0.228	0.054527	0.123067	-242.646	0.0197857	0.658246	0.99775
CA9	5825355	790	9	A	G	0.233	0.0471124	0.106597	-242.624	0.00481754	0.659041	0.99775
CA6	5825138	17800975	2	G	A	0.126	0.0481418	0.109121	-242.621	1e-05	0.659612	0.99775
CA9	5826264	192	9	A	G	0.239	0.0629748	0.143098	-242.623	0.00513067	0.660403	0.99775
CA4	5824938	11146254	0	G	A	0.227	-0.0374682	0.0851488	-242.621	1e-05	0.660439	0.99775
CA2	8822658	19713590	2	G	A	0.093	0.0549929	0.126192	-242.623	1e-05	0.663509	0.99775
CA2	8822780	19714080	2	G	A	0.093	0.0549929	0.126192	-242.623	1e-05	0.663509	0.99775
CA4	5825455|F|0-67:A>G-67:A>G	32041138	0	G	A	0.235	-0.049946	0.115305	-242.624	1e-05	0.665411	0.99775
CA3	11064378|F|0-13:A>G-13:A>G	49579599	0	G	A	0.068	0.0703227	0.163602	-242.626	1e-05	0.667823	0.99775
CA3	5825739	39687362	5	G	A	0.45	0.0455546	0.10623	-242.63	0.0032335	0.668557	0.99775
CA1	5825655|F|0-34:G>A-34:G>A	3093579	0	A	G	0.273	-0.0359962	0.0839525	-242.626	1e-05	0.668601	0.99775
CA1	5826229	6170558	7	G	A	0.219	-0.0439442	0.103233	-242.628	1e-05	0.670846	0.99775
CA4	10264572|F|0-46:G>A-46:G>A	16975817	0	A	G	0.176	-0.0663015	0.15599	-242.628	1e-05	0.671315	0.99775
CA4	10267891|F|0-22:A>G-22:A>G	17290304	0	A	G	0.176	-0.0663015	0.15599	-242.628	1e-05	0.671315	0.99775
CA4	10265127|F|0-35:A>G-35:A>G	35163471	0	G	A	0.068	0.060075	0.142184	-242.629	1e-05	0.673149	0.99775
CA6	5825587|F|0-38:G>A-38:G>A	63662241	0	A	G	0.438	-0.0310406	0.0739464	-242.63	1e-05	0.67515	0.99775
CA3	10266665	48077195	4	G	A	0.348	-0.0365266	0.0878122	-242.632	1e-05	0.67793	0.99775
CA9	10260105	225	8	G	A	0.311	0.0319187	0.0770638	-242.632	1e-05	0.679229	0.99775
CA2	5825214	29723958	9	G	A	0.352	0.0417759	0.101173	-242.651	0.0126139	0.680157	0.99775
CA4	5825624|F|0-49:A>G-49:A>G	34124952	0	G	A	0.138	0.0740671	0.180306	-242.637	0.00635111	0.681716	0.99775
CA9	8822617	841	1	G	A	0.054	0.066329	0.16178	-242.634	1e-05	0.682295	0.99775
CA4	10268630	27746660	4	G	A	0.238	-0.0481588	0.117479	-242.634	1e-05	0.682339	0.99775
CA4	5825167|F|0-61:G>A-61:G>A	35641589	0	A	G	0.441	0.0480362	0.117253	-242.642	0.0231218	0.682525	0.99775
CA6	5826069|F|0-33:G>A-33:G>A	63609236	0	A	G	0.438	-0.0304766	0.074417	-242.634	1e-05	0.682629	0.99775
CA5	23870317	27584466	5	G	A	0.189	-0.0456524	0.112264	-242.636	1e-05	0.684743	0.99775
CA4	5824805	35824346	4	G	A	0.265	-0.0405709	0.100409	-242.637	1e-05	0.686648	0.99775
CA4	5824723	11114506	4	G	A	0.221	-0.0342169	0.0866151	-242.64	1e-05	0.693274	0.99775
CA6	5825985	50872272	4	G	A	0.11	-0.0475694	0.12056	-242.64	1e-05	0.693625	0.99775
CA5	5825195	12757135	5	G	A	0.25	-0.0322165	0.0819431	-242.641	1e-05	0.694666	0.99775
CA4	5825789	49813723	6	A	G	0.341	-0.0412337	0.104915	-242.64	0.000972408	0.694768	0.99775
CA3	13155344|F|0-61:G>A-61:G>A	47509465	4	G	A	0.298	-0.0369342	0.0942179	-242.641	1e-05	0.695513	0.99775
CA6	5825519|F|0-12:A>G-12:A>G	63397897	0	A	G	0.441	-0.0289257	0.0739756	-242.642	1e-05	0.696244	0.99775
CA4	5826174|F|0-56:A>G-56:A>G	57160384	0	G	A	0.154	-0.0391199	0.100074	-242.642	1e-05	0.696323	0.99775
CA6	5825321|F|0-19:A>G-19:A>G	63659763	2	A	G	0.432	-0.0290786	0.0746728	-242.642	1e-05	0.697428	0.99775
CA4	5825278|F|0-60:A>G-60:A>G	36200340	1	G	A	0.234	0.0404362	0.104676	-242.647	0.00599986	0.699728	0.99775
CA7	5824719	23789289	3	G	A	0.209	0.0355388	0.092162	-242.645	0.000911987	0.700237	0.99775
CA4	15990164	56720159	6	G	A	0.346	0.0367399	0.0959314	-242.645	1e-05	0.702183	0.99775
CA9	5825791	817	9	G	A	0.25	0.0316105	0.0825891	-242.645	1e-05	0.702358	0.99775
CA8	11062275	12059661	9	G	A	0.347	-0.0367085	0.0966941	-242.646	1e-05	0.704661	0.99775
CA1	5825329	2976397	5	G	A	0.283	-0.0305628	0.0809644	-242.647	1e-05	0.706256	0.99775
CA4	5824832	15505538	6	G	A	0.497	-0.0333154	0.0885197	-242.656	0.00751402	0.707089	0.99775
CA3	10268440	39563699	8	A	G	0.424	0.0390427	0.104049	-242.651	0.0036862	0.707927	0.99775
CA4	5826033	34394342	7	A	G	0.348	0.0410259	0.109853	-242.647	0.0137231	0.709241	0.99775
CA2	5824633	16685826	6	G	A	0.313	0.0311833	0.0836259	-242.654	0.00419847	0.709666	0.99775
CA4	5825570	34540937	5	G	A	0.339	-0.0391437	0.105227	-242.645	0.00778613	0.710333	0.99775
CA4	5825285	3287742	8	A	G	0.215	0.0445463	0.120047	-242.649	1e-05	0.711016	0.99775
CA1	5825568|F|0-48:A>G-48:A>G	11339523	0	A	G	0.327	0.0303903	0.0822026	-242.65	1e-05	0.712039	0.99775
CA4	5825434|F|0-13:G>A-13:G>A	36389456	0	G	A	0.143	0.0636007	0.172837	-242.652	0.00410401	0.713317	0.99775
CA4	5825902	35382486	2	G	A	0.344	-0.0343863	0.0936962	-242.651	1e-05	0.714049	0.99775
CA6	5825288|F|0-63:A>G-63:A>G	60208347	1	G	A	0.076	-0.0493025	0.135093	-242.652	1e-05	0.715572	0.99775
CA4	5825132|F|0-48:A>G-48:A>G	32469371	2	G	A	0.243	-0.041623	0.115032	-242.653	1e-05	0.717894	0.99775
CA4	10270073|F|0-48:G>A-48:G>A	56597883	0	G	A	0.435	-0.0311701	0.0863454	-242.684	0.0196119	0.718525	0.99775
CA4	5825976	35784622	2	G	A	0.12	0.0446107	0.123663	-242.653	1e-05	0.718711	0.99775
CA9	10260165	869	2	G	A	0.087	-0.0448667	0.125383	-242.654	1e-05	0.720882	0.99775
CA9	5825657	745	4	G	A	0.199	-0.0522576	0.146391	-242.654	0.00105461	0.721528	0.99775
CA4	5824730	36007288	2	G	A	0.104	0.0456911	0.128101	-242.655	1e-05	0.721746	0.99775
CA2	5825382|F|0-64:A>G-64:A>G	18378775	0	A	G	0.346	-0.027271	0.0768266	-242.655	1e-05	0.723027	0.99775
CA1	5825272|F|0-31:A>G-31:A>G	11381627	1	G	A	0.334	0.0287243	0.0814605	-242.656	1e-05	0.724786	0.99775
CA9	5825977|F|0-16:G>A-16:G>A	523	0	G	A	0.395	0.0325194	0.0926807	-242.657	0.00124091	0.72609	0.99775
CA7	5825827|F|0-9:G>A-9:G>A	32055213	0	A	G	0.408	0.031971	0.0914915	-242.658	0.00207878	0.727163	0.99775
CA8	5825391	8861786	8	G	A	0.486	-0.0318086	0.0920197	-242.664	0.00521568	0.729991	0.99775
CA9	5825777	789	2	G	A	0.077	0.0495279	0.14368	-242.659	1e-05	0.730712	0.99775
CA1	5825982	322900	8	A	G	0.051	0.0573285	0.166627	-242.659	1e-05	0.731206	0.99775
CA4	5824727	52668539	7	G	A	0.253	-0.0321611	0.0936256	-242.659	1e-05	0.731615	0.99775
CA6	5824976	20524867	4	G	A	0.287	0.0324486	0.0949259	-242.66	1e-05	0.732875	0.99775
CA4	5824873	36128919	6	G	A	0.341	0.0256565	0.0752278	-242.66	1e-05	0.733461	0.99775
CA9	10268953	792	2	G	A	0.071	-0.0498571	0.146674	-242.661	1e-05	0.734313	0.99775
CA2	5825185|F|0-46:A>G-46:A>G	21639997	0	A	G	0.454	0.0270446	0.0798193	-242.661	1e-05	0.735136	0.99775
CA6	5825307|F|0-12:A>G-12:A>G	63408768	0	G	A	0.435	-0.0249482	0.0742943	-242.662	1e-05	0.737408	0.99775
CA4	5826223	36555635	7	A	G	0.337	0.0325638	0.0975358	-242.665	0.00827992	0.738868	0.99775
CA4	5826212	36231643	7	G	A	0.225	0.0348571	0.104422	-242.664	0.00267694	0.738911	0.99775
CA9	5824641	998	3	G	A	0.121	-0.0389298	0.116854	-242.663	1e-05	0.739408	0.99775
CA4	5824874	12193392	8	A	G	0.452	0.0237425	0.0718824	-242.664	1e-05	0.741558	0.99775
CA7	5826011	32015796	5	G	A	0.422	0.0297083	0.0900055	-242.664	0.00157045	0.741727	0.99775
CA4	10269788	24332104	4	G	A	0.238	-0.0384126	0.116419	-242.664	1e-05	0.741819	0.99775
CA9	5825876|F|0-8:A>G-8:A>G	116	2	A	G	0.32	0.0288979	0.0876892	-242.667	0.00295068	0.742122	0.99775
CA4	5825676	34450794	6	G	A	0.212	-0.0483944	0.147498	-242.662	0.00406921	0.743213	0.99775
CA6	10260134	63963339	3	G	A	0.071	-0.0480783	0.146725	-242.665	1e-05	0.743536	0.99775
CA9	10260073	793	8	A	G	0.441	-0.0268001	0.0818934	-242.665	1e-05	0.743852	0.99775
CA4	10264963	10584740	5	G	A	0.233	0.0342476	0.105212	-242.666	0.00159812	0.745171	0.99775
CA3	10267664	39814340	6	A	G	0.447	0.0341231	0.105212	-242.667	0.00146587	0.746066	0.99775
CA4	10260078	25459693	9	A	G	0.239	-0.0376527	0.116516	-242.666	1e-05	0.746951	0.99775
CA4	5825816|F|0-32:G>A-32:G>A	24168202	0	G	A	0.235	-0.0373991	0.116899	-242.667	1e-05	0.749392	0.99775
CA9	5824744	774	7	G	A	0.489	0.0283779	0.0894533	-242.675	0.00684339	0.75143	0.99775
CA4	5824847	35643383	6	A	G	0.441	0.0364891	0.115111	-242.672	0.0171558	0.751617	0.99775
CA1	5824960	1973037	6	A	G	0.441	0.0261472	0.0824912	-242.668	1e-05	0.751632	0.99775
CA4	15979328	51146984	3	G	A	0.137	0.0569268	0.179772	-242.669	0.00421705	0.751866	0.99775
CA5	10263976|F|0-38:G>A-38:G>A	50549133	0	G	A	0.268	-0.0521846	0.165466	-242.668	1e-05	0.752836	0.99775
CA9	8822693	724	9	G	A	0.415	0.0281922	0.089556	-242.671	0.00175556	0.753276	0.99775
CA3	5825400|F|0-63:A>G-63:A>G	48122030	0	A	G	0.338	-0.0281143	0.0893197	-242.669	1e-05	0.753306	0.99775
CA7	5824901	49568364	7	G	A	0.202	0.0311181	0.100517	-242.67	1e-05	0.757236	0.99775
CA9	5825039	749	3	G	A	0.209	-0.0455787	0.14808	-242.669	0.00439932	0.75859	0.99775
CA4	10259627	21957906	6	G	A	0.291	-0.0302692	0.0989828	-242.672	1e-05	0.760107	0.99775
CA4	5825144	36552606	2	G	A	0.273	0.0289797	0.094885	-242.672	0.0015821	0.760398	0.99775
CA7	5825848	23532313	8	A	G	0.497	0.0294683	0.0992864	-242.674	1e-05	0.766958	0.99775
CA7	10270032|F|0-52:G>A-52:G>A	23695828	2	G	A	0.202	0.0283984	0.0957314	-242.674	1e-05	0.767076	0.99775
CA7	5825460|F|0-24:A>G-24:A>G	51566724	0	G	A	0.068	-0.0429818	0.145736	-242.675	1e-05	0.768386	0.99775
CA3	5826102|F|0-31:G>A-31:G>A	47807794	0	A	G	0.386	0.0303243	0.103861	-242.678	0.00293378	0.770645	0.99775
CA4	5825903	35382486	3	A	G	0.341	-0.0274386	0.0941559	-242.676	1e-05	0.771067	0.99775
CA2	5826068|F|0-21:G>A-21:G>A	19383755	0	G	A	0.181	0.0346861	0.119405	-242.676	1e-05	0.771773	0.99775
CA9	5826239	401	9	G	A	0.489	0.0290024	0.100177	-242.677	0.00117663	0.772521	0.99775
CA2	5825595	20375368	4	A	G	0.387	0.0219862	0.0761664	-242.677	1e-05	0.773172	0.99775
CA3	5825893|F|0-15:A>G-15:A>G	49659320	0	G	A	0.062	0.0469691	0.162726	-242.677	1e-05	0.773187	0.99775
CA9	5825643	883	7	G	A	0.135	-0.0304674	0.106666	-242.677	1e-05	0.775486	0.99775
CA7	5824852	32065152	4	G	A	0.42	0.0255679	0.0905983	-242.679	0.00137082	0.778104	0.99775
CA3	5825482|F|0-27:A>G-27:A>G	47681818	1	G	A	0.389	0.0291186	0.103183	-242.68	0.00198003	0.77811	0.99775
CA7	5825136|F|0-16:G>A-16:G>A	19362729	0	G	A	0.219	0.0268507	0.0960137	-242.679	1e-05	0.780062	0.99775
CA9	5825446|F|0-44:G>A-44:G>A	532	0	G	A	0.184	-0.0410196	0.146826	-242.679	1e-05	0.780276	0.99775
CA9	5825742	777	9	G	A	0.364	-0.0266235	0.0968192	-242.68	1e-05	0.783644	0.99775
CA4	10269352	36048409	4	G	A	0.088	0.0391604	0.143188	-242.681	1e-05	0.784788	0.99775
CA9	5825065	755	8	A	G	0.288	0.023353	0.0853896	-242.681	0.000626438	0.784791	0.99775
CA9	5824644	750	7	G	A	0.236	0.0354352	0.129732	-242.681	0.000745459	0.785055	0.99775
CA7	5825849	23532313	5	A	G	0.494	-0.027167	0.100103	-242.681	1e-05	0.786399	0.99775
CA1	8822599	6193791	3	G	A	0.126	0.0307635	0.113555	-242.681	1e-05	0.786768	0.99775
CA9	5825047	887	3	G	A	0.071	-0.0367189	0.135825	-242.682	1e-05	0.787207	0.99775
CA4	5826052|F|0-8:A>G-8:A>G	43776716	0	A	G	0.497	-0.0299133	0.110894	-242.682	1e-05	0.787663	0.99775
CA2	5825594	20375368	8	G	A	0.412	0.0203572	0.0754881	-242.682	1e-05	0.787719	0.99775
CA4	10259915	17266798	7	G	A	0.18	-0.0403908	0.150928	-242.682	1e-05	0.7893	0.99775
CA4	10263407	10798680	4	G	A	0.238	0.0283291	0.105982	-242.683	0.000807864	0.789541	0.99775
CA4	5826027|F|0-11:A>G-11:A>G	17183046	0	G	A	0.181	-0.041781	0.157085	-242.683	1e-05	0.79056	0.99775
CA9	5824939	260	3	G	A	0.264	0.0355221	0.135333	-242.684	0.00395763	0.793251	0.99775
CA4	5826022|F|0-61:G>A-61:G>A	34450831	0	G	A	0.343	0.0283993	0.109451	-242.68	0.0128179	0.795568	0.99775
CA3	10269196	49625766	0	G	A	0.065	-0.0395774	0.153154	-242.685	1e-05	0.79638	0.99775
CA7	23870936	51054837	6	G	A	0.324	0.0268274	0.104015	-242.687	0.00501833	0.796763	0.99775
CA9	5826155	732	2	G	A	0.262	0.0247444	0.096206	-242.685	0.000723821	0.797315	0.99775
CA4	10268524	17266921	5	G	A	0.178	-0.0387742	0.150906	-242.685	1e-05	0.797514	0.99775
CA9	15979636	947	4	G	A	0.138	0.0465038	0.18151	-242.686	0.0035985	0.798083	0.99775
CA1	5824664	2711085	4	G	A	0.276	-0.0205247	0.0813339	-242.686	1e-05	0.801056	0.99775
CA4	8776039	16480668	4	G	A	0.083	-0.0321007	0.127228	-242.686	1e-05	0.80109	0.99775
CA4	5826161	57833901	4	G	A	0.16	-0.0238775	0.09557	-242.687	1e-05	0.802992	0.99775
CA1	8775999|F|0-66:G>A-66:G>A	40993916	1	G	A	0.239	-0.0248544	0.0996832	-242.687	1e-05	0.803385	0.99775
CA6	10258005	64006681	9	A	G	0.068	-0.0382669	0.154516	-242.688	1e-05	0.804681	0.99775
CA9	5825045	261	8	A	G	0.237	0.0342272	0.138267	-242.688	0.00205601	0.804767	0.99775
CA9	5825735|F|0-6:G>A-6:G>A	565	3	A	G	0.415	0.022697	0.0920926	-242.688	0.00120967	0.805606	0.99775
CA7	5825641	56201436	9	G	A	0.386	0.0263806	0.107139	-242.688	1e-05	0.805784	0.99775
CA9	23871312|F|0-14:A>G-14:A>G	152	0	G	A	0.214	-0.0383037	0.155885	-242.688	1e-05	0.80618	0.99775
CA4	10268524|F|0-15:G>A-15:G>A	17266921	0	A	G	0.178	-0.0364266	0.151716	-242.689	1e-05	0.810527	0.99775
CA9	5825796|F|0-57:A>G-57:A>G	408	0	G	A	0.397	0.0219042	0.0916058	-242.69	1e-05	0.811288	0.99775
CA4	10263401	10798714	3	G	A	0.236	0.0251624	0.105379	-242.69	0.000629227	0.811547	0.99775
CA6	5825648	60480736	5	G	A	0.128	-0.0273497	0.117102	-242.691	1e-05	0.815595	0.99775
CA7	5825122	20732178	9	G	A	0.426	0.019462	0.0838095	-242.691	1e-05	0.816632	0.99775
CA6	5824773	63712334	7	G	A	0.449	-0.0168956	0.0729062	-242.691	1e-05	0.816998	0.99775
CA4	5824620	33331391	4	G	A	0.199	0.0344304	0.148967	-242.691	0.00722718	0.817477	0.99775
CA4	5826164|F|0-38:A>G-38:A>G	34466368	0	G	A	0.208	-0.035608	0.154608	-242.689	0.00557428	0.81811	0.99775
CA4	5826054	36048409	9	A	G	0.085	-0.0336079	0.146362	-242.692	1e-05	0.818645	0.99775
CA9	5826215	882	5	G	A	0.161	-0.023345	0.101818	-242.692	1e-05	0.818908	0.99775
CA6	5825112	983387	5	G	A	0.15	-0.0250334	0.109615	-242.692	1e-05	0.819612	0.99775
CA4	5824571	35824346	2	G	A	0.12	0.0279947	0.124139	-242.693	1e-05	0.821836	0.99775
CA1	5825650	39525756	2	G	A	0.082	-0.0313817	0.140793	-242.693	1e-05	0.82387	0.99775
CA4	23870354	34394408	2	G	A	0.137	0.0399558	0.179794	-242.694	0.00276184	0.824385	0.99775
CA5	10261992	1128296	2	G	A	0.093	0.0275056	0.123776	-242.694	1e-05	0.824392	0.99775
CA8	10265136|F|0-67:A>G-67:A>G	8614730	0	G	A	0.481	0.0203402	0.0919694	-242.694	1e-05	0.825215	0.99775
CA4	5824651	35379834	5	G	A	0.35	-0.0207163	0.0937599	-242.694	1e-05	0.82538	0.99775
CA3	10270196	39653327	6	G	A	0.436	0.0230794	0.104474	-242.694	1e-05	0.825411	0.99775
CA7	8822700	23793426	5	G	A	0.189	-0.0208752	0.0952841	-242.694	1e-05	0.826832	0.99775
CA4	15979637	34221361	2	G	A	0.137	0.039055	0.179007	-242.695	0.00266988	0.827538	0.99775
CA4	5825147	36041411	9	G	A	0.21	0.023874	0.109588	-242.695	0.00146837	0.82779	0.99775
CA4	5826034	34394342	5	G	A	0.344	-0.0229972	0.106722	-242.691	0.00647699	0.829631	0.99775
CA4	10267072	17300438	5	G	A	0.178	-0.0324361	0.151009	-242.695	1e-05	0.830168	0.99775
CA4	5824756	35698732	2	G	A	0.18	0.0241026	0.112277	-242.695	1e-05	0.830265	0.99775
CA9	5825062	830	4	G	A	0.227	0.022487	0.105528	-242.696	0.00206491	0.831497	0.99775
CA9	5825572	716	9	G	A	0.295	0.0178015	0.0836316	-242.696	1e-05	0.831679	0.99775
CA6	5825647	60606521	4	G	A	0.138	-0.0242529	0.114981	-242.696	1e-05	0.83318	0.99775
CA4	5825916	28892017	4	G	A	0.249	0.0278602	0.13286	-242.696	0.00149861	0.83414	0.99775
CA1	5825749	2808785	6	G	A	0.346	-0.0166773	0.0795374	-242.696	1e-05	0.834155	0.99775
CA4	5824607	34209566	5	G	A	0.194	0.0304604	0.145456	-242.697	0.00537832	0.834362	0.99775
CA4	10266270|F|0-57:G>A-57:G>A	23862495	0	G	A	0.235	-0.023779	0.116801	-242.697	1e-05	0.838906	0.99775
CA9	5825970	804	4	G	A	0.144	0.0204578	0.103	-242.698	1e-05	0.842784	0.99775
CA4	10267531|F|0-42:G>A-42:G>A	33316083	0	A	G	0.211	0.0298972	0.151161	-242.696	0.00854805	0.843436	0.99775
CA7	5824849	48448420	8	G	A	0.401	-0.020947	0.105943	-242.699	1e-05	0.843486	0.99775
CA5	5825630|F|0-37:G>A-37:G>A	20475329	0	G	A	0.273	0.0206765	0.1047	-242.699	1e-05	0.843672	0.99775
CA4	10261490	34541003	3	G	A	0.137	0.035007	0.179843	-242.7	0.00246119	0.845883	0.99775
CA1	8776166|F|0-24:G>A-24:G>A	6213106	0	A	G	0.116	0.0233815	0.122425	-242.7	1e-05	0.848751	0.99775
CA4	5825220	34468504	6	G	A	0.218	0.0289361	0.152263	-242.698	0.00842049	0.849491	0.99775
CA6	5825180	994892	5	G	A	0.133	0.0216367	0.113876	-242.7	1e-05	0.849519	0.99775
CA6	5825649	60606454	2	G	A	0.142	-0.0215223	0.114097	-242.7	1e-05	0.850593	0.99775
CA6	5824772	60423450	7	G	A	0.348	-0.0149287	0.0799575	-242.702	0.00275564	0.852099	0.99775
CA4	5826197|F|0-24:G>A-24:G>A	24374751	3	G	A	0.225	0.0235193	0.127243	-242.706	0.00784176	0.853564	0.99775
CA7	5825371	23744887	3	G	A	0.198	0.0173888	0.0942773	-242.701	1e-05	0.853873	0.99775
CA4	5826253	58210222	6	G	A	0.201	-0.0262811	0.144496	-242.701	0.000835248	0.85588	0.99775
CA1	5825172	7475256	9	G	A	0.403	-0.0168969	0.0938392	-242.702	1e-05	0.857305	0.99775
CA4	10268625	17300484	4	G	A	0.171	-0.0285355	0.158672	-242.702	1e-05	0.85748	0.99775
CA4	10264904	17288281	3	G	A	0.176	-0.0271085	0.151628	-242.702	1e-05	0.858308	0.99775
CA5	5825178	55933645	5	G	A	0.317	0.0162147	0.090992	-242.702	1e-05	0.858766	0.99775
CA9	5825765	811	4	G	A	0.149	0.0181766	0.102002	-242.702	1e-05	0.858767	0.99775
CA3	10265476	39687351	6	A	G	0.453	0.0186349	0.104979	-242.702	1e-05	0.859305	0.99775
CA6	5824914	947055	8	G	A	0.124	0.0207634	0.118051	-242.703	1e-05	0.86058	0.99775
CA4	23871260	34317964	4	G	A	0.133	-0.0300405	0.170842	-242.703	1e-05	0.860618	0.99775
CA7	5825520	23532379	7	G	A	0.494	-0.0170959	0.0975819	-242.703	1e-05	0.861122	0.99775
CA4	10259858	17216766	5	G	A	0.178	-0.0266163	0.152305	-242.703	1e-05	0.861467	0.99775
CA4	10269045	17099208	6	G	A	0.162	-0.0255026	0.146117	-242.703	1e-05	0.861639	0.99775
CA9	10258103	838	5	G	A	0.167	-0.028584	0.164089	-242.703	1e-05	0.861905	0.99775
CA6	5826141	11871781	7	G	A	0.152	0.0179545	0.103436	-242.703	1e-05	0.862389	0.99775
CA9	10260150	867	2	G	A	0.104	-0.0198297	0.114876	-242.703	1e-05	0.863144	0.99775
CA5	5825080	13783944	5	G	A	0.294	0.0159273	0.0926627	-242.703	1e-05	0.86372	0.99775
CA4	5825498|F|0-66:G>A-66:G>A	41474884	0	A	G	0.495	-0.0192392	0.112786	-242.7	0.00289999	0.864744	0.99775
CA4	5826143	3306051	4	G	A	0.243	0.0190705	0.114109	-242.704	1e-05	0.867457	0.99775
CA1	5825414|F|0-44:G>A-44:G>A	11110172	0	G	A	0.124	0.0198538	0.123559	-242.705	1e-05	0.872522	0.99775
CA7	5825856	31995033	5	G	A	0.406	0.0143872	0.0895489	-242.705	1e-05	0.872538	0.99775
CA8	5825340|F|0-38:G>A-38:G>A	8579754	0	G	A	0.476	-0.0144572	0.0901514	-242.706	0.000656606	0.872772	0.99775
CA3	5826107|F|0-55:A>G-55:A>G	47713556	0	A	G	0.386	-0.0165546	0.103261	-242.705	1e-05	0.872809	0.99775
CA4	5825273|F|0-61:A>G-61:A>G	32950411	1	A	G	0.201	-0.0245883	0.154081	-242.703	0.00441424	0.87339	0.99775
CA7	5824803	20730537	6	G	A	0.436	0.0130933	0.0825222	-242.706	1e-05	0.874111	0.99775
CA4	10265542	10683799	7	G	A	0.23	0.0167107	0.105704	-242.706	1e-05	0.874563	0.99775
CA4	10259255	21916801	9	G	A	0.284	-0.0150468	0.0975214	-242.706	1e-05	0.877551	0.99775
CA2	5824846	21523845	7	A	G	0.444	0.0122241	0.0801809	-242.707	1e-05	0.878997	0.99775
CA9	5825984|F|0-21:A>G-21:A>G	468	0	A	G	0.378	0.0157558	0.104022	-242.707	0.000569238	0.879777	0.99775
CA4	5825209	49971643	9	A	G	0.21	0.0223107	0.150609	-242.706	0.00664198	0.8824	0.99775
CA4	5824602	33331325	3	G	A	0.214	-0.0223664	0.151584	-242.704	0.00528874	0.882861	0.99775
CA7	5824570	20730537	8	A	G	0.407	0.0123209	0.0838215	-242.707	1e-05	0.883304	0.99775
CA4	5826118	49381281	4	G	A	0.204	0.022149	0.151088	-242.706	0.00785629	0.883613	0.99775
CA5	10260162	10357274	8	G	A	0.458	0.0121613	0.0833989	-242.708	1e-05	0.884225	0.99775
CA4	5825344	35642687	9	A	G	0.455	0.0164066	0.112518	-242.705	0.0122181	0.884231	0.99775
CA6	5824839	60027378	2	G	A	0.077	0.0186168	0.131142	-242.708	1e-05	0.88727	0.99775
CA6	5825058	38937224	7	A	G	0.343	-0.0157666	0.111229	-242.708	1e-05	0.887436	0.99775
CA4	5825862	34185594	2	G	A	0.246	-0.0160517	0.113361	-242.708	1e-05	0.887555	0.99775
CA4	5825972	49439000	6	G	A	0.207	0.0210823	0.149281	-242.707	0.00627944	0.887849	0.99775
CA9	5825002	763	9	G	A	0.335	0.0144874	0.104794	-242.706	0.00818468	0.890199	0.99775
CA4	5825963	41869224	9	G	A	0.494	-0.0148364	0.108694	-242.706	0.00271603	0.89158	0.99775
CA4	5825297|F|0-61:G>A-61:G>A	3303620	0	G	A	0.222	0.0163957	0.121629	-242.709	1e-05	0.892919	0.99775
CA3	5825531|F|0-56:G>A-56:G>A	47725445	0	A	G	0.389	0.0135788	0.102497	-242.709	1e-05	0.894752	0.99775
CA2	5824587	16554300	6	G	A	0.268	-0.0107164	0.0837369	-242.71	1e-05	0.898309	0.99775
CA3	5825392	48116041	4	G	A	0.348	-0.0111492	0.0874683	-242.71	1e-05	0.898713	0.99775
CA4	23870348	30051701	7	G	A	0.23	0.0140384	0.111738	-242.712	0.00273457	0.900159	0.99775
CA4	5825056	24452987	7	A	G	0.483	0.0147231	0.117941	-242.706	0.0143537	0.900793	0.99775
CA9	15979851	945	5	G	A	0.139	0.0220838	0.178225	-242.711	0.00155621	0.901524	0.99775
CA1	5824774	28930289	9	G	A	0.403	0.0123172	0.099487	-242.711	1e-05	0.901606	0.99775
CA9	5825003	844	3	G	A	0.077	0.017469	0.142209	-242.711	1e-05	0.90237	0.99775
CA4	10264203	16928513	1	G	A	0.174	-0.0186795	0.152253	-242.711	1e-05	0.902491	0.99775
CA4	5824603	49684586	4	G	A	0.199	0.0177488	0.145369	-242.71	0.00372889	0.902959	0.99775
CA2	5825975|F|0-9:G>A-9:G>A	16632532	0	A	G	0.303	0.0103883	0.0858063	-242.711	1e-05	0.903772	0.99775
CA4	10269370	17183046	6	G	A	0.179	-0.018316	0.151396	-242.711	1e-05	0.903841	0.99775
CA4	10264466|F|0-20:G>A-20:G>A	17108529	1	G	A	0.171	-0.017368	0.146916	-242.711	1e-05	0.906027	0.99775
CA7	5826184	49568364	9	A	G	0.182	-0.0122647	0.104611	-242.711	1e-05	0.906799	0.99775
CA4	5825569|F|0-39:G>A-39:G>A	34540937	0	G	A	0.351	0.0123185	0.105786	-242.706	0.0102457	0.907427	0.99775
CA4	5824830	33633288	7	A	G	0.202	0.0172417	0.150237	-242.71	0.00658081	0.90876	0.99775
CA3	5825400	48122030	9	G	A	0.312	-0.0102152	0.0897877	-242.712	1e-05	0.909545	0.99775
CA8	5824574	8821477	8	G	A	0.48	-0.0100921	0.0902247	-242.712	1e-05	0.911062	0.99775
CA2	5825594|F|0-18:G>A-18:G>A	20375368	0	A	G	0.408	0.00847517	0.0764115	-242.712	1e-05	0.911807	0.99775
CA6	5824919	997919	5	G	A	0.133	0.0129941	0.11742	-242.712	1e-05	0.912006	0.99775
CA2	15989892	34729699	3	G	A	0.242	0.0114262	0.105098	-242.712	1e-05	0.913545	0.99775
CA9	5826048|F|0-27:G>A-27:G>A	521	0	G	A	0.481	-0.00965838	0.090134	-242.713	1e-05	0.914784	0.99775
CA1	5825118|F|0-46:G>A-46:G>A	17569886	0	G	A	0.138	0.0122271	0.114898	-242.713	1e-05	0.915369	0.99775
CA9	5825291	740	3	G	A	0.203	0.01608	0.151629	-242.71	0.00748909	0.915662	0.99775
CA6	5825871	987444	8	G	A	0.141	-0.0120412	0.114699	-242.713	1e-05	0.916508	0.99775
CA8	5826049	8861720	8	G	A	0.486	-0.00941078	0.0899272	-242.713	1e-05	0.91677	0.99775
CA1	5824959	4179724	7	A	G	0.393	-0.00794376	0.0759797	-242.713	1e-05	0.916848	0.99775
CA1	5824911	40070605	4	G	A	0.133	0.0108437	0.103907	-242.713	1e-05	0.916999	0.99775
CA4	10268578|F|0-39:G>A-39:G>A	25634163	1	G	A	0.12	-0.0237119	0.228347	-242.713	1e-05	0.91741	0.99775
CA4	5825025	46615198	6	G	A	0.212	0.0156848	0.151449	-242.71	0.00712328	0.91763	0.99775
CA8	5824791	13667158	6	A	G	0.385	0.00764082	0.0765892	-242.713	1e-05	0.920642	0.99775
CA2	5825562|F|0-25:A>G-25:A>G	14697184	0	A	G	0.273	-0.0105161	0.109885	-242.714	1e-05	0.923864	0.99775
CA9	10260143	855	3	G	A	0.11	-0.0105891	0.112479	-242.714	1e-05	0.9251	0.99775
CA4	5824600	49813657	7	G	A	0.337	0.00967066	0.10519	-242.712	0.00697914	0.926851	0.99775
CA6	5824951	17596134	8	G	A	0.198	-0.00828586	0.0908697	-242.714	1e-05	0.927447	0.99775
CA4	5824733	28254517	6	G	A	0.475	0.00970274	0.107326	-242.713	0.00884083	0.928066	0.99775
CA5	5825282|F|0-60:G>A-60:G>A	29777404	0	G	A	0.47	0.00662704	0.0733059	-242.714	1e-05	0.928067	0.99775
CA2	8822594	18429931	9	G	A	0.358	-0.00670194	0.0754587	-242.714	1e-05	0.929326	0.99775
CA3	10265615	39579976	9	A	G	0.443	-0.0092666	0.104463	-242.714	1e-05	0.929413	0.99775
CA6	5825389|F|0-39:A>G-39:A>G	60122125	2	G	A	0.09	0.0111768	0.126715	-242.714	1e-05	0.929812	0.99775
CA7	5824815	32096063	4	G	A	0.42	0.00784636	0.089769	-242.714	1e-05	0.930445	0.99775
CA4	5825350|F|0-17:G>A-17:G>A	10641928	0	G	A	0.238	0.00890622	0.106032	-242.715	1e-05	0.933153	0.99775
CA2	5824827	21946395	4	G	A	0.066	0.0112142	0.139537	-242.715	1e-05	0.936034	0.99775
CA8	5826035|F|0-60:G>A-60:G>A	8620214	0	G	A	0.476	0.00727909	0.0910352	-242.715	1e-05	0.936358	0.99775
CA6	13144427|F|0-11:A>G-11:A>G	12718106	0	G	A	0.254	0.0149121	0.189945	-242.715	1e-05	0.937511	0.99775
CA2	5825799	21695074	8	G	A	0.458	0.00587783	0.0791013	-242.715	1e-05	0.940848	0.99775
CA4	5825183|F|0-65:G>A-65:G>A	34387268	0	G	A	0.205	0.0113189	0.152384	-242.713	0.00714954	0.940871	0.99775
CA5	5826026|F|0-42:G>A-42:G>A	16141765	0	G	A	0.078	-0.00990078	0.134569	-242.715	1e-05	0.94143	0.99775
CA6	5824598	60359331	5	G	A	0.228	-0.00624828	0.0875044	-242.716	1e-05	0.943154	0.99775
CA4	10268338	17083179	3	G	A	0.176	-0.0107308	0.151275	-242.716	1e-05	0.943527	0.99775
CA3	10266667	47713622	7	G	A	0.393	0.00695869	0.100667	-242.716	1e-05	0.944966	0.99775
CA4	5826230	33634835	8	A	G	0.192	-0.0100472	0.146244	-242.715	0.00186023	0.945303	0.99775
CA2	5824929	30220930	5	G	A	0.333	0.00557818	0.0829534	-242.716	1e-05	0.946461	0.99775
CA4	10258962	17002270	6	G	A	0.184	-0.00958914	0.145036	-242.716	1e-05	0.947359	0.99775
CA9	15979673	827	5	G	A	0.217	0.00659751	0.106717	-242.716	1e-05	0.950772	0.99775
CA5	10268324|F|0-31:G>A-31:G>A	11454281	0	A	G	0.181	0.00569417	0.0934881	-242.716	1e-05	0.9515	0.99775
CA9	5826009|F|0-7:G>A-7:G>A	112	0	G	A	0.327	-0.00506762	0.0842791	-242.716	1e-05	0.952119	0.99775
CA4	5825246	33313082	3	G	A	0.203	0.00892744	0.151043	-242.715	0.00582426	0.952934	0.99775
CA4	5825822|F|0-42:A>G-42:A>G	41524197	0	A	G	0.254	0.00831189	0.14078	-242.716	0.00201146	0.952984	0.99775
CA9	5826231	741	7	G	A	0.202	0.00876747	0.148638	-242.715	0.00500165	0.953029	0.99775
CA5	5824952	38640946	3	G	A	0.319	-0.00557144	0.0970452	-242.717	1e-05	0.954281	0.99775
CA4	5824964	36388452	1	G	A	0.103	-0.00747905	0.133362	-242.717	1e-05	0.955339	0.99775
CA9	10261998	834	3	G	A	0.187	0.00483865	0.0896754	-242.717	1e-05	0.957029	0.99775
CA3	5825120|F|0-63:G>A-63:G>A	37872607	0	A	G	0.497	0.00463452	0.0866955	-242.717	1e-05	0.957426	0.99775
CA6	5825394|F|0-27:A>G-27:A>G	63189184	0	A	G	0.414	-0.00381192	0.074074	-242.717	0.000413507	0.959015	0.99775
CA9	5824968	833	8	G	A	0.475	0.00493677	0.0970559	-242.717	1e-05	0.959489	0.99775
CA1	5826146|F|0-16:A>G-16:A>G	1886205	0	G	A	0.457	0.00408461	0.0830124	-242.717	1e-05	0.96081	0.99775
CA4	5825187|F|0-15:A>G-15:A>G	46613507	0	A	G	0.208	-0.00708175	0.154198	-242.714	0.00620524	0.96342	0.99775
CA3	5825411|F|0-18:A>G-18:A>G	47709844	0	A	G	0.395	0.00459987	0.103147	-242.717	1e-05	0.964479	0.99775
CA9	5826224	843	5	G	A	0.089	-0.00578032	0.133086	-242.717	1e-05	0.965404	0.99775
CA3	10258418	39580042	4	A	G	0.442	0.0043349	0.103859	-242.717	1e-05	0.966753	0.99775
CA6	5825202|F|0-67:G>A-67:G>A	63212002	0	A	G	0.414	0.00311551	0.0747513	-242.717	0.0042459	0.966801	0.99775
CA9	5826100	859	9	G	A	0.489	0.00387467	0.0935269	-242.717	1e-05	0.967	0.99775
CA4	10266958	17179825	5	G	A	0.172	0.00600734	0.147998	-242.717	1e-05	0.967667	0.99775
CA5	5825935|F|0-61:A>G-61:A>G	11528264	0	G	A	0.181	0.00377691	0.0939346	-242.717	1e-05	0.967972	0.99775
CA7	5825827	32055213	3	G	A	0.418	0.00351575	0.0895777	-242.717	1e-05	0.968736	0.99775
CA9	5824949	121	8	G	A	0.305	-0.00318916	0.0835813	-242.718	1e-05	0.969605	0.99775
CA6	5824916	1012880	5	G	A	0.139	-0.0042158	0.113893	-242.718	1e-05	0.970514	0.99775
CA4	5825191|F|0-41:G>A-41:G>A	49717665	0	A	G	0.211	-0.00552657	0.151612	-242.716	0.0048442	0.970962	0.99775
CA9	5825726	857	8	G	A	0.328	-0.00328198	0.0943948	-242.718	1e-05	0.972302	0.99775
CA9	5824962	735	8	G	A	0.226	0.00381007	0.119785	-242.718	1e-05	0.974661	0.99775
CA7	10268219|F|0-55:G>A-55:G>A	50306274	0	A	G	0.335	-0.00303195	0.0991991	-242.718	1e-05	0.975651	0.99775
CA2	8776009|F|0-24:G>A-24:G>A	16624759	2	A	G	0.309	0.00257752	0.0845598	-242.718	1e-05	0.975717	0.99775
CA6	5825212|F|0-23:A>G-23:A>G	61858016	0	A	G	0.141	0.0033851	0.111258	-242.718	1e-05	0.975761	0.99775
CA2	5824766	29724018	5	G	A	0.356	0.00269187	0.0972918	-242.718	1e-05	0.977957	0.997868
CA4	5825486|F|0-48:G>A-48:G>A	10588881	0	G	A	0.241	-0.00283326	0.105997	-242.718	1e-05	0.978705	0.997868
CA4	5826162	57833900	8	G	A	0.153	-0.00211027	0.0983793	-242.718	1e-05	0.98291	0.997868
CA6	5826177|F|0-51:A>G-51:A>G	8916791	0	G	A	0.232	0.001906	0.0960212	-242.718	1e-05	0.984185	0.997868
CA9	5824593	715	9	G	A	0.386	0.00143229	0.0821735	-242.718	1e-05	0.986113	0.997868
CA4	5825711	33509260	4	G	A	0.133	-0.00226714	0.135926	-242.718	1e-05	0.986711	0.997868
CA9	5825941	729	5	G	A	0.233	0.00159717	0.112698	-242.718	1e-05	0.988708	0.997868
CA6	5825713|F|0-24:A>G-24:A>G	63977687	0	G	A	0.073	0.00191705	0.146714	-242.718	1e-05	0.989589	0.997868
CA9	5824998	756	3	G	A	0.115	-0.00159912	0.125787	-242.718	1e-05	0.989871	0.997868
CA9	5825573|F|0-23:G>A-23:G>A	30	0	G	A	0.195	-0.00120764	0.113914	-242.718	1e-05	0.991553	0.997868
CA3	5825585|F|0-50:A>G-50:A>G	31644005	0	G	A	0.127	0.000747568	0.105742	-242.718	1e-05	0.994367	0.997868
CA8	5825473|F|0-14:G>A-14:G>A	8854556	0	G	A	0.484	-0.000405429	0.0911818	-242.718	1e-05	0.996457	0.997868
CA1	5825670|F|0-7:G>A-7:G>A	13650988	0	G	A	0.222	-0.000697165	0.162502	-242.718	1e-05	0.996582	0.997868
CA4	5825409|F|0-66:A>G-66:A>G	36470836	0	A	G	0.097	-0.00048724	0.138008	-242.718	1e-05	0.997187	0.997868
CA2	5824720	16554366	5	G	A	0.267	0.000240269	0.0834665	-242.718	1e-05	0.997706	0.997868
CA2	5826065|F|0-14:G>A-14:G>A	17064152	0	G	A	0.3	-0.000241379	0.0901933	-242.718	1e-05	0.997868	0.997868
chr	rs	ps	n_miss	allele1	allele0	af	beta	se	logl_H1	l_remle	p_wald	fdr
CA1	5824848	7866973	9	A	G	0.429	-0.374063	0.100742	-259.628	0.273191	0.00027289	0.170104
CA1	5825750|F|0-6:G>A-6:G>A	7699696	0	G	A	0.429	-0.362849	0.101671	-260.235	0.240302	0.00045974	0.170104
CA4	15990164	56720159	6	G	A	0.348	-0.472165	0.158923	-261.395	0.513625	0.0033735	0.490477
CA4	10270073|F|0-48:G>A-48:G>A	56597883	0	G	A	0.438	-0.342825	0.12072	-261.959	0.409302	0.00503351	0.490477
CA4	5826230	33634835	8	A	G	0.193	-0.577359	0.204603	-262.854	0.145316	0.00531152	0.490477
CA7	5825379|F|0-60:G>A-60:G>A	49868571	0	A	G	0.448	-0.488228	0.175641	-261.919	0.482255	0.00601931	0.490477
CA4	11063553|F|0-47:A>G-47:A>G	4314110	0	G	A	0.166	0.353048	0.127086	-262.258	0.37757	0.00604907	0.490477
CA7	5825226|F|0-5:A>G-5:A>G	47492213	0	G	A	0.321	-0.394288	0.144026	-262.193	0.552054	0.00680994	0.490477
CA4	10267531|F|0-42:G>A-42:G>A	33316083	0	A	G	0.212	-0.679741	0.249778	-262.274	0.310674	0.00713951	0.490477
CA2	10257837	21145265	1	G	A	0.055	-0.53696	0.197395	-262.599	0.304725	0.00716341	0.490477
CA9	5826231	741	7	G	A	0.203	-0.617997	0.227695	-262.582	0.241209	0.00729087	0.490477
CA1	11063498|F|0-12:G>A-12:G>A	2776826	1	G	A	0.052	-0.547161	0.204838	-262.655	0.32568	0.00825131	0.508831
CA7	5825787	49209308	8	G	A	0.472	-0.445287	0.171915	-262.392	0.547764	0.0103788	0.552684
CA6	10258005	64006681	9	A	G	0.069	-0.514872	0.205331	-262.891	0.414185	0.0130431	0.552684
CA7	5825746	47355520	3	G	A	0.32	-0.359282	0.145211	-262.858	0.522683	0.0142795	0.552684
CA4	5825191|F|0-41:G>A-41:G>A	49717665	0	A	G	0.212	-0.611103	0.24735	-262.985	0.288448	0.0144196	0.552684
CA9	5826072|F|0-18:G>A-18:G>A	429	0	A	G	0.451	-0.409227	0.165782	-262.863	0.392504	0.0145033	0.552684
CA4	5825162|F|0-45:G>A-45:G>A	56720735	0	G	A	0.34	-0.394888	0.160998	-262.75	0.479287	0.0151299	0.552684
CA9	5825657	745	4	G	A	0.2	-0.559992	0.228772	-263.141	0.271774	0.0153317	0.552684
CA2	11063680|F|0-37:G>A-37:G>A	21148420	2	A	G	0.066	-0.456119	0.187101	-263.406	0.267413	0.015748	0.552684
CA1	5826129|F|0-33:G>A-33:G>A	7782723	0	A	G	0.329	-0.245034	0.102061	-263.422	0.286622	0.0173756	0.552684
CA2	10267019|F|0-16:G>A-16:G>A	21375677	0	G	A	0.073	-0.434454	0.183234	-263.223	0.414379	0.018795	0.552684
CA7	5824757	49550499	5	A	G	0.469	-0.384447	0.162164	-262.933	0.537295	0.0188099	0.552684
CA9	5825291	740	3	G	A	0.204	-0.606017	0.256291	-263.087	0.333077	0.0191163	0.552684
CA4	5824734	58166368	8	G	A	0.443	-0.284837	0.120795	-263.13	0.572902	0.0194461	0.552684
CA7	5825163|F|0-43:A>G-43:A>G	49214276	0	G	A	0.473	-0.40035	0.170184	-262.962	0.528049	0.0197301	0.552684
CA4	5825441	4340531	3	G	A	0.171	0.288618	0.123958	-263.31	0.405562	0.0210045	0.552684
CA4	5824830	33633288	7	A	G	0.203	-0.534537	0.230047	-263.573	0.23046	0.021264	0.552684
CA5	5825080	13783944	5	G	A	0.296	0.272356	0.117574	-263.335	0.485785	0.0216592	0.552684
CA7	5825303|F|0-18:G>A-18:G>A	49212211	0	A	G	0.478	-0.401248	0.174911	-263.085	0.526077	0.0229451	0.565978
CA4	5825157|F|0-49:G>A-49:G>A	58167555	1	G	A	0.434	-0.283587	0.125106	-263.318	0.5458	0.0245939	0.575038
CA1	5826008	6037952	6	G	A	0.242	-0.275464	0.121756	-263.459	0.429479	0.0248665	0.575038
CA7	8776082|F|0-13:G>A-13:G>A	49609996	7	A	G	0.458	-0.369363	0.166187	-263.279	0.52311	0.0274897	0.57577
CA2	5825219	21432604	1	G	A	0.071	-0.410393	0.185444	-263.577	0.412693	0.0281527	0.57577
CA9	10258659	897	1	G	A	0.071	-0.410393	0.185444	-263.577	0.412693	0.0281527	0.57577
CA6	5824772	60423450	7	G	A	0.35	-0.251092	0.114216	-263.527	0.411722	0.0291961	0.57577
CA6	5824839	60027378	2	G	A	0.077	0.383139	0.174776	-263.548	0.545432	0.0296503	0.57577
CA2	5825219|F|0-10:G>A-10:G>A	21432604	0	A	G	0.071	-0.405113	0.185528	-263.641	0.412242	0.0302872	0.57577
CA7	5825481|F|0-44:G>A-44:G>A	49506777	0	G	A	0.481	-0.374746	0.17239	-263.336	0.547535	0.0310237	0.57577
CA7	5825817	49604106	7	A	G	0.475	-0.343344	0.159353	-263.436	0.509311	0.0325208	0.57577
CA4	5825246	33313082	3	G	A	0.204	-0.547486	0.254472	-263.523	0.357151	0.0327732	0.57577
CA5	5824776	8046142	7	G	A	0.486	-0.269296	0.125632	-263.668	0.394196	0.0334124	0.57577
CA9	5824888	886	1	G	A	0.077	0.375501	0.17553	-263.671	0.504349	0.0337632	0.57577
CA7	5825978	47355520	9	A	G	0.309	-0.299993	0.140608	-263.678	0.45371	0.034235	0.57577
CA4	15979458|F|0-66:G>A-66:G>A	49602627	9	A	G	0.203	-0.463535	0.219235	-263.874	0.284064	0.0358643	0.586175
CA4	5825564|F|0-7:A>G-7:A>G	4298419	0	A	G	0.155	0.282364	0.133965	-263.77	0.415611	0.0364379	0.586175
CA9	5825973	904	7	G	A	0.35	-0.246484	0.120336	-263.962	0.375736	0.0419837	0.647991
CA9	5826104	892	7	G	A	0.48	-0.345887	0.168906	-263.633	0.518808	0.0420318	0.647991
CA5	5825630|F|0-37:G>A-37:G>A	20475329	0	G	A	0.274	0.290074	0.142689	-263.973	0.75724	0.0435308	0.657404
CA4	5825273|F|0-61:A>G-61:A>G	32950411	1	A	G	0.202	-0.521079	0.263999	-263.92	0.330004	0.0499358	0.718909
CA1	13144397|F|0-44:G>A-44:G>A	44303210	1	A	G	0.057	0.39727	0.202138	-264.226	0.333033	0.0509129	0.718909
CA6	5825389|F|0-39:A>G-39:A>G	60122125	2	G	A	0.091	0.330016	0.16848	-264.028	0.519723	0.0516827	0.718909
CA7	10267001	50311526	9	G	A	0.343	-0.28301	0.144605	-264.081	0.360289	0.0518792	0.718909
CA4	5825025	46615198	6	G	A	0.213	-0.509245	0.260852	-263.905	0.353042	0.0524609	0.718909
CA4	5824607	34209566	5	G	A	0.196	-0.422782	0.219597	-264.301	0.265852	0.0557724	0.726726
CA9	10268953	792	2	G	A	0.071	-0.378662	0.196723	-264.108	0.459545	0.0558247	0.726726
CA9	5825572	716	9	G	A	0.297	0.221312	0.115101	-264.067	0.500719	0.0560881	0.726726
CA9	5824840	900	8	G	A	0.46	-0.318482	0.166283	-263.905	0.494762	0.0570393	0.726726
CA6	10260134	63963339	3	G	A	0.072	-0.374165	0.196613	-264.151	0.457677	0.05863	0.726726
CA4	5825187|F|0-15:A>G-15:A>G	46613507	0	A	G	0.209	-0.512217	0.270177	-264.041	0.329408	0.059581	0.726726
CA2	5824929	30220930	5	G	A	0.335	0.225985	0.119353	-264.079	0.515346	0.0599058	0.726726
CA6	5826073|F|0-14:A>G-14:A>G	18474548	0	A	G	0.435	0.19586	0.105353	-264.314	0.399054	0.0646488	0.763207
CA7	5825968	49545394	7	A	G	0.469	-0.290595	0.156505	-264.057	0.466414	0.0649758	0.763207
CA7	5826170	47381973	8	A	G	0.307	-0.257579	0.140848	-264.246	0.48459	0.0690882	0.787857
CA1	8776042|F|0-27:G>A-27:G>A	6247924	4	G	A	0.208	-0.24896	0.137378	-264.33	0.471494	0.0716183	0.787857
CA9	5824989	787	8	G	A	0.477	0.280285	0.154939	-263.981	0.566493	0.0721187	0.787857
CA9	10266901	899	1	G	A	0.066	-0.342921	0.190616	-264.362	0.451685	0.0736917	0.787857
CA6	5824883	60091217	2	G	A	0.077	0.314026	0.174699	-264.317	0.551219	0.0739284	0.787857
CA7	5826089|F|0-22:G>A-22:G>A	49556634	0	G	A	0.467	-0.308351	0.172109	-264.096	0.513141	0.0748771	0.787857
CA4	5824733	28254517	6	G	A	0.472	-0.331555	0.185154	-264.083	0.649393	0.0750214	0.787857
CA4	5826205	51146918	8	G	A	0.341	-0.364033	0.203692	-263.95	0.552855	0.0755917	0.787857
CA6	5825713|F|0-24:A>G-24:A>G	63977687	0	G	A	0.073	-0.354176	0.199047	-264.356	0.469746	0.0768683	0.790036
CA4	5825209	49971643	9	A	G	0.211	-0.429504	0.245964	-264.392	0.324155	0.0824805	0.836104
CA9	5825979|F|0-26:G>A-26:G>A	481	0	A	G	0.269	0.242025	0.140286	-264.509	0.696765	0.0862027	0.862027
CA9	5825669	884	4	G	A	0.161	0.220631	0.129255	-264.514	0.41597	0.0895579	0.873093
CA9	5824558	739	5	G	A	0.196	-0.39342	0.232445	-264.365	0.415975	0.0922745	0.873093
CA9	5825876|F|0-8:A>G-8:A>G	116	2	A	G	0.321	0.208301	0.123655	-264.477	0.468945	0.0938133	0.873093
CA8	5825658|F|0-18:G>A-18:G>A	8025622	0	G	A	0.065	0.342737	0.205678	-264.59	0.395033	0.0973787	0.873093
CA4	5826164|F|0-38:A>G-38:A>G	34466368	0	G	A	0.209	-0.445015	0.26769	-264.509	0.309313	0.0981681	0.873093
CA9	5824908	877	2	G	A	0.093	0.242536	0.145908	-264.659	0.59202	0.0982034	0.873093
CA1	5825118|F|0-46:G>A-46:G>A	17569886	0	G	A	0.139	-0.246198	0.148515	-264.596	0.507539	0.099114	0.873093
CA1	5825172	7475256	9	G	A	0.406	-0.209631	0.126839	-264.61	0.422752	0.100129	0.873093
CA2	5825595	20375368	4	A	G	0.389	-0.187562	0.113626	-264.469	0.506947	0.100543	0.873093
CA2	5825562|F|0-25:A>G-25:A>G	14697184	0	A	G	0.274	-0.245768	0.148999	-264.559	0.526986	0.100797	0.873093
CA4	5826118	49381281	4	G	A	0.206	-0.413282	0.251621	-264.533	0.328518	0.102237	0.873093
CA4	10268578|F|0-39:G>A-39:G>A	25634163	1	G	A	0.117	0.608424	0.370995	-264.398	0.541192	0.102756	0.873093
CA1	5824850	7456854	9	A	G	0.389	-0.196231	0.120384	-264.687	0.397993	0.104842	0.873093
CA9	5825393	771	7	G	A	0.48	0.184513	0.113596	-264.516	0.402458	0.106064	0.873093
CA4	5825676	34450794	6	G	A	0.213	-0.414752	0.255855	-264.461	0.372421	0.106759	0.873093
CA9	5825039	749	3	G	A	0.21	-0.418749	0.25952	-264.452	0.378867	0.108377	0.873093
CA7	10268219|F|0-55:G>A-55:G>A	50306274	0	A	G	0.337	-0.236675	0.147784	-264.624	0.399242	0.111021	0.873093
CA7	8776178|F|0-27:G>A-27:G>A	2352732	0	G	A	0.087	0.295388	0.185692	-264.636	0.426724	0.113421	0.873093
CA4	5825183|F|0-65:G>A-65:G>A	34387268	0	G	A	0.207	-0.41835	0.264909	-264.578	0.335667	0.116041	0.873093
CA4	5825570	34540937	5	G	A	0.341	-0.304381	0.193627	-264.383	0.458132	0.117708	0.873093
CA8	10265136|F|0-67:A>G-67:A>G	8614730	0	G	A	0.484	-0.22099	0.141064	-264.578	0.514032	0.118965	0.873093
CA4	5825822|F|0-42:A>G-42:A>G	41524197	0	A	G	0.255	-0.367928	0.235313	-264.496	0.477567	0.119674	0.873093
CA9	5825045	261	8	A	G	0.239	-0.331697	0.212398	-264.646	0.400895	0.12012	0.873093
CA7	5825968|F|0-7:A>G-7:A>G	49545394	0	G	A	0.465	-0.266812	0.17123	-264.495	0.500104	0.120941	0.873093
CA7	5826184	49568364	9	A	G	0.183	-0.21481	0.138441	-264.741	0.570185	0.122505	0.873093
CA4	5826143	3306051	4	G	A	0.244	0.237577	0.153327	-264.726	0.554638	0.123022	0.873093
CA9	5825777	789	2	G	A	0.077	-0.302159	0.196065	-264.734	0.485683	0.125044	0.873093
CA8	5825431|F|0-60:G>A-60:G>A	6099208	0	G	A	0.332	-0.216857	0.14133	-264.607	0.537738	0.126687	0.873093
CA4	10265127|F|0-35:A>G-35:A>G	35163471	0	G	A	0.068	0.310568	0.202462	-264.698	0.591254	0.126796	0.873093
CA4	5824620	33331391	4	G	A	0.2	-0.38356	0.250474	-264.558	0.428525	0.127442	0.873093
CA9	5825047	887	3	G	A	0.072	0.265641	0.173884	-264.811	0.509212	0.128344	0.873093
CA4	5825498|F|0-66:G>A-66:G>A	41474884	0	A	G	0.492	-0.340783	0.223908	-264.407	0.662323	0.129769	0.873093
CA5	10260162	10357274	8	G	A	0.46	-0.183235	0.120457	-264.712	0.494018	0.129972	0.873093
CA6	5825784	18499596	6	G	A	0.079	0.258449	0.170563	-264.885	0.416251	0.131458	0.873093
CA6	5824753	11973862	6	A	G	0.478	-0.193271	0.128265	-264.77	0.517836	0.133612	0.873093
CA7	5824901	49568364	7	G	A	0.203	-0.202503	0.134484	-264.8	0.567077	0.133877	0.873093
CA4	5825252	4394875	4	G	A	0.156	0.195142	0.129629	-264.851	0.411602	0.133979	0.873093
CA1	5824959	4179724	7	A	G	0.39	0.153604	0.102093	-264.803	0.520506	0.134193	0.873093
CA1	5825982	322900	8	A	G	0.051	0.296644	0.19865	-264.934	0.508779	0.137108	0.873093
CA9	5824975	744	4	G	A	0.25	-0.29175	0.19695	-264.714	0.490603	0.140265	0.873093
CA2	5824827	21946395	4	G	A	0.061	0.260385	0.175884	-265.046	0.376492	0.140505	0.873093
CA7	5824698	47490087	7	G	A	0.299	-0.209348	0.141548	-264.813	0.502046	0.140892	0.873093
CA9	10261997	809	3	G	A	0.055	0.325266	0.219979	-264.835	0.519925	0.140988	0.873093
CA9	10260139	810	3	G	A	0.055	0.325266	0.219979	-264.835	0.519925	0.140988	0.873093
CA6	5825058	38937224	7	A	G	0.345	-0.219204	0.148326	-264.842	0.526546	0.141195	0.873093
CA7	5825186|F|0-42:A>G-42:A>G	24181370	0	A	G	0.277	-0.236935	0.162001	-264.726	0.657718	0.145335	0.873093
CA4	5826253	58210222	6	G	A	0.202	-0.348905	0.238832	-264.753	0.380063	0.145791	0.873093
CA7	5824849	48448420	8	G	A	0.403	-0.237222	0.162432	-264.761	0.452463	0.145913	0.873093
CA8	5825797|F|0-52:A>G-52:A>G	12366660	0	A	G	0.12	-0.224483	0.153733	-264.8	0.5978	0.145975	0.873093
CA9	5826009|F|0-7:G>A-7:G>A	112	0	G	A	0.329	0.1748	0.119875	-264.826	0.467287	0.146532	0.873093
CA6	5824951	17596134	8	G	A	0.199	0.188526	0.129706	-264.811	0.576409	0.147829	0.873093
CA6	10260040	18499646	1	G	A	0.077	0.247666	0.170746	-264.967	0.427314	0.148662	0.873093
CA5	5824635	28004396	3	G	A	0.144	0.20243	0.1401	-264.881	0.621846	0.150226	0.875333
CA8	10260149	12244998	5	G	A	0.095	-0.234333	0.163554	-264.872	0.573383	0.153664	0.882038
CA6	5825648	60480736	5	G	A	0.128	0.225776	0.157887	-264.908	0.602279	0.154454	0.882038
CA3	23870846|F|0-55:A>G-55:A>G	39341787	0	A	G	0.139	-0.256108	0.179316	-264.644	0.608775	0.154953	0.882038
CA3	11064378|F|0-13:A>G-13:A>G	49579599	0	G	A	0.068	0.300455	0.214355	-264.974	0.499133	0.162735	0.903565
CA3	5825400|F|0-63:A>G-63:A>G	48122030	0	A	G	0.334	0.199667	0.142725	-264.799	0.632333	0.163544	0.903565
CA1	10260130	24368577	2	G	A	0.071	-0.252583	0.18099	-265.062	0.423362	0.164566	0.903565
CA2	5825108	17983821	8	G	A	0.301	0.181033	0.1303	-264.809	0.572647	0.166441	0.903565
CA4	8776140|F|0-31:A>G-31:A>G	56594379	0	A	G	0.054	0.31354	0.22664	-265.003	0.408476	0.168247	0.903565
CA1	8822601	1061098	1	G	A	0.077	0.241165	0.174616	-264.98	0.490851	0.168955	0.903565
CA9	8822600	874	2	G	A	0.071	0.248271	0.179986	-264.971	0.533965	0.169486	0.903565
CA9	5824949	121	8	G	A	0.307	0.161664	0.117455	-264.933	0.527328	0.17041	0.903565
CA1	5824911	40070605	4	G	A	0.133	0.170464	0.124175	-265.124	0.460299	0.171531	0.903565
CA2	5824587	16554300	5	G	A	0.268	0.167414	0.122101	-264.935	0.447421	0.172046	0.903565
CA4	5826015	33633288	5	G	A	0.207	-0.339563	0.247724	-264.922	0.341604	0.172166	0.903565
CA1	5824876	19865302	2	G	A	0.06	-0.24108	0.176889	-265.087	0.543957	0.174622	0.910002
CA7	5825848	23532313	8	A	G	0.494	-0.196195	0.144665	-264.936	0.513659	0.176735	0.914572
CA8	10269454	12225162	3	G	A	0.11	-0.212354	0.157467	-264.966	0.598144	0.179172	0.917955
CA9	5825111	848	7	G	A	0.294	0.173726	0.129031	-264.874	0.582924	0.17987	0.917955
CA1	5824721	34623693	9	G	A	0.469	-0.18337	0.137109	-264.939	0.619054	0.182781	0.925236
CA1	8776052	6164080	2	G	A	0.209	-0.18527	0.138854	-265.054	0.466964	0.183797	0.925236
CA4	10268120	8115377	4	G	A	0.067	0.272559	0.205837	-265.016	0.421919	0.187132	0.935661
CA4	5825733	55426696	3	G	A	0.144	-0.191004	0.146149	-265.043	0.552132	0.192908	0.946726
CA9	15990583	955	3	G	A	0.088	-0.208989	0.1605	-265.17	0.507153	0.19454	0.946726
CA4	5824760	57988113	8	A	G	0.199	-0.168395	0.130234	-265.021	0.588817	0.197664	0.946726
CA9	5824555	89	8	G	A	0.477	0.153664	0.119116	-265.044	0.506454	0.198693	0.946726
CA4	5826052|F|0-8:A>G-8:A>G	43776716	0	A	G	0.495	-0.26178	0.204391	-264.793	0.579525	0.201919	0.946726
CA5	5824952	38640946	3	G	A	0.32	0.167095	0.130599	-265.127	0.462319	0.202386	0.946726
CA5	5824763	7435588	5	G	A	0.251	-0.126714	0.099185	-265.21	0.587362	0.203054	0.946726
CA4	5824723	11114506	4	G	A	0.222	0.166582	0.130804	-265.009	0.482542	0.204475	0.946726
CA2	5825594|F|0-18:G>A-18:G>A	20375368	0	A	G	0.41	-0.146459	0.116292	-265.01	0.529487	0.209514	0.946726
CA9	5825941	729	5	G	A	0.235	0.186891	0.148932	-265.153	0.539623	0.211151	0.946726
CA4	5826034	34394342	5	G	A	0.346	-0.257632	0.20556	-264.765	0.519701	0.211717	0.946726
CA6	5826017|F|0-31:A>G-31:A>G	13896382	0	G	A	0.239	-0.161941	0.129436	-265.223	0.62812	0.212511	0.946726
CA8	5826049	8861720	7	G	A	0.486	-0.171786	0.139502	-265.022	0.534885	0.219771	0.946726
CA3	5825392	48116041	4	G	A	0.344	0.167759	0.136508	-265.031	0.599159	0.220703	0.946726
CA4	23870348	30051701	6	G	A	0.23	0.230613	0.187704	-264.947	0.503616	0.220824	0.946726
CA7	5825313|F|0-14:A>G-14:A>G	44534660	0	G	A	0.318	-0.152998	0.12593	-265.037	0.682131	0.225979	0.946726
CA9	5824644	750	7	G	A	0.237	-0.237635	0.195776	-265.071	0.525353	0.22641	0.946726
CA4	10269013|F|0-10:A>G-10:A>G	8136235	0	G	A	0.073	0.247673	0.204184	-265.137	0.44906	0.226723	0.946726
CA1	5826229	6170558	7	G	A	0.22	-0.167317	0.138709	-265.213	0.475111	0.229306	0.946726
CA6	5825647	60606521	4	G	A	0.139	0.18184	0.153361	-265.231	0.578838	0.237304	0.946726
CA8	5825086	2128548	6	G	A	0.404	-0.174504	0.147399	-265.203	0.526768	0.238019	0.946726
CA4	5826162	57833900	8	G	A	0.148	-0.168426	0.142334	-265.168	0.549114	0.238243	0.946726
CA4	5825532|F|0-54:G>A-54:G>A	8517888	2	G	A	0.492	0.132521	0.112378	-265.115	0.553492	0.239856	0.946726
CA7	8776179|F|0-29:G>A-29:G>A	24054121	0	A	G	0.285	-0.178775	0.152833	-265.14	0.603098	0.24365	0.946726
CA4	23870838|F|0-54:G>A-54:G>A	30050834	2	A	G	0.242	0.216775	0.18544	-265.012	0.53432	0.24396	0.946726
CA4	8822714	54289329	4	G	A	0.178	0.196348	0.167981	-265.161	0.630838	0.244003	0.946726
CA9	10265753	88	9	G	A	0.469	0.139544	0.119667	-265.197	0.518929	0.245113	0.946726
CA2	5824633	16685826	6	G	A	0.309	0.150665	0.129238	-265.12	0.482357	0.245241	0.946726
CA4	5826033	34394342	7	A	G	0.35	-0.236308	0.205653	-264.905	0.489991	0.252055	0.946726
CA5	5825282|F|0-60:G>A-60:G>A	29777404	0	G	A	0.467	-0.114251	0.0998198	-265.266	0.490922	0.253905	0.946726
CA9	10260146	870	3	G	A	0.088	0.192017	0.167796	-265.3	0.461186	0.254	0.946726
CA9	5826092	927	2	G	A	0.121	0.168504	0.147394	-265.278	0.633435	0.254465	0.946726
CA7	5825641	56201436	9	G	A	0.389	-0.174411	0.153097	-265.22	0.511114	0.256124	0.946726
CA2	5824720	16554366	5	G	A	0.263	0.140272	0.123774	-265.203	0.487645	0.258597	0.946726
CA4	5825361	58283108	5	G	A	0.235	-0.138795	0.122581	-265.244	0.580691	0.259027	0.946726
CA7	5826012|F|0-30:A>G-30:A>G	24065749	0	A	G	0.277	-0.176868	0.156938	-265.166	0.596593	0.261247	0.946726
CA1	5825655	3093579	5	G	A	0.274	0.141439	0.126592	-265.167	0.518118	0.265362	0.946726
CA4	11064111|F|0-36:A>G-36:A>G	37829943	0	A	G	0.253	0.169139	0.151752	-265.259	0.640437	0.266519	0.946726
CA9	10260137	762	5	G	A	0.251	0.163485	0.14696	-265.219	0.512518	0.26743	0.946726
CA4	5825569|F|0-39:G>A-39:G>A	34540937	0	G	A	0.353	-0.23349	0.210965	-264.888	0.524098	0.26987	0.946726
CA9	10263406	903	5	G	A	0.179	-0.184243	0.16677	-265.175	0.573034	0.270732	0.946726
CA6	5826177|F|0-51:A>G-51:A>G	8916791	0	G	A	0.234	0.140405	0.127092	-265.337	0.503311	0.270742	0.946726
CA8	10260128	12458636	2	G	A	0.126	-0.167641	0.151841	-265.241	0.596602	0.271041	0.946726
CA9	5824841	800	6	A	G	0.489	0.168486	0.152822	-265.013	0.569695	0.271718	0.946726
CA1	15990196|F|0-51:G>A-51:G>A	6194782	1	G	A	0.085	-0.186261	0.169087	-265.406	0.503563	0.27212	0.946726
CA8	5825348|F|0-57:A>G-57:A>G	10347833	0	G	A	0.052	-0.24539	0.223141	-265.402	0.529917	0.272927	0.946726
CA9	5825573|F|0-23:G>A-23:G>A	30	0	G	A	0.196	0.159392	0.145092	-265.379	0.502571	0.273427	0.946726
CA4	5824765	33509189	4	G	A	0.122	-0.206726	0.1894	-265.364	0.414801	0.276521	0.946726
CA4	5824863	12166986	5	A	G	0.464	0.124065	0.113876	-265.192	0.445769	0.277403	0.946726
CA4	10269621	11301501	9	A	G	0.194	-0.18297	0.168384	-265.167	0.563071	0.278656	0.946726
CA4	5824602	33331325	3	G	A	0.215	-0.302674	0.279469	-265.082	0.399985	0.280242	0.946726
CA1	5825487	2206056	5	G	A	0.475	-0.172172	0.159715	-265.055	0.701187	0.282479	0.946726
CA6	5824695	5020693	9	G	A	0.32	-0.121938	0.11348	-265.356	0.49474	0.284024	0.946726
CA9	5826100	859	9	G	A	0.491	-0.14271	0.132847	-265.295	0.556019	0.284151	0.946726
CA3	5825526	38109804	3	G	A	0.249	0.159798	0.148892	-265.243	0.538036	0.284598	0.946726
CA9	5824939	260	3	G	A	0.265	-0.2434	0.227636	-265.12	0.517298	0.286389	0.946726
CA6	5825284	17598006	7	G	A	0.203	0.136719	0.128197	-265.299	0.554882	0.28764	0.946726
CA4	5826161	57833901	4	G	A	0.156	-0.147262	0.138146	-265.3	0.54596	0.287859	0.946726
CA4	5826197|F|0-24:G>A-24:G>A	24374751	3	G	A	0.221	0.233874	0.219761	-265.097	0.538884	0.288655	0.946726
CA3	5825400	48122030	9	G	A	0.309	0.146958	0.138181	-265.231	0.582445	0.288974	0.946726
CA9	10260129	758	4	G	A	0.256	0.158319	0.148989	-265.256	0.531836	0.289376	0.946726
CA7	10269882	39701790	1	G	A	0.055	-0.206342	0.194422	-265.44	0.519221	0.289972	0.946726
CA3	10260155	38147382	2	G	A	0.253	0.157861	0.148786	-265.259	0.535827	0.290113	0.946726
CA5	5825305|F|0-32:G>A-32:G>A	11260770	0	G	A	0.182	-0.143018	0.135459	-265.297	0.617572	0.292473	0.946726
CA7	5824852	32065152	4	G	A	0.422	-0.159714	0.15202	-265.178	0.643585	0.294847	0.946726
CA3	5825335	48122096	4	G	A	0.339	0.144446	0.137641	-265.229	0.591434	0.295383	0.946726
CA5	5825935|F|0-61:A>G-61:A>G	11528264	0	G	A	0.182	-0.142593	0.136139	-265.308	0.600436	0.296318	0.946726
CA4	5826174|F|0-56:A>G-56:A>G	57160384	0	G	A	0.155	0.138264	0.132271	-265.399	0.503908	0.297282	0.946726
CA9	8822617	841	1	G	A	0.055	0.223454	0.214244	-265.4	0.500778	0.298352	0.946726
CA1	5824664	2711085	4	G	A	0.272	0.130876	0.125506	-265.259	0.499906	0.298448	0.946726
CA9	5824551	760	3	G	A	0.188	-0.195989	0.18798	-265.265	0.539238	0.29853	0.946726
CA3	5825893|F|0-15:A>G-15:A>G	49659320	0	G	A	0.062	0.233889	0.224424	-265.354	0.538474	0.298729	0.946726
CA1	5824991	3068770	5	G	A	0.274	0.133486	0.128195	-265.238	0.530299	0.299148	0.946726
CA7	5825443|F|0-25:G>A-25:G>A	52707874	0	A	G	0.465	-0.149442	0.143569	-265.248	0.582507	0.299315	0.946726
CA6	10260136	50199025	7	G	A	0.39	0.112232	0.108346	-265.359	0.59812	0.301656	0.946726
CA4	5825220	34468504	6	G	A	0.219	-0.284381	0.274848	-265.136	0.408445	0.302204	0.946726
CA4	5825147	36041411	9	G	A	0.211	0.184896	0.178796	-265.219	0.63245	0.30247	0.946726
CA9	5825907	90	9	G	A	0.486	0.125086	0.120991	-265.329	0.515608	0.302595	0.946726
CA9	23870370	720	5	G	A	0.229	0.126505	0.122522	-265.427	0.506353	0.303221	0.946726
CA4	8822719	54425060	4	G	A	0.161	0.174886	0.169482	-265.344	0.620702	0.303509	0.946726
CA4	10259467	16564317	3	G	A	0.05	0.216261	0.210246	-265.438	0.470592	0.305044	0.946726
CA2	8822594	18429931	9	G	A	0.36	0.112468	0.109415	-265.334	0.4785	0.305372	0.946726
CA4	5824854	15448672	9	A	G	0.486	-0.125954	0.122967	-265.33	0.562225	0.307072	0.946726
CA1	5825749	2808785	6	G	A	0.343	-0.127181	0.125769	-265.288	0.646417	0.313263	0.946726
CA1	5825329	2976397	5	G	A	0.279	0.128023	0.127906	-265.273	0.525338	0.318215	0.946726
CA4	5825789	49813723	6	A	G	0.337	-0.184762	0.184794	-265.181	0.457784	0.318737	0.946726
CA4	11064367|F|0-42:A>G-42:A>G	16756915	2	G	A	0.184	0.23864	0.239584	-265.285	0.593402	0.320559	0.946726
CA8	5824574	8821477	8	G	A	0.477	-0.13936	0.140723	-265.285	0.548433	0.323351	0.946726
CA4	5825422|F|0-66:A>G-66:A>G	54384992	0	G	A	0.174	0.167332	0.170004	-265.361	0.625993	0.326299	0.946726
CA1	5825513|F|0-30:A>G-30:A>G	1099848	4	G	A	0.097	0.16249	0.165285	-265.418	0.525193	0.326883	0.946726
CA9	23871312|F|0-14:A>G-14:A>G	152	0	G	A	0.212	0.203124	0.208168	-265.465	0.489541	0.330489	0.946726
CA4	11063857|F|0-51:A>G-51:A>G	11473614	0	G	A	0.188	-0.164712	0.169067	-265.286	0.556329	0.331244	0.946726
CA4	5824741	12166986	7	G	A	0.232	0.116099	0.119601	-265.454	0.461599	0.332992	0.946726
CA4	5824847	35643383	6	A	G	0.444	-0.196128	0.202123	-265.16	0.617378	0.333178	0.946726
CA5	10268324|F|0-31:G>A-31:G>A	11454281	0	A	G	0.182	-0.130893	0.135815	-265.395	0.615791	0.336456	0.946726
CA7	5824819	23574599	3	G	A	0.193	0.140895	0.147406	-265.318	0.548411	0.340439	0.946726
CA1	5825524|F|0-22:A>G-22:A>G	2243929	0	G	A	0.457	0.162053	0.170404	-265.098	0.647005	0.342882	0.946726
CA1	5825971|F|0-20:A>G-20:A>G	36288539	0	A	G	0.47	-0.138155	0.145461	-265.351	0.623892	0.343503	0.946726
CA2	5825281	17214862	6	G	A	0.298	0.135285	0.142753	-265.259	0.652582	0.34456	0.946726
CA3	10258190	37976337	8	A	G	0.233	0.144796	0.153485	-265.373	0.562286	0.346745	0.946726
CA1	8776166|F|0-24:G>A-24:G>A	6213106	0	A	G	0.117	-0.151203	0.160285	-265.505	0.52674	0.346772	0.946726
CA9	5824759	742	5	G	A	0.196	-0.213549	0.227048	-265.409	0.390292	0.348199	0.946726
CA8	10259444	12466949	8	A	G	0.125	-0.143608	0.15296	-265.416	0.575853	0.349062	0.946726
CA3	5824785	10175279	3	G	A	0.276	-0.141821	0.151513	-265.36	0.583956	0.350511	0.946726
CA3	5825585|F|0-50:A>G-50:A>G	31644005	0	G	A	0.128	-0.125591	0.134202	-265.543	0.535956	0.350612	0.946726
CA9	5826048|F|0-27:G>A-27:G>A	521	0	G	A	0.478	-0.13142	0.140778	-265.34	0.525658	0.351798	0.946726
CA8	5825473|F|0-14:G>A-14:G>A	8854556	0	G	A	0.481	-0.133646	0.143374	-265.334	0.532131	0.35251	0.946726
CA9	5826264	192	9	A	G	0.24	-0.206926	0.222295	-265.383	0.428008	0.353172	0.946726
CA4	5825094	53238725	2	G	A	0.132	0.142628	0.15372	-265.42	0.615266	0.35473	0.946726
CA1	5825697|F|0-33:G>A-33:G>A	36291294	0	G	A	0.503	0.134409	0.144975	-265.341	0.620033	0.355106	0.946726
CA4	5825297|F|0-61:G>A-61:G>A	3303620	0	G	A	0.223	0.151413	0.16358	-265.496	0.566982	0.355883	0.946726
CA9	5825796|F|0-57:A>G-57:A>G	408	0	G	A	0.399	-0.140255	0.151538	-265.306	0.61772	0.355922	0.946726
CA7	5825856	31995033	5	G	A	0.408	-0.138941	0.150157	-265.294	0.620765	0.356049	0.946726
CA9	8822693	724	8	G	A	0.415	0.110926	0.120001	-265.501	0.57642	0.356529	0.946726
CA9	5825694|F|0-12:A>G-12:A>G	579	0	G	A	0.174	0.156582	0.169524	-265.436	0.626435	0.356901	0.946726
CA6	5824884	60530965	4	G	A	0.133	0.145866	0.158115	-265.505	0.576847	0.357487	0.946726
CA6	5825359	17904167	6	G	A	0.135	0.144756	0.157436	-265.462	0.63617	0.359087	0.946726
CA1	5824955	35008794	5	G	A	0.486	-0.133341	0.14539	-265.359	0.616397	0.360303	0.946726
CA4	5824813	35698661	6	G	A	0.253	0.156053	0.171977	-265.312	0.578917	0.365405	0.946726
CA1	8822754	1057324	2	G	A	0.082	0.155957	0.172593	-265.496	0.52485	0.367409	0.946726
CA6	11062423	29269163	7	G	A	0.249	0.0867578	0.0962027	-265.644	0.541373	0.368356	0.946726
CA8	5825391	8861786	8	G	A	0.483	-0.128342	0.142421	-265.369	0.539956	0.368714	0.946726
CA4	5826022|F|0-61:G>A-61:G>A	34450831	0	G	A	0.345	-0.19487	0.216312	-265.099	0.510138	0.368858	0.946726
CA1	5824777	2731553	4	G	A	0.283	0.114777	0.127848	-265.365	0.520923	0.370509	0.946726
CA4	5826064	36284807	9	G	A	0.337	0.144083	0.160867	-265.302	0.601945	0.371627	0.946726
CA6	5825492	63136941	9	G	A	0.429	0.132246	0.147761	-265.201	0.712258	0.371983	0.946726
CA4	5825362|F|0-55:G>A-55:G>A	10868808	0	A	G	0.405	0.129535	0.144876	-265.419	0.546924	0.372455	0.946726
CA6	5825698	63086936	9	A	G	0.406	-0.12546	0.140324	-265.199	0.609883	0.372475	0.946726
CA2	5825673|F|0-30:A>G-30:A>G	17992885	5	G	A	0.291	0.11697	0.131397	-265.395	0.565996	0.374544	0.946726
CA4	5826061	8573844	9	G	A	0.491	0.10139	0.113981	-265.413	0.540172	0.374907	0.946726
CA4	8776039	16480668	4	G	A	0.078	0.151737	0.171223	-265.584	0.461202	0.376696	0.946726
CA1	5825205	2178270	8	G	A	0.494	0.136687	0.154381	-265.225	0.552735	0.377128	0.946726
CA3	10260156	38309836	4	G	A	0.194	0.122814	0.138717	-265.498	0.479392	0.377148	0.946726
CA4	5825835	38027332	8	A	G	0.483	0.115494	0.130978	-265.339	0.585838	0.37907	0.946726
CA4	10260086	42412835	8	A	G	0.227	0.186007	0.210951	-265.25	0.611202	0.379085	0.946726
CA4	10258911	16633965	4	G	A	0.178	0.205877	0.233782	-265.391	0.580489	0.379689	0.946726
CA9	8822721	781	4	G	A	0.172	0.150278	0.170766	-265.452	0.608809	0.380019	0.946726
CA1	11063160|F|0-17:G>A-17:G>A	3496051	3	G	A	0.144	0.117273	0.133599	-265.544	0.540021	0.381225	0.946726
CA1	8822586	1061039	1	G	A	0.082	0.15145	0.172582	-265.519	0.525183	0.381356	0.946726
CA7	23870936	51054837	6	G	A	0.326	-0.137276	0.1566	-265.429	0.487481	0.381869	0.946726
CA4	23870345	34577234	3	G	A	0.122	0.220006	0.250991	-265.46	0.564849	0.381899	0.946726
CA4	10265817	16692912	7	G	A	0.181	0.203775	0.232752	-265.417	0.550464	0.382466	0.946726
CA9	5826215	882	5	G	A	0.162	0.130626	0.149418	-265.476	0.634571	0.383155	0.946726
CA2	5825135	17107922	8	G	A	0.466	0.102191	0.116922	-265.379	0.502578	0.383276	0.946726
CA6	5825212|F|0-23:A>G-23:A>G	61858016	0	A	G	0.141	0.132108	0.151816	-265.541	0.60938	0.385359	0.946726
CA4	5824938	11146254	0	G	A	0.228	0.113767	0.131305	-265.418	0.495761	0.387407	0.946726
CA1	10270237|F|0-18:A>G-18:A>G	41285992	0	G	A	0.147	-0.218477	0.252738	-265.529	0.550808	0.388497	0.946726
CA7	5825827|F|0-9:G>A-9:G>A	32055213	0	A	G	0.41	-0.134188	0.155302	-265.329	0.612652	0.388712	0.946726
CA1	5824749	2422819	9	A	G	0.474	-0.139515	0.161782	-265.219	0.625071	0.389637	0.946726
CA4	5825350|F|0-17:G>A-17:G>A	10641928	0	G	A	0.239	-0.152383	0.176712	-265.348	0.609812	0.389655	0.946726
CA8	5825340|F|0-38:G>A-38:G>A	8579754	0	G	A	0.478	-0.120677	0.140559	-265.414	0.524859	0.391732	0.946726
CA7	5825520	23532379	7	G	A	0.497	0.125062	0.146273	-265.457	0.532015	0.393693	0.946726
CA4	5825972	49439000	6	G	A	0.208	-0.225785	0.264213	-265.286	0.465878	0.393932	0.946726
CA4	5824874	12193392	8	A	G	0.455	0.0978722	0.114766	-265.413	0.46084	0.394904	0.946726
CA9	10268847	822	7	G	A	0.316	0.119086	0.140143	-265.332	0.60925	0.396597	0.946726
CA4	5825285	3287742	8	A	G	0.216	0.133413	0.157693	-265.59	0.562335	0.398659	0.946726
CA4	15979082	39769891	9	A	G	0.143	0.236009	0.279632	-265.424	0.595756	0.399791	0.946726
CA4	5825139|F|0-55:G>A-55:G>A	3890849	0	G	A	0.168	0.116413	0.138408	-265.54	0.575294	0.401416	0.946726
CA6	5825649	60606454	2	G	A	0.143	0.128156	0.152916	-265.577	0.574173	0.403097	0.946726
CA9	5826148|F|0-18:G>A-18:G>A	438	0	A	G	0.147	-0.144495	0.173027	-265.548	0.537147	0.404766	0.946726
CA6	5824976	20524867	4	G	A	0.283	0.107597	0.129343	-265.585	0.49761	0.406581	0.946726
CA2	5826065|F|0-14:G>A-14:G>A	17064152	0	G	A	0.302	0.110754	0.133556	-265.486	0.514975	0.408051	0.946726
CA9	5825002	763	9	G	A	0.337	-0.159438	0.193898	-265.246	0.540033	0.412007	0.946726
CA9	10260167	761	4	G	A	0.244	0.121244	0.147472	-265.502	0.517962	0.412077	0.946726
CA1	5825150|F|0-67:A>G-67:A>G	1709482	0	G	A	0.405	-0.113873	0.138592	-265.433	0.627123	0.412368	0.946726
CA8	5826035|F|0-60:G>A-60:G>A	8620214	0	G	A	0.478	-0.11839	0.144295	-265.43	0.532618	0.413034	0.946726
CA3	10265755	35250197	0	G	A	0.076	0.149898	0.18288	-265.585	0.554288	0.413498	0.946726
CA1	5824774	28930289	8	G	A	0.403	-0.113131	0.138834	-265.559	0.588634	0.416223	0.946726
CA4	15990192	8022236	2	G	A	0.071	0.165249	0.202958	-265.499	0.482158	0.416605	0.946726
CA4	5824603	49684586	4	G	A	0.2	-0.19642	0.243753	-265.387	0.47002	0.421412	0.946726
CA9	5824954	754	9	G	A	0.32	-0.151516	0.188843	-265.31	0.533452	0.423415	0.946726
CA4	10259633	16613656	3	G	A	0.188	0.184056	0.22991	-265.446	0.567047	0.424443	0.946726
CA6	5825484|F|0-43:A>G-43:A>G	59999332	0	G	A	0.22	0.104077	0.130864	-265.57	0.58851	0.427484	0.946726
CA9	5825742	777	9	G	A	0.366	-0.13101	0.164926	-265.384	0.591365	0.428035	0.946726
CA7	5824634	31072056	4	G	A	0.278	-0.123948	0.156082	-265.464	0.599583	0.42817	0.946726
CA6	5826058	17841755	6	G	A	0.14	0.125119	0.157728	-265.545	0.630722	0.428672	0.946726
CA2	5825044	21516099	9	A	G	0.446	0.0974885	0.123632	-265.512	0.671054	0.431421	0.946726
CA7	5825241|F|0-42:G>A-42:G>A	22622780	7	G	A	0.407	-0.0922426	0.117246	-265.567	0.562768	0.432464	0.946726
CA4	10260135	8227804	1	G	A	0.071	0.159555	0.202844	-265.521	0.483932	0.432557	0.946726
CA4	5824756	35698732	2	G	A	0.181	-0.135098	0.173027	-265.488	0.591886	0.435951	0.946726
CA5	5826026|F|0-42:G>A-42:G>A	16141765	0	G	A	0.079	0.130435	0.167361	-265.697	0.538524	0.43679	0.946726
CA4	5825850	35020641	4	A	G	0.389	-0.135804	0.174876	-265.391	0.604063	0.43843	0.946726
CA4	5825902	35382486	2	G	A	0.346	-0.124681	0.160847	-265.408	0.634404	0.439267	0.946726
CA7	5825521	23532379	9	G	A	0.486	-0.113411	0.146477	-265.528	0.527918	0.439796	0.946726
CA1	5825204	2178270	6	G	A	0.494	-0.118605	0.153424	-265.33	0.587729	0.440503	0.946726
CA6	5825985	50872272	4	G	A	0.106	0.12375	0.160842	-265.673	0.488911	0.442669	0.946726
CA4	5826054	36048409	9	A	G	0.086	-0.171777	0.224097	-265.499	0.553404	0.444366	0.946726
CA4	5825916	28892017	4	G	A	0.25	-0.161396	0.210646	-265.466	0.505861	0.444562	0.946726
CA4	5824727	52668539	7	G	A	0.254	-0.102598	0.13397	-265.568	0.555333	0.444783	0.946726
CA7	5825827	32055213	3	G	A	0.42	-0.116078	0.151629	-265.419	0.618598	0.444951	0.946726
CA1	5826146|F|0-16:A>G-16:A>G	1886205	0	G	A	0.459	0.0989794	0.129431	-265.505	0.616168	0.445436	0.946726
CA7	5826152	23281849	9	A	G	0.286	-0.106262	0.139386	-265.504	0.59242	0.446843	0.946726
CA4	10264226	37797596	4	G	A	0.256	0.113317	0.148959	-265.569	0.600003	0.447817	0.946726
CA3	5825368|F|0-60:A>G-60:A>G	38248385	0	G	A	0.193	0.109368	0.144756	-265.577	0.49791	0.450918	0.946726
CA6	5824624	63401364	7	G	A	0.446	0.113269	0.150285	-265.244	0.634908	0.452015	0.946726
CA9	10262004	832	3	G	A	0.199	-0.0951836	0.126397	-265.578	0.601517	0.452403	0.946726
CA9	5824812	280	4	G	A	0.15	0.108879	0.145035	-265.596	0.508989	0.45381	0.946726
CA7	8822704	23793387	5	G	A	0.184	0.109105	0.145476	-265.533	0.568873	0.45424	0.946726
CA9	5825726	857	8	G	A	0.33	0.0996422	0.133324	-265.605	0.596339	0.455817	0.946726
CA4	5825486|F|0-48:G>A-48:G>A	10588881	0	G	A	0.242	-0.130556	0.175146	-265.447	0.598819	0.456997	0.946726
CA4	5824709	10992517	5	G	A	0.408	0.107352	0.144068	-265.545	0.537932	0.457151	0.946726
CA4	13144425|F|0-7:G>A-7:G>A	57988179	1	A	G	0.189	-0.099879	0.134187	-265.556	0.578764	0.457649	0.946726
CA6	5825288|F|0-63:A>G-63:A>G	60208347	1	G	A	0.077	0.135233	0.182516	-265.644	0.544373	0.459696	0.946726
CA9	15979673	827	5	G	A	0.218	0.135602	0.184066	-265.445	0.660217	0.462262	0.946726
CA5	5825203	43209910	8	G	A	0.358	0.0954448	0.129624	-265.664	0.523691	0.462494	0.946726
CA2	5826024	21531313	7	A	G	0.435	0.0917908	0.124783	-265.538	0.670679	0.462928	0.946726
CA9	5825326	279	4	G	A	0.15	0.106351	0.145278	-265.612	0.522479	0.465087	0.946726
CA4	8822723	54341892	3	G	A	0.171	0.120299	0.165288	-265.581	0.589712	0.467672	0.946726
CA4	5825470|F|0-46:A>G-46:A>G	8574813	0	G	A	0.473	0.0824294	0.113483	-265.533	0.550654	0.468561	0.946726
CA2	5824918	17568124	6	G	A	0.275	0.104819	0.144345	-265.443	0.616026	0.468677	0.946726
CA4	10258962	17002270	6	G	A	0.18	0.174188	0.239945	-265.483	0.623629	0.468813	0.946726
CA4	5824683	35643383	7	G	A	0.435	0.146471	0.202044	-265.355	0.627673	0.469427	0.946726
CA9	5825977|F|0-16:G>A-16:G>A	523	0	G	A	0.397	-0.110853	0.153155	-265.463	0.593779	0.470129	0.946726
CA9	5825096	821	7	G	A	0.107	-0.111729	0.154573	-265.695	0.533531	0.470724	0.946726
CA7	8822705	34061532	3	G	A	0.105	0.124631	0.17246	-265.58	0.559096	0.470822	0.946726
CA9	5826131	757	2	G	A	0.192	-0.137879	0.190895	-265.539	0.537112	0.471061	0.946726
CA7	5825849	23532313	5	A	G	0.497	0.109963	0.152881	-265.546	0.543423	0.472909	0.946726
CA9	5824992	748	7	G	A	0.243	-0.152078	0.211487	-265.514	0.497574	0.473017	0.946726
CA7	5824815	32096063	4	G	A	0.422	-0.10795	0.151259	-265.462	0.617904	0.476355	0.946726
CA9	10267177|F|0-9:G>A-9:G>A	427	0	G	A	0.179	0.16829	0.236139	-265.528	0.610652	0.476972	0.946726
CA2	5825331|F|0-60:G>A-60:G>A	18479084	0	G	A	0.209	-0.0851727	0.119539	-265.68	0.544752	0.477071	0.946726
CA9	10260073	793	8	A	G	0.438	0.0923424	0.130318	-265.53	0.635965	0.479493	0.946726
CA1	8776076|F|0-32:A>G-32:A>G	36006079	1	G	A	0.481	-0.102032	0.144052	-265.527	0.597718	0.479677	0.946726
CA3	5825173|F|0-68:G>A-68:G>A	39760227	2	A	G	0.451	-0.114813	0.162155	-265.55	0.523245	0.479833	0.946726
CA2	5825858	16754635	7	G	A	0.294	0.0939628	0.133216	-265.526	0.522245	0.48151	0.946726
CA9	5824673	719	8	A	G	0.466	0.0812683	0.115219	-265.557	0.56237	0.481511	0.946726
CA5	10261992	1128296	1	G	A	0.093	0.109293	0.155429	-265.747	0.515049	0.48286	0.946726
CA9	10260143	855	3	G	A	0.11	0.105443	0.150032	-265.693	0.492286	0.483088	0.946726
CA9	10261998	834	3	G	A	0.188	-0.0881589	0.125681	-265.644	0.597925	0.483926	0.946726
CA2	15989892	34729699	3	G	A	0.243	-0.122094	0.174295	-265.478	0.604497	0.484518	0.946726
CA4	5825056	24452987	7	A	G	0.48	-0.154192	0.220298	-265.308	0.589128	0.484877	0.946726
CA9	5825119	837	4	G	A	0.178	0.177283	0.25561	-265.509	0.578673	0.488848	0.948458
CA9	10263568	824	9	A	G	0.183	0.169363	0.2444	-265.55	0.580843	0.489218	0.948458
CA9	5825735|F|0-6:G>A-6:G>A	565	3	A	G	0.417	-0.106458	0.154275	-265.476	0.602881	0.491048	0.948458
CA5	23870317	27584466	5	G	A	0.19	0.117095	0.170201	-265.586	0.625924	0.492352	0.948458
CA4	5825434|F|0-13:G>A-13:G>A	36389456	0	G	A	0.144	0.196097	0.285259	-265.495	0.60197	0.492692	0.948458
CA5	10263976|F|0-38:G>A-38:G>A	50549133	0	G	A	0.269	0.142977	0.208716	-265.772	0.469768	0.494206	0.948458
CA9	8822571	759	7	G	A	0.435	0.0741526	0.108381	-265.59	0.554333	0.494736	0.948458
CA3	10258418	39580042	4	A	G	0.444	-0.107131	0.15815	-265.575	0.518031	0.499024	0.952369
CA4	10264963	10584740	5	G	A	0.235	-0.113629	0.168648	-265.523	0.587831	0.501326	0.952369
CA9	5825310	814	9	G	A	0.474	-0.107592	0.160783	-265.384	0.622422	0.504242	0.952369
CA4	5826179	36436225	3	G	A	0.099	0.13862	0.207571	-265.573	0.590149	0.505103	0.952369
CA1	5825611|F|0-68:G>A-68:G>A	1709416	0	G	A	0.416	-0.0893378	0.134014	-265.552	0.618922	0.505861	0.952369
CA9	5824593	715	9	G	A	0.389	-0.0766558	0.115224	-265.699	0.661884	0.506726	0.952369
CA4	23871260	34317964	4	G	A	0.133	-0.186705	0.28076	-265.532	0.627337	0.506903	0.952369
CA8	10263910	13802587	4	G	A	0.072	-0.115121	0.173503	-265.779	0.554702	0.507851	0.952369
CA9	5824858	831	7	G	A	0.469	0.105912	0.159819	-265.37	0.605399	0.508371	0.952369
CA2	5825185|F|0-46:A>G-46:A>G	21639997	0	A	G	0.451	0.0843892	0.128072	-265.568	0.660031	0.51079	0.952369
CA4	5825210	49971643	7	G	A	0.192	-0.148676	0.226472	-265.535	0.494213	0.51235	0.952369
CA4	5825264	36448528	4	G	A	0.228	0.113871	0.17403	-265.53	0.622343	0.513743	0.952369
CA1	10266405|F|0-27:G>A-27:G>A	7518540	0	A	G	0.052	0.129156	0.19818	-265.814	0.558822	0.515419	0.952369
CA4	10258969	38005649	9	A	G	0.491	-0.0832316	0.128384	-265.506	0.573344	0.517614	0.952369
CA2	5825594	20375368	8	G	A	0.415	-0.0738592	0.113985	-265.601	0.547291	0.517828	0.952369
CA6	5825394|F|0-27:A>G-27:A>G	63189184	0	A	G	0.413	0.0980485	0.152626	-265.33	0.666461	0.521425	0.952369
CA1	23870854|F|0-36:A>G-36:A>G	40960229	7	A	G	0.054	-0.133865	0.208516	-265.788	0.557581	0.521696	0.952369
CA3	10269196	49625766	0	G	A	0.065	0.133969	0.209376	-265.702	0.536117	0.523084	0.952369
CA1	13146128|F|0-54:G>A-54:G>A	13246932	0	G	A	0.057	-0.135079	0.211999	-265.807	0.458845	0.524825	0.952369
CA1	5825497	17121320	3	G	A	0.503	0.0651434	0.102374	-265.676	0.541203	0.525373	0.952369
CA2	8822658	19713590	2	G	A	0.093	0.106003	0.166922	-265.742	0.582981	0.526205	0.952369
CA2	8822780	19714080	2	G	A	0.093	0.106003	0.166922	-265.742	0.582981	0.526205	0.952369
CA5	5825178	55933645	5	G	A	0.318	0.0783169	0.123376	-265.713	0.548745	0.526377	0.952369
CA7	5826041|F|0-30:G>A-30:G>A	48919355	0	G	A	0.307	0.106261	0.168665	-265.448	0.535002	0.529486	0.954249
CA2	5825214	29723958	9	G	A	0.354	-0.0894016	0.142453	-265.664	0.581994	0.531069	0.954249
CA6	5826141	11871781	7	G	A	0.153	0.0961962	0.15336	-265.652	0.634449	0.531284	0.954249
CA4	5825830|F|0-48:G>A-48:G>A	35085516	0	A	G	0.394	-0.108816	0.176468	-265.478	0.594675	0.538256	0.964429
CA6	5826136|F|0-50:A>G-50:A>G	59999441	0	G	A	0.228	0.0804837	0.131068	-265.702	0.571948	0.539951	0.965131
CA1	5824767	2195932	6	A	G	0.472	-0.0979438	0.161155	-265.392	0.620255	0.544111	0.967899
CA6	13144413|F|0-20:A>G-20:A>G	13408681	4	A	G	0.081	0.107351	0.17745	-265.757	0.51589	0.545965	0.967899
CA1	5826123	1986178	5	A	G	0.436	-0.0822791	0.136343	-265.543	0.571037	0.546953	0.967899
CA4	10264203	16928513	1	G	A	0.169	0.152311	0.255497	-265.553	0.615355	0.551833	0.967899
CA4	5825152	57786499	6	G	A	0.169	-0.0807781	0.135737	-265.68	0.536268	0.552518	0.967899
CA3	10266665	48077195	4	G	A	0.344	0.0816194	0.137174	-265.604	0.580031	0.552585	0.967899
CA3	10265476	39687351	6	A	G	0.455	-0.0952921	0.160221	-265.625	0.527184	0.552755	0.967899
CA1	10260116	2335902	6	G	A	0.461	0.0953595	0.16081	-265.41	0.610917	0.553929	0.967899
CA3	5825723|F|0-41:G>A-41:G>A	38228370	0	G	A	0.193	0.0872172	0.147396	-265.692	0.507624	0.554781	0.967899
CA9	5825428	868	7	G	A	0.322	0.0794536	0.134971	-265.639	0.565376	0.556818	0.967899
CA4	5825707|F|0-28:A>G-28:A>G	51184153	0	G	A	0.141	-0.165427	0.281214	-265.577	0.604937	0.557094	0.967899
CA9	10260165	869	2	G	A	0.088	0.100629	0.171106	-265.742	0.498535	0.557196	0.967899
CA2	5825337	17224262	3	G	A	0.298	0.0834433	0.142693	-265.51	0.620794	0.559432	0.969507
CA9	5824729	799	9	A	G	0.469	-0.0946696	0.164051	-265.412	0.623823	0.564611	0.974346
CA4	10269789	24374751	6	G	A	0.129	-0.112192	0.195271	-265.704	0.490672	0.566318	0.974346
CA4	5824565	36627478	7	G	A	0.322	-0.0878647	0.153288	-265.584	0.553324	0.567225	0.974346
CA4	10263401	10798714	3	G	A	0.238	-0.0993028	0.174628	-265.558	0.595081	0.570301	0.974346
CA3	5824923	49836215	9	G	A	0.491	0.0770071	0.135557	-265.614	0.554783	0.57069	0.974346
CA4	5825903	35382486	3	A	G	0.343	-0.0907707	0.161609	-265.541	0.611847	0.575041	0.974346
CA7	5825523|F|0-56:G>A-56:G>A	31101305	1	G	A	0.273	-0.0879159	0.156765	-265.637	0.583492	0.575622	0.974346
CA4	10260078	25459693	9	A	G	0.234	0.120913	0.215825	-265.463	0.603836	0.576015	0.974346
CA6	5824920	1051959	3	G	A	0.166	-0.0803288	0.143704	-265.757	0.564667	0.576863	0.974346
CA6	5825519|F|0-12:A>G-12:A>G	63397897	0	A	G	0.44	0.0849327	0.152124	-265.365	0.632613	0.577325	0.974346
CA4	5825024	33250613	7	G	A	0.198	-0.138225	0.249659	-265.552	0.461488	0.580502	0.974346
CA7	5824707	47965361	8	A	G	0.466	0.0584958	0.105978	-265.769	0.553806	0.58166	0.974346
CA1	8776064|F|0-37:G>A-37:G>A	2346551	7	A	G	0.469	-0.0852983	0.154713	-265.466	0.623284	0.58209	0.974346
CA9	5825119|F|0-46:G>A-46:G>A	450	0	A	G	0.188	0.131657	0.239842	-265.603	0.572941	0.583733	0.974346
CA1	5825655|F|0-34:G>A-34:G>A	3093579	0	A	G	0.269	0.0740155	0.135408	-265.604	0.540004	0.585323	0.974346
CA4	10266958	17179825	5	G	A	0.168	0.128769	0.236594	-265.625	0.598399	0.586935	0.974346
CA9	5825055	718	2	G	A	0.192	-0.0711868	0.131079	-265.695	0.579232	0.587744	0.974346
CA4	10258537	28648151	3	G	A	0.232	-0.115269	0.213239	-265.474	0.66015	0.589478	0.974346
CA9	10260150	867	2	G	A	0.104	0.0823493	0.152637	-265.793	0.512923	0.5902	0.974346
CA6	5824773	63712334	6	G	A	0.449	0.0779227	0.144506	-265.404	0.615656	0.590392	0.974346
CA3	8822706	51239191	9	G	A	0.257	0.0633445	0.117921	-265.797	0.512167	0.591808	0.974346
CA9	5825970	804	4	G	A	0.144	0.0761491	0.142307	-265.753	0.555017	0.593239	0.974346
CA2	5825410|F|0-11:A>G-11:A>G	17283455	0	G	A	0.283	0.0780708	0.146268	-265.556	0.610907	0.594171	0.974346
CA9	5825628|F|0-66:G>A-66:G>A	511	0	A	G	0.47	0.0556256	0.104278	-265.706	0.58676	0.594391	0.974346
CA7	5826011	32015796	5	G	A	0.425	-0.0811099	0.152989	-265.558	0.602113	0.59665	0.974346
CA4	5824873	36128919	6	G	A	0.337	0.0747724	0.142218	-265.454	0.576879	0.599704	0.974346
CA7	5825424|F|0-45:G>A-45:G>A	34997549	2	G	A	0.327	0.0705819	0.134334	-265.705	0.57147	0.599939	0.974346
CA9	5825628	728	9	G	A	0.463	0.0553317	0.105321	-265.709	0.592644	0.599977	0.974346
CA4	5826027|F|0-11:A>G-11:A>G	17183046	0	G	A	0.177	-0.13376	0.254906	-265.627	0.615276	0.600408	0.974346
CA7	5825380|F|0-7:G>A-7:G>A	9952917	0	G	A	0.166	0.0728029	0.140581	-265.805	0.540908	0.605184	0.976463
CA1	5824790	34376055	6	G	A	0.388	0.0666265	0.129138	-265.684	0.593099	0.606536	0.976463
CA9	5824968	833	8	G	A	0.477	-0.077126	0.14956	-265.666	0.603464	0.606708	0.976463
CA4	10269788	24332104	4	G	A	0.233	-0.115285	0.223896	-265.472	0.651887	0.607251	0.976463
CA3	10267343	38183517	9	A	G	0.234	0.0780282	0.153397	-265.685	0.570035	0.611607	0.976463
CA3	10269054	37968764	7	A	G	0.237	0.0784604	0.155257	-265.679	0.568975	0.613925	0.976463
CA1	5824577	17121386	8	G	A	0.477	0.0521217	0.103248	-265.763	0.551075	0.614301	0.976463
CA4	5825344	35642687	9	A	G	0.457	-0.0995074	0.19723	-265.507	0.580983	0.61451	0.976463
CA7	5825158	23601365	7	G	A	0.192	0.0767019	0.15213	-265.634	0.584087	0.614746	0.976463
CA4	5825854	35067233	5	G	A	0.101	0.0935028	0.185537	-265.721	0.609672	0.614908	0.976463
CA4	10268524	17266921	5	G	A	0.173	0.125314	0.253019	-265.606	0.608135	0.621009	0.984039
CA4	10263533|F|0-15:A>G-15:A>G	38816146	0	G	A	0.052	0.113946	0.232247	-265.72	0.528027	0.624292	0.984585
CA5	10269845	63843329	6	A	G	0.472	0.0577831	0.118471	-265.729	0.572307	0.626327	0.984585
CA6	5825522	63609170	7	G	A	0.441	0.06769	0.139011	-265.47	0.610964	0.626894	0.984585
CA6	5825141	60227861	2	G	A	0.066	0.0929453	0.19141	-265.805	0.546982	0.627854	0.984585
CA9	5825110	836	8	G	A	0.29	0.0684662	0.142518	-265.587	0.605652	0.631523	0.984585
CA3	5825608|F|0-12:G>A-12:G>A	47888250	0	A	G	0.304	0.0733544	0.153315	-265.701	0.613806	0.632908	0.984585
CA3	10258661	37968698	8	A	G	0.239	0.074386	0.156002	-265.693	0.567919	0.634064	0.984585
CA1	5826106	2331305	8	G	A	0.477	0.0784751	0.165408	-265.451	0.610414	0.635765	0.984585
CA4	5825899	38090247	7	A	G	0.486	0.0617352	0.130452	-265.615	0.584539	0.636615	0.984585
CA2	5825382|F|0-64:A>G-64:A>G	18378775	0	A	G	0.348	0.0524226	0.111499	-265.739	0.519615	0.638808	0.984585
CA9	5824896	815	2	G	A	0.099	0.0868542	0.185142	-265.736	0.606381	0.63955	0.984585
CA4	10269045	17099208	5	G	A	0.162	0.105234	0.224659	-265.691	0.596206	0.640055	0.984585
CA1	5824768	34376121	7	G	A	0.384	0.0601996	0.1288	-265.709	0.594903	0.640787	0.984585
CA6	5825138	17800975	2	G	A	0.126	0.0707149	0.151362	-265.791	0.593832	0.640928	0.984585
CA7	5824856	56201499	9	G	A	0.389	-0.0723095	0.155529	-265.74	0.53073	0.642546	0.984585
CA9	5825003	844	3	G	A	0.077	0.0827403	0.180717	-265.877	0.572581	0.647617	0.984585
CA4	10264904	17288281	3	G	A	0.171	0.115345	0.255576	-265.622	0.607371	0.652305	0.984585
CA4	5824678	10902615	7	A	G	0.424	-0.0676614	0.150926	-265.724	0.648062	0.654469	0.984585
CA4	5824705	38398139	2	G	A	0.077	0.0814144	0.182964	-265.842	0.56432	0.656872	0.984585
CA9	5824967	399	8	A	G	0.472	0.0659244	0.148246	-265.702	0.583066	0.657073	0.984585
CA7	5825122	20732178	8	G	A	0.426	0.0541095	0.121873	-265.75	0.574763	0.657588	0.984585
CA7	5825136|F|0-16:G>A-16:G>A	19362729	0	G	A	0.215	-0.0547856	0.123611	-265.876	0.555375	0.658146	0.984585
CA6	5824598	60359331	5	G	A	0.229	-0.0514874	0.11666	-265.836	0.565787	0.659492	0.984585
CA4	10267072	17300438	5	G	A	0.173	0.112155	0.255607	-265.624	0.610253	0.661347	0.984585
CA4	5825883|F|0-60:G>A-60:G>A	36111687	0	G	A	0.231	-0.0791706	0.180977	-265.596	0.598965	0.6623	0.984585
CA6	5825864|F|0-30:A>G-30:A>G	18062979	0	G	A	0.147	0.0695887	0.159295	-265.756	0.604479	0.66274	0.984585
CA6	5826132|F|0-55:G>A-55:G>A	63098629	0	A	G	0.421	-0.0634171	0.145208	-265.467	0.607449	0.662829	0.984585
CA1	5824826	2395307	6	G	A	0.472	0.070841	0.162765	-265.473	0.601501	0.663913	0.984585
CA7	5824570	20730537	7	A	G	0.407	0.0528398	0.121463	-265.761	0.590736	0.664064	0.984585
CA1	5826124	1986178	9	A	G	0.423	-0.0590277	0.136235	-265.644	0.583984	0.665332	0.984585
CA4	10268338	17083179	3	G	A	0.171	0.106469	0.248778	-265.657	0.609138	0.669187	0.984585
CA6	5825202|F|0-67:G>A-67:G>A	63212002	0	A	G	0.413	0.0648993	0.151691	-265.439	0.647481	0.66928	0.984585
CA4	5825843	13311285	7	G	A	0.328	0.0549099	0.12874	-265.639	0.566634	0.670239	0.984585
CA7	8822703	31158665	3	G	A	0.122	0.0727808	0.171683	-265.688	0.578093	0.672126	0.984585
CA6	5826096	997872	5	G	A	0.151	-0.0678966	0.160829	-265.767	0.579983	0.673407	0.984585
CA1	8776116|F|0-65:G>A-65:G>A	36291329	1	A	G	0.489	-0.0628148	0.148942	-265.658	0.602002	0.673719	0.984585
CA4	5826006|F|0-6:A>G-6:A>G	8425679	0	G	A	0.462	0.0472698	0.112506	-265.729	0.574961	0.674874	0.984585
CA3	5824926	49836147	9	G	A	0.48	0.0552604	0.131659	-265.706	0.55116	0.675187	0.984585
CA4	5824788	38148476	7	G	A	0.401	-0.0497772	0.121578	-265.638	0.596616	0.682714	0.984585
CA7	5824719	23789289	3	G	A	0.21	0.0615147	0.15064	-265.647	0.577535	0.683497	0.984585
CA4	10266270|F|0-57:G>A-57:G>A	23862495	0	G	A	0.231	0.0923136	0.22677	-265.49	0.604801	0.684433	0.984585
CA4	10259915	17266798	7	G	A	0.175	0.102576	0.252624	-265.648	0.605728	0.685194	0.984585
CA7	5825460|F|0-24:A>G-24:A>G	51566724	0	G	A	0.068	0.0781308	0.192522	-265.86	0.524953	0.685352	0.984585
CA4	5824835	38005583	8	A	G	0.483	-0.0524721	0.129567	-265.64	0.576061	0.685973	0.984585
CA2	5824846	21523845	7	A	G	0.441	0.0515175	0.12739	-265.696	0.627283	0.686393	0.984585
CA4	10269789|F|0-29:A>G-29:A>G	24374751	0	A	G	0.071	-0.151811	0.376318	-265.785	0.516669	0.687124	0.984585
CA6	5825321|F|0-19:A>G-19:A>G	63659763	2	A	G	0.431	0.0586111	0.145515	-265.485	0.613502	0.687586	0.984585
CA5	5826194|F|0-17:A>G-17:A>G	30480305	0	A	G	0.231	0.0859024	0.214956	-265.517	0.598729	0.689905	0.984585
CA1	8822599	6193791	3	G	A	0.127	-0.0595616	0.149771	-265.863	0.544301	0.691334	0.984585
CA7	5825685|F|0-23:A>G-23:A>G	48382833	0	G	A	0.408	-0.068432	0.172143	-265.682	0.522593	0.691447	0.984585
CA9	5826239	401	9	G	A	0.491	0.059702	0.153698	-265.717	0.562395	0.698151	0.984585
CA1	5826138	2300647	8	G	A	0.5	-0.0640081	0.165364	-265.488	0.621009	0.699159	0.984585
CA9	5824798	764	8	G	A	0.341	0.0804336	0.207932	-265.506	0.661274	0.699341	0.984585
CA4	5825927	4739863	2	G	A	0.104	0.0567142	0.146964	-265.883	0.541253	0.700023	0.984585
CA4	10269370	17183046	6	G	A	0.174	0.0979262	0.255044	-265.65	0.607084	0.701463	0.984585
CA9	5825791	817	9	G	A	0.251	0.052292	0.136273	-265.656	0.601486	0.701631	0.984585
CA2	5825515|F|0-12:A>G-12:A>G	18060830	0	G	A	0.231	-0.0476809	0.124353	-265.824	0.584086	0.701852	0.984585
CA7	5826018|F|0-44:G>A-44:G>A	23172418	0	G	A	0.299	-0.052582	0.137165	-265.719	0.590698	0.701913	0.984585
CA9	5824641	998	3	G	A	0.122	0.0591622	0.155061	-265.868	0.581996	0.703251	0.984585
CA2	5825897|F|0-55:G>A-55:G>A	37004006	0	G	A	0.489	0.0471897	0.124354	-265.796	0.577148	0.70478	0.984585
CA2	5825423|F|0-46:A>G-46:A>G	330751	0	A	G	0.136	0.0522683	0.138328	-265.855	0.555923	0.705981	0.984585
CA6	5825269|F|0-49:G>A-49:G>A	63834436	0	A	G	0.438	-0.0539992	0.144071	-265.499	0.626723	0.708244	0.984585
CA9	5825216	813	8	G	A	0.46	0.059313	0.158312	-265.527	0.60614	0.708355	0.984585
CA7	23870368	46636177	3	G	A	0.055	0.0824777	0.220581	-265.921	0.573678	0.70891	0.984585
[truncated: 3,858 more rows]
